# Supplementary material for: Machine learning-based prediction reveals kinase MAP4K4 regulates neutrophil differentiation through phosphorylating apoptosis-related proteins
Source: PLoS Comput Biol. 2025 Mar 17;21(3):e1012877. doi: 10.1371/journal.pcbi.1012877 (PMC11957395; doi:10.1371/journal.pcbi.1012877)
Supplement: S1 Table — (XLSX) [file pcbi.1012877.s002.xlsx]

## Sheet: Sheet1
Supplementary Table 1. Dataset summary
Species	Tissue	Type	Sample size	Source	PMID	Preprocessing	Extracted features
Mouse	Bone marrow	Bulk RNA-seq	12	GSE142216	34388251	1. QC: FastQC (v0.11.8) & Trimmomatic (v0.38) with parameters of ‘ILLUMINACLIP: adapters.fa:2:30:10 LEADING:3 TRAILING:3 and SLIDINGWINDOW:4:15 MINLEN:25’. 2. Alignment: using STAR (v2.6.1a) with default parameter,supplemented by ‘-quantMode’ of TranscriptomeSAM. 3. Quantification: using RSEM (v1.3.1) to quantify the gene expression and isoform abundance as raw counts and transcripts per million …	Expression dynamic
Human	Umbilical cord blood	Bulk RNA-seq	11	EGAD00001000745	25258084
Mouse	Bone marrow	scRNA-seq	2,803 cells	GSE243466	38207030	1. Using Seurat (v4.3.0) to create Seurat object from downloaded barcodes, features and matrix file, subset with nFeature_RNA > 200 & nFeature_RNA < 4200 & percent.mt < 5. 2. All 2803 neutrophils were filtered from bone marrow samples using known meta information.
Human	/	GWAS	/	Open Target Platform	27899665	Conducting a statistical analysis of the host genes for these SNPs. Genes with one SNP were labeled as 1, those with two SNPs were labeled as 2, and genes without SNPs were labeled as 0.	Physiological characteristics
Human/Mouse	/	/	/	DisGeNET	31680165	Collecting DSI, DPI, NofDiseases, PLI.	Pathological relatedness
/	/	/	/	MsigDB	16199517	Searching for neutrophil-related pathological phenotypes, values were transformed into binary form, where genes related to the pathological phenotype were labeled as significant (1), while the rest as nonsignificant (0).
99 vertebrates	/	/	/	UCSC Genome Browser	37953330	The mean phastcons was calculated based on the conservation data phastCons100way.UCSC.hg38 of 99 vertebrates, with the data obtained from the UCSC database.	Conservation score
Human	Peripheral blood	Bulk RNA-seq	1977	E-GEAD-397	33930287	1. Raw gene count matrices were first integrated, followed by normalization using the vst function from the DESeq2 (v1.30.1). 2. Batch effects were corrected using the ComBat function from the SVA (v3.38.0).	OntoVAE model training
Human	Peripheral blood	Bulk RNA-seq	63	PRJEB5468	26451251
