# Supplementary material for: Machine learning-based prediction reveals kinase MAP4K4 regulates neutrophil differentiation through phosphorylating apoptosis-related proteins
Source: PLoS Comput Biol. 2025 Mar 17;21(3):e1012877. doi: 10.1371/journal.pcbi.1012877 (PMC11957395; doi:10.1371/journal.pcbi.1012877)
Supplement: S2 Table — (XLSX) [file pcbi.1012877.s003.xlsx]

## Sheet: Sheet1
Supplementary Table 2. Features used to train the model.
Feature	Category
Hom Spearman.cor bulk RNA-seq	expression dynamics
Hom Range bulk RNA-seq	expression dynamics
Hom slope bulk RNA-seq	expression dynamics
Hom fit pvalue bulk RNA-seq	expression dynamics
Mus Spearman.cor bulk RNA-seq	expression dynamics
Mus Spearman.p bulk RNA-seq	expression dynamics
Mus Tau bulk RNA-seq	expression dynamics
Mus Range bulk RNA-seq	expression dynamics
Mus slope bulk RNA-seq	expression dynamics
Mus fit pvalue bulk RNA-seq	expression dynamics
Range scRNA-seq	expression dynamics
Slope scRNA-seq	expression dynamics
Cor scRNA-seq	expression dynamics
Spearman.p scRNA-seq	expression dynamics
Neutrophil count	physiological characteristics
Neutrophil measurement	physiological characteristics
DSI (The Disease Specificity Index)	pathological relatedness
DPI (The Disease Pleiotropy Index)	pathological relatedness
PLI (The probability of the gene being loss-of-function intolerant)	pathological relatedness
NofDiseases (Number of diseases associated to the gene)	pathological relatedness
Mean phastScore	conservation score
