# Supplementary material for: Machine learning-based prediction reveals kinase MAP4K4 regulates neutrophil differentiation through phosphorylating apoptosis-related proteins
Source: PLoS Comput Biol. 2025 Mar 17;21(3):e1012877. doi: 10.1371/journal.pcbi.1012877 (PMC11957395; doi:10.1371/journal.pcbi.1012877)
Supplement: S3 Table — (XLSX) [file pcbi.1012877.s004.xlsx]

## Sheet: Sheet 1
Supplementary Table 3.Known positive and PU-learning negative training gene sets of NeuRGI.
Symbol	Type	Gene.set	Source
BCL6	TF	positive	PMID: 31951039
ARNT	TF	positive	PMID: 31951039
MAX	TF	positive	PMID: 31951039
CXCR2	Other	positive	PMID: 34001893, GO:0001781, GO:0042119
CSF3R	MP	positive	PMID: 34001893, GO:0030593
IL1B	RBP	positive	PMID: 34001893, GO:0030593
CAMP	Other	positive	PMID: 34001893, PMID: 31951039, GO:0042119
ATF2	TF	positive	PMID: 31951039
CREB1	TF	positive	PMID: 31951039
MYB	TF	positive	PMID: 31951039
ELK1	TF	positive	PMID: 31951039
FOSL1	TF	positive	PMID: 31951039
NFIL3	TF	positive	PMID: 31951039
MLX	TF	positive	PMID: 31951039
FOSL2	TF	positive	PMID: 31951039, GO:0030223
LCN2	Other	positive	PMID: 34001893
MMP9	Enz	positive	PMID: 34001893
STAT3	TF	positive	PMID: 34001893
MCL1	MP	positive	PMID: 34001893
ATF3	TF	positive	PMID: 34001893
KLF2	RBP	positive	PMID: 34001893
MMP8	Enz	positive	PMID: 34001893
LTF	TF	positive	PMID: 34001893
CEBPD	TF	positive	PMID: 34001893
SERPINB1	Other	positive	PMID: 34001893
CXCR4	Other	positive	PMID: 34001893
LMNB2	Other	positive	PMID: 34001893
CD101	MP	positive	PMID: 34001893
CEBPB	TF	positive	PMID: 34001893
CEBPG	TF	positive	PMID: 34001893
NCF4	Other	positive	PMID: 34001893
FLI1	TF	positive	PMID: 34282331
RUNX1	TF	positive	PMID: 34282331
KLF6	TF	positive	PMID: 34282331
IRF5	TF	positive	PMID: 34282331
THBS1	Other	positive	PMID: 34282331
ERG	TF	positive	PMID: 34282331
LMO2	Other	positive	PMID: 34282331
MYADM	Other	positive	PMID: 34282331
LYL1	TF	positive	PMID: 34282331
RFX2	TF	positive	PMID: 34282331
RELB	TF	positive	PMID: 34282331
SPI1	TF	positive	PMID: 34282331, GO:1902564
BCL3	Other	positive	PMID: 36269754
IRF7	RBP	positive	PMID: 36269754
GATA2	TF	positive	PMID: 36269754
NFE2L2	TF	positive	PMID: 36269754
HCFC1	Other	positive	PMID: 36269754
ETS1	TF	positive	PMID: 36269754
CEBPZ	TF	positive	PMID: 36269754
CEBPA	TF	positive	PMID: 36269754
IRF1	RBP	positive	PMID: 36269754
MYC	TF	positive	PMID: 36269754
JUND	TF	positive	PMID: 36269754
CEBPE	TF	positive	PMID: 36269754
POLE3	Other	positive	PMID: 36269754
POLE4	Other	positive	PMID: 36269754
BCLAF1	Other	positive	PMID: 36269754
JUNB	TF	positive	PMID: 36269754, PMID: 34282331
FOS	TF	positive	PMID: 36269754, PMID: 38065997
KLF5	TF	positive	PMID: 38065997
RARA	TF	positive	PMID: 38065997
ETS2	TF	positive	PMID: 38065997
TFEB	TF	positive	PMID: 38065997
NFKB1	RBP	positive	PMID: 38065997
STAT5B	TF	positive	PMID: 38065997
GFI1	TF	positive	PMID: 38065997
NFKB2	TF	positive	PMID: 38065997
FOXO3	TF	positive	PMID: 38065997
FOXO1	TF	positive	PMID: 38065997
FOSB	TF	positive	PMID: 38065997
PLSCR1	TF	positive	PMID: 38065997
AKNA	TF	positive	PMID: 38065997
CSRNP1	TF	positive	PMID: 38065997
LEF1	TF	positive	PMID: 38065997, GO:0030223
XBP1	TF	positive	PMID: 38065997, PMID: 31951039
SH2B3	Other	positive	GO:0001780
BTK	Enz	positive	GO:0001780
CSF1	MP	positive	GO:0001780
MPL	MP	positive	GO:0001780
CFH	Other	positive	GO:0001780
MECOM	TF	positive	GO:0001780
CSF1R	MP	positive	GO:0001780
MTHFD1	Enz	positive	GO:0001780
TSPAN9	Other	positive	GO:0001780
GCNT4	MP	positive	GO:0001780
PIK3CD	Enz	positive	GO:0001781
SLC7A11	Other	positive	GO:0001781
HCAR2	Other	positive	GO:0001781
CD44	MP	positive	GO:0001781
IFNG	Other	positive	GO:0001781
PIK3CB	Enz	positive	GO:0001781
IL6	RBP	positive	GO:0001781
ITPKB	Enz	positive	GO:0001781
ANXA1	Other	positive	GO:0001781, GO:0042119
VAMP7	MP	positive	GO:0002283
STXBP2	Other	positive	GO:0002283
STXBP3	Other	positive	GO:0002283
VAMP8	MP	positive	GO:0002283
VAMP2	MP	positive	GO:0002283
LILRA2	MP	positive	GO:0002283
ITGB2	MP	positive	GO:0002283, GO:0042119
MYD88	RBP	positive	GO:0002283, GO:0042119
PTAFR	Other	positive	GO:0002283, GO:0042119
SYK	Enz	positive	GO:0002283, GO:0042119
ITGAM	MP	positive	GO:0002283, GO:0042119
DNASE1L3	Enz	positive	GO:0002283, GO:0042119
TYROBP	MP	positive	GO:0002283, GO:0042119
ANXA3	Other	positive	GO:0002283, GO:0042119
DNASE1	Enz	positive	GO:0002283, GO:0042119
PRAM1	Other	positive	GO:0002283, GO:0042119
SCNN1B	Other	positive	GO:0002283, GO:0042119
FCER1G	MP	positive	GO:0002283, GO:0042119
CD177	Other	positive	GO:0002283, GO:0042119
LYST	Other	positive	GO:0002446
IRAK4	Enz	positive	GO:0002446
ADAM17	MP	positive	GO:0002446
CARD9	Other	positive	GO:0002446
WDR1	Other	positive	GO:0002446
ACE	MP	positive	GO:0002446
CD300LB	MP	positive	GO:0002446
KMT2E	Other	positive	GO:0002446, GO:0042119
TRIB1	Other	positive	GO:0030222
LBR	Enz	positive	GO:0030223
INPP5D	Enz	positive	GO:0030223
IKZF1	TF	positive	GO:0030223
FASN	Enz	positive	GO:0030223
BAP1	Enz	positive	GO:0030223
CSF2	Other	positive	GO:0030223
DHRS7B	MP	positive	GO:0030223
EVI2B	MP	positive	GO:0030223
IL17C	Other	positive	GO:0030223
JAGN1	Other	positive	GO:0030223
C5AR1	Other	positive	GO:0030592
CCR7	Other	positive	GO:0030592
LGALS3	RBP	positive	GO:0030592
TREM1	MP	positive	GO:0030593
CCL18	Other	positive	GO:0030593
CCL8	Other	positive	GO:0030593
CD74	MP	positive	GO:0030593
EDN1	Other	positive	GO:0030593
PPIA	Enz	positive	GO:0030593
TIRAP	Other	positive	GO:0030593
XCL1	Other	positive	GO:0030593
C3AR1	Other	positive	GO:0030593
RAC2	Other	positive	GO:0030593
S100A12	Other	positive	GO:0030593
CCL7	Other	positive	GO:0030593
CXCL6	Other	positive	GO:0030593
CXCL8	Other	positive	GO:0030593
PREX1	Other	positive	GO:0030593
CCL13	Other	positive	GO:0030593
CCL3	Other	positive	GO:0030593
IL23A	RBP	positive	GO:0030593
BSG	MP	positive	GO:0030593
CCL25	Other	positive	GO:0030593
CXCL2	RBP	positive	GO:0030593
MDK	Other	positive	GO:0030593
CCL22	Other	positive	GO:0030593
CXCL10	Other	positive	GO:0030593
CXCL11	Other	positive	GO:0030593
DNM1L	Enz	positive	GO:0030593
EDNRA	Other	positive	GO:0030593
PRKCA	Enz	positive	GO:0030593
SPP1	Enz	positive	GO:0030593
CCL3L1	Other	positive	GO:0030593
CCL4	Other	positive	GO:0030593
EDN3	Other	positive	GO:0030593
MPP1	Other	positive	GO:0030593
CCL17	Other	positive	GO:0030593
DAPK2	Enz	positive	GO:0030593
PDE4B	Enz	positive	GO:0030593
CCL21	Other	positive	GO:0030593
PDE4D	Enz	positive	GO:0030593
PPBP	Other	positive	GO:0030593
CXCR1	Other	positive	GO:0030593
CXCL5	Other	positive	GO:0030593
SAA1	Other	positive	GO:0030593
SELL	MP	positive	GO:0030593
CCL11	Other	positive	GO:0030593
CXADR	MP	positive	GO:0030593
THBS4	Other	positive	GO:0030593
VAV1	Other	positive	GO:0030593
CCL24	Other	positive	GO:0030593
PF4	Other	positive	GO:0030593
SLC37A4	Other	positive	GO:0030593
ITGA9	MP	positive	GO:0030593
VAV3	Other	positive	GO:0030593
CCL1	Other	positive	GO:0030593
CXCL13	Other	positive	GO:0030593
CXCL3	Other	positive	GO:0030593
CCL20	Other	positive	GO:0030593
CCL15	Other	positive	GO:0030593
RAC1	Enz	positive	GO:0030593
PPIB	Enz	positive	GO:0030593
SRP54	Enz	positive	GO:0030593
DPEP1	Enz	positive	GO:0030593
NOD2	Other	positive	GO:0030593
PIK3CG	Enz	positive	GO:0030593
TGFB2	Other	positive	GO:0030593
CCL19	Other	positive	GO:0030593
ITGA1	MP	positive	GO:0030593
CCL26	Other	positive	GO:0030593
CCL2	Other	positive	GO:0030593
DYSF	MP	positive	GO:0030593
BST1	Enz	positive	GO:0030593
CX3CL1	MP	positive	GO:0030593
JAM3	MP	positive	GO:0030593
CXCL1	Other	positive	GO:0030593
CCL16	Other	positive	GO:0030593
CXCL9	Other	positive	GO:0030593
C1QBP	RBP	positive	GO:0030593
CAMK1D	Enz	positive	GO:0030593
JAML	MP	positive	GO:0030593
RIPOR2	Other	positive	GO:0030593
EDN2	Other	positive	GO:0030593
MCU	Other	positive	GO:0030593
PIP5K1C	Enz	positive	GO:0030593
PF4V1	Other	positive	GO:0030593
LBP	Other	positive	GO:0030593
CKLF	Other	positive	GO:0030593
MOSPD2	MP	positive	GO:0030593
XCL2	Other	positive	GO:0030593
NCKAP1L	Other	positive	GO:0030593
GBF1	Other	positive	GO:0030593
CCL23	Other	positive	GO:0030593
PLA2G1B	Enz	positive	GO:0030593
IL17B	Other	positive	GO:0030593
CCL14	Other	positive	GO:0030593
PIKFYVE	Enz	positive	GO:0030593, GO:0042119
CCL5	Other	positive	GO:0030593, GO:0042119
S100A8	Other	positive	GO:0030593, GO:0070488
S100A9	Other	positive	GO:0030593, GO:0070488
IL16	Other	positive	GO:0042119
IL18RAP	MP	positive	GO:0042119
IL15	Other	positive	GO:0042119
PRKCD	Enz	positive	GO:0042119
TRAF3IP2	Enz	positive	GO:0042119
PAWR	Other	positive	GO:0042119
STX11	Other	positive	GO:0042119
IL18	Other	positive	GO:0042119
MYO1F	Other	positive	GO:0042119
PRG3	Enz	positive	GO:0042119
GSTP1	Enz	positive	GO:0070488
S100A7L2	Other	positive	GO:0070488
F2	Enz	positive	GO:0070942
TUSC2	Other	positive	GO:0070942
ELANE	Enz	positive	GO:0070942
ARG1	Enz	positive	GO:0070942
AZU1	Other	positive	GO:0070942
POMC	Other	positive	GO:0070942
NCF1	Other	positive	GO:0070942
NLRP6	Other	positive	GO:0070942
F2RL1	Other	positive	GO:0070942, GO:0042119
CTSG	Enz	positive	GO:0070942, GO:0042119
IL1R1	MP	positive	GO:0072671
ADAM8	MP	positive	GO:0072672
CD99	MP	positive	GO:0072672
PTGER3	Other	positive	GO:0072672
PRTN3	Enz	positive	GO:0072672
PTGER4	Other	positive	GO:0072672
FUT7	MP	positive	GO:0072672
PECAM1	MP	positive	GO:0072672
CD99L2	MP	positive	GO:0072672
XG	MP	positive	GO:0072672
HMGB1	Other	positive	GO:0097350
MERTK	MP	positive	GO:0097350
CCR2	Other	positive	GO:0097350
XKR8	Other	positive	GO:0097350
AXL	MP	positive	GO:0097350, GO:0097350
PLA2G2A	Enz	positive	GO:1902563, GO:0042119
GRN	Other	positive	GO:1902564
BCR	Enz	positive	GO:1902564
CD300A	MP	positive	GO:1902564
ABR	Other	positive	GO:1902564
FCGR2B	MP	positive	GO:1902564, GO:0001781
TNF	RBP	positive	GO:1902565, GO:0042119
PLPP6	Enz	positive	GO:1902565, GO:0042119
DPP4	MP	positive	GO:1902623
SLIT2	Other	positive	GO:1902623
TNFAIP6	Enz	positive	GO:1902623
C5AR2	Other	positive	GO:1902623
SLAMF8	MP	positive	GO:1902623
TLR2	RBP	positive	GO:1990266
RTN4	Other	positive	GO:1990266
IL1A	Other	positive	GO:1990266
FUT4	MP	positive	GO:1990266
UMOD	Other	positive	GO:1990266
EMP2	Other	positive	GO:1990266
RAC3	Enz	positive	GO:1990266
GP2	MP	positive	GO:1990266
SELENOK	MP	positive	GO:1990266
MCOLN2	Other	positive	GO:1990266
IRF2BPL	Enz	negative	PU-learning
PAX8	TF	negative	PU-learning
NDUFA1	MP	negative	PU-learning
ELP4	RBP	negative	PU-learning
DNAJA4	Other	negative	PU-learning
VPS26B	Other	negative	PU-learning
MECR	Enz	negative	PU-learning
STK16	Enz	negative	PU-learning
TENT4A	Enz	negative	PU-learning
PIGB	Enz	negative	PU-learning
AOC2	MP	negative	PU-learning
MAN1A1	MP	negative	PU-learning
COL22A1	Other	negative	PU-learning
SPAG4	MP	negative	PU-learning
RAB36	Other	negative	PU-learning
SSBP3	Other	negative	PU-learning
AMBN	Other	negative	PU-learning
DNAJC4	MP	negative	PU-learning
IQGAP3	Other	negative	PU-learning
ARMC2	Other	negative	PU-learning
IFT22	Other	negative	PU-learning
PRLHR	Other	negative	PU-learning
SMG1	RBP	negative	PU-learning
TMTC2	Enz	negative	PU-learning
KDM8	Enz	negative	PU-learning
ERMAP	MP	negative	PU-learning
SDR39U1	Enz	negative	PU-learning
HES4	TF	negative	PU-learning
IQCD	Other	negative	PU-learning
MT-CO2	Enz	negative	PU-learning
EVI5L	Other	negative	PU-learning
BDP1	Enz	negative	PU-learning
YIF1A	Other	negative	PU-learning
EXOSC4	RBP	negative	PU-learning
PARP6	Enz	negative	PU-learning
HSPB11	Other	negative	PU-learning
DHRS7C	MP	negative	PU-learning
CCDC66	Other	negative	PU-learning
ELFN2	MP	negative	PU-learning
NARS	Enz	negative	PU-learning
HERC3	Enz	negative	PU-learning
CDRT15	Other	negative	PU-learning
KLHL35	Other	negative	PU-learning
SLU7	RBP	negative	PU-learning
COX11	MP	negative	PU-learning
IFNA5	Other	negative	PU-learning
FAM168B	Other	negative	PU-learning
MAPK1IP1L	Other	negative	PU-learning
INPP4B	Enz	negative	PU-learning
KRR1	RBP	negative	PU-learning
RNF217	MP	negative	PU-learning
UCHL5	Enz	negative	PU-learning
MED11	Other	negative	PU-learning
MOB2	Other	negative	PU-learning
PPIL3	Enz	negative	PU-learning
URM1	Other	negative	PU-learning
NBDY	Other	negative	PU-learning
HS2ST1	MP	negative	PU-learning
PTPDC1	Enz	negative	PU-learning
S100A16	Other	negative	PU-learning
PRDM11	Enz	negative	PU-learning
ASZ1	MP	negative	PU-learning
HELT	TF	negative	PU-learning
ARIH2	Enz	negative	PU-learning
GORASP1	Other	negative	PU-learning
GDPD2	Enz	negative	PU-learning
INHBE	Other	negative	PU-learning
ZNF234	TF	negative	PU-learning
ZKSCAN2	TF	negative	PU-learning
CCDC97	Other	negative	PU-learning
RFNG	MP	negative	PU-learning
ARHGAP12	Other	negative	PU-learning
CEACAM20	MP	negative	PU-learning
MSLNL	MP	negative	PU-learning
RAB2B	Enz	negative	PU-learning
PRDM13	TF	negative	PU-learning
SCGB2B2	Other	negative	PU-learning
DACH2	TF	negative	PU-learning
ZXDA	TF	negative	PU-learning
HAUS5	Other	negative	PU-learning
SSNA1	Other	negative	PU-learning
LSM8	Other	negative	PU-learning
ADCK5	MP	negative	PU-learning
GRAMD4	Other	negative	PU-learning
NLE1	Other	negative	PU-learning
MRPS9	Other	negative	PU-learning
PHYKPL	Enz	negative	PU-learning
COMMD4	Other	negative	PU-learning
HAO2	Enz	negative	PU-learning
ASB10	Other	negative	PU-learning
PTPN20	Enz	negative	PU-learning
AHCTF1	TF	negative	PU-learning
KTN1	MP	negative	PU-learning
RAB40B	Other	negative	PU-learning
DPY30	Other	negative	PU-learning
AKAP8	RBP	negative	PU-learning
OTOP1	Other	negative	PU-learning
ELOF1	Other	negative	PU-learning
HMGCLL1	Enz	negative	PU-learning
ZC3H12C	RBP	negative	PU-learning
SLC16A13	Other	negative	PU-learning
TRIM43B	RBP	negative	PU-learning
CPNE4	Other	negative	PU-learning
TTC32	Other	negative	PU-learning
SKOR2	TF	negative	PU-learning
SPINT4	Other	negative	PU-learning
CDH26	MP	negative	PU-learning
GBX1	TF	negative	PU-learning
DCP2	RBP	negative	PU-learning
MTCH1	Other	negative	PU-learning
GLP2R	Other	negative	PU-learning
ANAPC10	Other	negative	PU-learning
PCDHB10	MP	negative	PU-learning
PLSCR2	MP	negative	PU-learning
CHCHD6	Other	negative	PU-learning
PCDHB15	MP	negative	PU-learning
MUCL3	MP	negative	PU-learning
OPALIN	MP	negative	PU-learning
HPCAL4	Other	negative	PU-learning
PPIP5K1	Enz	negative	PU-learning
ZNF460	TF	negative	PU-learning
SBSN	Other	negative	PU-learning
SESTD1	Other	negative	PU-learning
HTATSF1	RBP	negative	PU-learning
TAAR5	Other	negative	PU-learning
SEC22A	Other	negative	PU-learning
CDK5RAP1	RBP	negative	PU-learning
CREBZF	TF	negative	PU-learning
TLL2	Enz	negative	PU-learning
CLSTN2	MP	negative	PU-learning
NTPCR	Enz	negative	PU-learning
HIST1H2BJ	Other	negative	PU-learning
APOL4	Other	negative	PU-learning
SUSD4	MP	negative	PU-learning
ICE1	Other	negative	PU-learning
FUNDC1	Other	negative	PU-learning
NXPH2	Other	negative	PU-learning
DUS4L	Enz	negative	PU-learning
FOXD1	TF	negative	PU-learning
PHLDB3	Other	negative	PU-learning
N4BP2L2	Other	negative	PU-learning
DMWD	Other	negative	PU-learning
PPIH	Enz	negative	PU-learning
FNTA	Enz	negative	PU-learning
PRRG3	MP	negative	PU-learning
IRGQ	Other	negative	PU-learning
SOX12	TF	negative	PU-learning
SENP6	Enz	negative	PU-learning
ZNF587	TF	negative	PU-learning
KCTD3	Other	negative	PU-learning
SPATA31A6	MP	negative	PU-learning
RPL10L	Other	negative	PU-learning
KCNG3	Other	negative	PU-learning
TMEM168	Other	negative	PU-learning
EPC1	Other	negative	PU-learning
PRRC1	Other	negative	PU-learning
ETNPPL	Enz	negative	PU-learning
GID4	Other	negative	PU-learning
TUBA3E	Enz	negative	PU-learning
ZNF230	TF	negative	PU-learning
PCDHGA9	MP	negative	PU-learning
GADL1	Enz	negative	PU-learning
SMIM15	MP	negative	PU-learning
RNF225	MP	negative	PU-learning
SIGLEC6	MP	negative	PU-learning
ZNF430	TF	negative	PU-learning
ZNF600	TF	negative	PU-learning
ZDHHC5	Enz	negative	PU-learning
GALNTL5	MP	negative	PU-learning
RNF133	MP	negative	PU-learning
SMCO1	Other	negative	PU-learning
ABCF3	Other	negative	PU-learning
FKBP7	Enz	negative	PU-learning
TMEM239	Other	negative	PU-learning
FN3KRP	Enz	negative	PU-learning
KRTAP9-1	Other	negative	PU-learning
LYSMD4	MP	negative	PU-learning
OTP	TF	negative	PU-learning
PCDHB6	MP	negative	PU-learning
SEBOX	TF	negative	PU-learning
TMCO2	MP	negative	PU-learning
WDR92	Other	negative	PU-learning
ZNF841	TF	negative	PU-learning
ZNF777	TF	negative	PU-learning
CTDSPL2	Enz	negative	PU-learning
UXS1	MP	negative	PU-learning
NEMP2	Other	negative	PU-learning
TRIM52	RBP	negative	PU-learning
FAM104A	Other	negative	PU-learning
KLHL31	Other	negative	PU-learning
OR13G1	Other	negative	PU-learning
PLBD2	Enz	negative	PU-learning
ZNF583	TF	negative	PU-learning
ZNF706	TF	negative	PU-learning
PCDHB5	MP	negative	PU-learning
ZFP28	TF	negative	PU-learning
ZNF443	TF	negative	PU-learning
MANBAL	MP	negative	PU-learning
SSX3	Other	negative	PU-learning
ZNF84	TF	negative	PU-learning
TRIM34	Enz	negative	PU-learning
PCDHB14	MP	negative	PU-learning
ZNF490	TF	negative	PU-learning
ZNF641	TF	negative	PU-learning
ZNF791	TF	negative	PU-learning
ZNF589	TF	negative	PU-learning
CYP4F8	MP	negative	PU-learning
ZNF169	TF	negative	PU-learning
C6orf58	Other	negative	PU-learning
OR52B2	Other	negative	PU-learning
MAGED4	Other	negative	PU-learning
OR2T1	Other	negative	PU-learning
TBC1D3H	Other	negative	PU-learning
ATP6V1G2-DDX39B	Other	negative	PU-learning
TCEAL2	Other	negative	PU-learning
ZNF277	TF	negative	PU-learning
KIAA2013	MP	negative	PU-learning
KLHL17	Other	negative	PU-learning
ATP5MG	MP	negative	PU-learning
CT62	Other	negative	PU-learning
CTAGE9	MP	negative	PU-learning
HNRNPCL1	Other	negative	PU-learning
NOMO3	MP	negative	PU-learning
OR2T10	Other	negative	PU-learning
TAF1L	Other	negative	PU-learning
USP17L20	Enz	negative	PU-learning
ZNF155	TF	negative	PU-learning
ZNF287	TF	negative	PU-learning
CLUL1	Other	negative	PU-learning
DUXA	TF	negative	PU-learning
UTP14C	Other	negative	PU-learning
ZNF285	TF	negative	PU-learning
ABCA10	Enz	negative	PU-learning
AC008982.1	Other	negative	PU-learning
AC010542.3	Other	negative	PU-learning
AC011604.2	Other	negative	PU-learning
AC025287.4	Other	negative	PU-learning
AC037459.1	Other	negative	PU-learning
AC092143.1	Other	negative	PU-learning
AC136428.1	Other	negative	PU-learning
AD000671.1	Other	negative	PU-learning
AES	Other	negative	PU-learning
AGAP6	Other	negative	PU-learning
AL136373.1	Other	negative	PU-learning
AL512785.2	Other	negative	PU-learning
ARSF	Enz	negative	PU-learning
C11orf53	Other	negative	PU-learning
C12orf74	Other	negative	PU-learning
C19orf70	Other	negative	PU-learning
C1orf109	Other	negative	PU-learning
C5orf49	Other	negative	PU-learning
C6orf222	Other	negative	PU-learning
C7orf77	Other	negative	PU-learning
C9orf84	Enz	negative	PU-learning
CD8B2	MP	negative	PU-learning
CLEC18C	Other	negative	PU-learning
CORO7-PAM16	Other	negative	PU-learning
CXorf57	Other	negative	PU-learning
DWORF	Other	negative	PU-learning
ELSPBP1	Other	negative	PU-learning
FAM230A	Other	negative	PU-learning
HYPM	Other	negative	PU-learning
KDELC2	Enz	negative	PU-learning
KIAA0408	Other	negative	PU-learning
KIF25	Other	negative	PU-learning
KLRF1	MP	negative	PU-learning
KRTAP4-12	Other	negative	PU-learning
MAGEA9B	Other	negative	PU-learning
METTL2B	RBP	negative	PU-learning
MT1X	Other	negative	PU-learning
NPIPB4	MP	negative	PU-learning
NPIPB8	MP	negative	PU-learning
OR13F1	Other	negative	PU-learning
OR6T1	Other	negative	PU-learning
SCGB1C2	Other	negative	PU-learning
SIGLEC10	MP	negative	PU-learning
TROVE2	Other	negative	PU-learning
TUBB8P12	Other	negative	PU-learning
ZBED9	TF	negative	PU-learning
ZNF213	TF	negative	PU-learning
ZNF264	TF	negative	PU-learning
ZNF280C	TF	negative	PU-learning
ZNF284	TF	negative	PU-learning
ZNF286A	TF	negative	PU-learning
ZNF32	TF	negative	PU-learning
ZNF346	TF	negative	PU-learning
ZNF410	TF	negative	PU-learning
ZNF500	TF	negative	PU-learning
ZNF501	TF	negative	PU-learning
ZNF626	TF	negative	PU-learning
ZNF66	TF	negative	PU-learning
ZNF710	TF	negative	PU-learning
ZNF8	TF	negative	PU-learning
