# Supplementary material for: Machine learning-based prediction reveals kinase MAP4K4 regulates neutrophil differentiation through phosphorylating apoptosis-related proteins
Source: PLoS Comput Biol. 2025 Mar 17;21(3):e1012877. doi: 10.1371/journal.pcbi.1012877 (PMC11957395; doi:10.1371/journal.pcbi.1012877)
Supplement: S5 Table — (XLSX) [file pcbi.1012877.s006.xlsx]

## Sheet: Functional genes
Supplementary Table 5. 2,569 predicted functional genes with NeuRGI scores, significance of in silico knockout by OntoVAE and MAGMA Zscore.
Symbol	Type	NeuRGI score	-log10(pvalue) of OntoVAE (Positive regulation of myeloid cell differetiation)	MAGMA Zscore
ACVRL1	MP	1	0.339742	-0.077129
ALOX5	Enz	1	1.07058	0.91721
CD58	MP	1	3.68053	-0.60306
FAS	MP	1	2.29068	0.2719
FKBP5	Enz	1	1.48339	2.3689
FURIN	MP	1	0.569866	2.2092
IFNGR1	MP	1	2.30318	4.2065
IL17RA	MP	1	1.05089	0.3494
IL1R2	MP	1	1.06267	0.27606
IRAK1	Enz	1	0.0836408
MBD2	TF	1	0.607799	-0.078043
MXD1	TF	1	0.734429	-0.3582
PNKP	Enz	1	0.676572	0.28678
RAF1	Enz	1	1.10658	1.9213
SELPLG	MP	1	3.18572	-2.1684
SIRPA	MP	1	0.862847	0.55917
STAT6	TF	1	0.551494	2.2498
TFE3	TF	1	0.42712
YY1	RBP	1	0.889057	0.79091
ACSL1	MP	0.9899	2.15579	0.42642
BRAF	Enz	0.9899	0.140174	0.18817
CBL	Enz	0.9899	0.230841	-0.22828
CD226	MP	0.9899	0.186916	-0.13901
CHD2	RBP	0.9899	0.384791	-0.34982
DNM2	Enz	0.9899	0.186916	1.9665
ENTPD1	Enz	0.9899	0.489068	0.52543
EYA4	Enz	0.9899	0.463153	0.77317
GALNS	Enz	0.9899	0.520912	3.5944
GRK2	Enz	0.9899	0.393019	0.57299
GRK6	Enz	0.9899	0.905019	-0.97237
IFNGR2	MP	0.9899	1.00837	-0.33188
IKBKB	Enz	0.9899	1.83926	0.45349
KHDRBS1	RBP	0.9899	0.523417	0.38419
NAMPT	Enz	0.9899	1.69459	0.2173
PADI4	Enz	0.9899	0.456248	2.205
PDE5A	Enz	0.9899	0.798646	-0.23723
SEMA4A	MP	0.9899	2.1258	1.0124
SETX	Enz	0.9899	1.88348	-0.5663
SGK1	Enz	0.9899	0.449412	1.3284
SGMS2	Enz	0.9899	0.0171524	-0.83259
TLR9	MP	0.9899	0.291641	1.5259
TNFSF14	MP	0.9899	0.873271	1.487
UQCRFS1	MP	0.9899	0.0646099	-1.1928
ABCC5	Enz	0.9898	0.92658	0.65636
COPS5	Enz	0.9898	0.588633	1.418
CTCF	TF	0.9898	0.65602	0.67154
CTSD	Enz	0.9898	0.922964	-0.85951
CTSH	Enz	0.9898	0.832045	-0.03572
FIP1L1	RBP	0.9898	0.401365	-0.14264
HDAC4	Enz	0.9898	0.996963	0.60242
HLA-DQB2	MP	0.9898	0.447148	5.4483
IL7R	MP	0.9898	0.241026	-0.85719
ISG20	Enz	0.9898	0.382753	-0.62228
MRC1	MP	0.9898	0.38889	2.2481
NEU1	Enz	0.9898	0.368687	6.1094
NOTCH1	MP	0.9898	1.32913	0.30898
OLR1	MP	0.9898	0.670658	0.065566
RIT1	Enz	0.9898	1.24059	0.83928
RPS6KA3	Enz	0.9898	0.186916
RRM2B	Enz	0.9898	1.2844	1.2862
SOAT1	Enz	0.9898	1.64278	1.3653
TNFRSF1A	MP	0.9898	2.60155	1.4781
TNFRSF25	MP	0.9898	0.164554	1.9829
USP7	Enz	0.9898	0.862847	0.13695
ADAM15	MP	0.9897	0.166811	2.3472
APOBEC3A	RBP	0.9897	0.922964	0.44643
BIRC3	Enz	0.9897	0.762903	-1.8031
CD55	MP	0.9897	0.955823	3.685
CKAP4	MP	0.9897	0.171393	0.58679
E2F2	TF	0.9897	0.169091	-0.17961
GSR	Enz	0.9897	3.6969	-0.080823
HLA-DRB5	MP	0.9897	1.27556	7.0495
JAK2	Enz	0.9897	2.30318	3.7726
MAP2K1	Enz	0.9897	0.18083	0.47747
MAP3K5	Enz	0.9897	2.98593	0.46165
MSRA	Enz	0.9897	0.184465	7.6963
NDUFS2	Enz	0.9897	0.328613	1.7107
NFATC1	TF	0.9897	0.405583
NR5A2	TF	0.9897	0.91217	2.4221
PIM1	Enz	0.9897	0.382753	0.85698
PSMB9	Enz	0.9897	0.970658	3.456
RAB27A	Enz	0.9897	0.792069	0.92145
RPS6KB1	Enz	0.9897	0.721995	0.060849
SIRT7	Enz	0.9897	2.87099
ADA2	Enz	0.9896	0.21958	-0.10791
CD1D	MP	0.9896	0.40347	0.72344
CSF2RA	MP	0.9896	0.00557105
EIF2AK2	RBP	0.9896	0.691503	1.2239
GOT2	Enz	0.9896	0.218201	-0.5873
IL10RA	MP	0.9896	1.4167	0.9582
LYZ	Enz	0.9896	1.28883	-1.5565
MCAM	MP	0.9896	0.160106	-0.51784
PAK1	Enz	0.9896	0.447148	0.7091
PGD	Enz	0.9896	2.15579	0.49835
SETD2	Enz	0.9896	0.513445	3.8069
SKI	TF	0.9896	0.5036	3.0542
SORL1	MP	0.9896	2.17391	1.1655
ST6GAL1	MP	0.9896	0.0790076	1.6955
SYNJ1	RBP	0.9896	0.229412	-0.021909
TLR4	MP	0.9896	0.737558	-0.1151
TLR8	MP	0.9896	0.48787
ZAP70	Enz	0.9896	1.0353	-1.0727
ALDH1A3	Enz	0.9895	0.966936	0.32755
ASAH1	Enz	0.9895	1.1269	-0.46877
BMPR1A	MP	0.9895	0.57786	-2.4255
CASP3	Enz	0.9895	2.80045	1.093
CD83	MP	0.9895	0.301894	-0.38055
CS	Enz	0.9895	0.694514	-0.171
DNER	MP	0.9895	0.216827	1.9344
ELAVL1	RBP	0.9895	0.449412	1.17
FH	Enz	0.9895	0.130452	1.3114
GAD1	Enz	0.9895	1.34729	-0.57807
HLA-DMA	MP	0.9895	1.73143	6.2621
HLA-DQB1	MP	0.9895	0.155748	8.208
HNRNPU	RBP	0.9895	0.594068	0.15398
ICOSLG	MP	0.9895	0.78227	3.3054
IL18R1	MP	0.9895	0.798646	1.8043
MICA	MP	0.9895	0.0972699	7.0565
MTHFS	Enz	0.9895	1.258	-0.82497
NRAS	Enz	0.9895	0.119458	-2.766
PARK7	Enz	0.9895	0.460844	-1.5142
PLAU	Enz	0.9895	0.25612	1.2676
PTK2B	Enz	0.9895	0.176066	1.4143
PTPRA	MP	0.9895	0.390951	4.5949
RNF19A	Enz	0.9895	0.57786	0.90402
RUNX2	TF	0.9895	2.80045	2.8049
SETD5	Enz	0.9895	0.151476	-0.46957
SNRNP70	RBP	0.9895	0.0608228	4.7258
SUCLA2	Enz	0.9895	0.341621	-2.5377
TLR6	MP	0.9895	0.585928	1.7511
TNFRSF10C	MP	0.9895	1.4167	-0.025601
TOP1	Enz	0.9895	0.709697	1.4075
TPI1	Enz	0.9895	0.77578	-0.062128
USF1	TF	0.9895	0.378697	-0.056827
XYLT1	MP	0.9895	0.305366	-1.4546
ADAM19	MP	0.9894	0.453962	0.95068
CAPN1	Enz	0.9894	0.541172	-0.046691
CDK13	RBP	0.9894	0.232277	-0.68034
CMPK2	Enz	0.9894	1.4214	-2.1115
CNTNAP1	MP	0.9894	0.602282	1.3538
CPD	MP	0.9894	1.21475	-1.2026
DDR1	MP	0.9894	0.153601	7.0953
FA2H	Enz	0.9894	0.235168	-0.2867
FUS	RBP	0.9894	0.214099	2.2083
HCK	Enz	0.9894	1.11468	-0.9668
HLA-A	MP	0.9894	0.966936	7.9332
HNMT	Enz	0.9894	1.32688	0.7972
IL4R	MP	0.9894	0.048257	2.416
INPP5K	Enz	0.9894	1.15574	0.69014
LIFR	MP	0.9894	0.718908	1.0409
MAPK7	Enz	0.9894	0.106708	-0.31483
MICB	MP	0.9894	0.541172	6.3313
MSX1	TF	0.9894	0.300168	0.39075
NDUFS3	Enz	0.9894	0.245486	2.0338
NONO	RBP	0.9894	0.163434
NSD1	Enz	0.9894	1.1269	0.90222
NT5C3A	Enz	0.9894	0.238084	0.68645
NT5E	Enz	0.9894	0.92658	-0.16142
PAX3	TF	0.9894	0.5036	-0.33586
PTGS2	Enz	0.9894	0.498725	2.6781
PTPN6	Enz	0.9894	0.743843	0.71547
RBM8A	RBP	0.9894	0.214099
ROCK2	Enz	0.9894	0.759705	-1.6619
SNAI1	TF	0.9894	0.126707	0.1435
STUB1	Enz	0.9894	1.1269	1.3804
TGFBR2	RBP	0.9894	0.644459	-0.15945
TREM2	MP	0.9894	0.930204	3.4737
UBE2I	Enz	0.9894	1.04698	1.3372
ALAS2	Enz	0.9893	0.496299
ALX4	TF	0.9893	0.0790076	-0.30273
ATAD1	MP	0.9893	0.0935302	-1.5057
ATRX	Enz	0.9893	0.108346
BAZ1B	Enz	0.9893	1.16406	1.5602
CERS6	Enz	0.9893	0.312394	0.15344
CSNK2A1	Enz	0.9893	0.0284598	0.33923
FLT3	MP	0.9893	0.435946	-0.33354
GGT1	MP	0.9893	1.01986	1.3084
GYPB	MP	0.9893	0.431518	0.49364
LIPC	Enz	0.9893	0.177248	-0.13861
MBOAT7	Enz	0.9893	1.26676	0.35103
MED1	Enz	0.9893	0.0942692	0.12782
MEF2A	TF	0.9893	0.42712	2.6982
MUC1	MP	0.9893	0.154672	0.96382
NUP98	Enz	0.9893	1.25364	1.1545
PSMB8	Enz	0.9893	0.644459	3.1604
PTPN11	Enz	0.9893	0.267073	3.5305
PTPN2	MP	0.9893	0.210053	0.43968
RNASEL	RBP	0.9893	1.09049	-0.15813
RPS6KA1	Enz	0.9893	1.11063	0.86827
SEL1L	MP	0.9893	0.242506	1.7018
SLC27A4	Enz	0.9893	0.84907	-0.20967
SRF	TF	0.9893	0.382753	0.97376
TACSTD2	MP	0.9893	0.725091	-0.066248
TARDBP	RBP	0.9893	0.520912	-1.0132
UBE2N	Enz	0.9893	0.176066	-0.10636
WT1	RBP	0.9893	0.484286	0.61696
XPO1	RBP	0.9893	0.486673	4.6929
ACTA2	RBP	0.9892	0.465471	-0.29367
ADAM10	MP	0.9892	1.02371	0.0994
ADAM12	MP	0.9892	0.218889	4.5061
ARID3B	TF	0.9892	2.18603	1.138
ASH1L	TF	0.9892	0.77578	0.72851
ATP2A2	Enz	0.9892	0.120347	-0.11295
ATXN3	Enz	0.9892	1.73143	0.39154
CANX	MP	0.9892	0.151476	0.8476
CASP8	Enz	0.9892	1.51254	-0.46146
CPE	Enz	0.9892	0.407703	-0.11076
ECHS1	Enz	0.9892	0.207386	0.46006
ENPP1	MP	0.9892	1.24493	-0.65552
ESRRB	TF	0.9892	0.897902	1.6375
HMOX1	MP	0.9892	0.253049	-2.3967
HNRNPDL	RBP	0.9892	0.484286	1.0924
HNRNPK	RBP	0.9892	1.02756	-0.10633
LIN28A	RBP	0.9892	0.0270526	0.45416
MAP2K4	Enz	0.9892	0.414108	1.5555
NCOA1	TF	0.9892	1.15574	3.0042
NDUFS7	Enz	0.9892	0.332294	0.11396
OPA1	Enz	0.9892	0.513445	2.0339
PAM	MP	0.9892	0.769324	0.68403
PIGR	MP	0.9892	0.447148	0.48107
PLAT	Enz	0.9892	0.18083	1.1633
PPP2CA	Enz	0.9892	0.513445	1.8856
PRDM2	TF	0.9892	0.77578	-0.62029
PRKCZ	Enz	0.9892	1.20195	0.56094
PRPF31	RBP	0.9892	1.12282	0.24741
PSMD4	RBP	0.9892	0.762903	0.8853
RAB27B	Enz	0.9892	0.599536	0.24951
TRIM27	RBP	0.9892	0.211395	6.9143
ALDH1A1	Enz	0.9891	0.251523	1.5333
ATF4	TF	0.9891	0.140174	3.6776
BHLHE40	TF	0.9891	1.72613	-0.89828
CD80	MP	0.9891	0.207386	3.6793
CTSL	Enz	0.9891	0.337869	-1.7214
GP1BB	MP	0.9891	0.142181	0.24495
HLA-DQA1	MP	0.9891	1.86683	9.0559
HLA-E	MP	0.9891	1.61723	3.9201
KAT5	Enz	0.9891	1.33819	2.2265
LATS2	Enz	0.9891	0.242506	0.11622
NAA10	Enz	0.9891	0.115952
NOTCH2	MP	0.9891	0.358859	0.77054
OAS1	Enz	0.9891	0.0829665	3.3258
PRDM1	TF	0.9891	0.376681	0.42713
PRRX1	TF	0.9891	0.0796571	0.37899
SELE	MP	0.9891	0.0809684	0.29337
SPHK1	Enz	0.9891	0.16568	2.2058
TIA1	RBP	0.9891	0.414108	4.1815
TNFRSF8	MP	0.9891	1.00837	2.0424
TNFSF15	MP	0.9891	0.564576	-0.016272
UBE3A	Enz	0.9891	0.32496	-0.044598
UGT1A1	MP	0.9891	0.268664	-1.0142
ATP6AP2	MP	0.989	0.310627
BACH1	TF	0.989	0.463153	-0.34526
CD276	MP	0.989	0.453962	1.2993
CFB	Enz	0.989	0.291641	6.1094
CKB	Enz	0.989	0.718908	0.13091
CREB3L1	TF	0.989	1.16823	-0.32305
DCD	Enz	0.989	0.202125	-0.35335
EIF3A	RBP	0.989	0.484286	-0.013588
EWSR1	RBP	0.989	0.588633	0.67121
FASLG	MP	0.989	2.03729	0.16631
FCGR2A	MP	0.989	0.66185	5.2735
FOXA2	TF	0.989	0.127636	-2.1042
GP1BA	MP	0.989	0.222358	0.55199
GSK3B	Enz	0.989	1.80651	2.8427
GUSB	Enz	0.989	1.05481	4.3751
HMGA2	TF	0.989	0.467796	0.93134
HNRNPD	RBP	0.989	0.644459	1.5203
HRAS	Enz	0.989	0.703598	-0.078212
IMPA1	Enz	0.989	0.520912	0.83768
ITM2B	MP	0.989	0.959519	-1.1296
LAG3	MP	0.989	0.792069	1.3183
MAP2K2	Enz	0.989	0.138188	3.6758
MAP3K1	Enz	0.989	0.275095	-0.14946
MAP3K3	Enz	0.989	0.317737	-1.3525
MARK2	Enz	0.989	0.955823	0.77665
MXI1	TF	0.989	2.22878	-1.7254
NXF1	RBP	0.989	1.95665	-0.76467
NXN	Enz	0.989	0.42712	-0.74497
PAPPA	Enz	0.989	0.0469511	4.34
PIK3CA	Enz	0.989	0.0920654	-1.0748
PTBP1	RBP	0.989	0.182036	1.3337
RBP2	Enz	0.989	1.1269	1.9992
SAT1	Enz	0.989	1.37942
SDHB	Enz	0.989	0.184465	-0.40069
SENP1	Enz	0.989	0.0629649	1.8011
SPINT1	MP	0.989	0.650223	1.7359
TNFRSF11A	MP	0.989	0.138188	0.89037
ACLY	Enz	0.9889	0.353048	0.11566
AGO2	RBP	0.9889	1.98523	1.7782
BPTF	TF	0.9889	1.54697	-0.90997
CTBP1	Enz	0.9889	0.16568	-0.03503
CTSS	Enz	0.9889	1.23194	2.7806
ELAVL2	RBP	0.9889	0.700562	1.0683
ELOVL4	Enz	0.9889	0.706643	1.2087
GALC	Enz	0.9889	0.585928	0.68047
GOT1	Enz	0.9889	0.0913396	-0.24216
HCCS	Enz	0.9889	0.852501
HDAC1	Enz	0.9889	0.101122	-1.584
HDAC3	Enz	0.9889	0.019973	1.5239
HLA-C	MP	0.9889	0.670658	8.4522
IRF4	TF	0.9889	0.416258	1.8219
KAT6A	Enz	0.9889	0.883775	1.6571
KAT8	Enz	0.9889	0.515926	1.3781
KDM5A	Enz	0.9889	0.959519	1.1661
KDM6A	Enz	0.9889	0.0758211
MMP25	Enz	0.9889	1.03143	0.53345
MTDH	MP	0.9889	0.170239	0.50947
PLK3	Enz	0.9889	1.0945	-1.3139
POU2AF1	TF	0.9889	0.0709305	1.7595
SPN	MP	0.9889	0.508507	2.4999
SULF2	Enz	0.9889	0.291641	0.7274
TNFRSF10D	MP	0.9889	1.40265	-0.035513
TUBA1B	Enz	0.9889	0.00674856	1.6248
ZHX2	TF	0.9889	0.216827	-1.1511
AR	TF	0.9888	0.179631
ARID2	TF	0.9888	0.0041689	-2.4882
BCL11B	TF	0.9888	0.113373	-2.2349
CBS	Enz	0.9888	0.77578	1.2211
DIO2	MP	0.9888	1.32913	-1.5265
DLX4	TF	0.9888	0.769324	1.7293
FCER2	MP	0.9888	0.203431	1.2066
FGR	Enz	0.9888	3.98138	-0.039508
GLUD1	Enz	0.9888	1.00076	0.22791
GPX3	Enz	0.9888	0.484286	-0.1253
GREM1	RBP	0.9888	0.319532	-0.065382
HMGCR	Enz	0.9888	0.393019	-0.35753
HTRA1	Enz	0.9888	0.508507	2.2209
HTRA2	MP	0.9888	0.453962	-0.85942
IDH1	Enz	0.9888	0.718908	-0.51499
IL13RA1	MP	0.9888	0.153601
IL6R	MP	0.9888	3.03702	-1.3001
LYN	Enz	0.9888	4.32223	1.0995
METAP2	Enz	0.9888	0.326783	0.7541
NFAT5	TF	0.9888	1.28883	1.4428
NUS1	Enz	0.9888	0.0333708	1.2609
PDHA1	Enz	0.9888	0.0927956
RIPK1	Enz	0.9888	1.13921	-0.16714
SF3B4	RBP	0.9888	0.225161	1.5248
SMAD2	RBP	0.9888	0.548902	1.1544
SSB	RBP	0.9888	0.5036	1.8732
STS	Enz	0.9888	0.271866
UGCG	Enz	0.9888	0.115087	-0.29171
XPA	TF	0.9888	0.556703	1.2454
ABCG1	Enz	0.9887	0.966936	0.2336
AMD1	Enz	0.9887	0.591347	-1.6808
ARID1A	RBP	0.9887	0.332294	0.57239
BACE1	MP	0.9887	0.922964	-0.2711
FCGR3A	MP	0.9887	0.974389	5.7307
FUCA1	Enz	0.9887	0.390951	2.6442
FXYD5	MP	0.9887	0.0803107	-0.25586
HSD11B1	MP	0.9887	0.0495916	0.14432
HSP90AA1	Enz	0.9887	0.173718	-0.95836
IGF2R	MP	0.9887	0.697534	-0.081753
JTB	MP	0.9887	0.845648	0.28281
MAP4K4	Enz	0.9887	3.6642	5.0341
MAPK3	Enz	0.9887	0.349211	0.65725
MTX1	MP	0.9887	0.706643	0.60566
NANOG	TF	0.9887	0.414108	-0.80537
NCAM1	MP	0.9887	1.39333	0.69941
PDX1	TF	0.9887	0.474817	-0.15511
PKM	Enz	0.9887	0.18083	0.74794
PLAGL1	TF	0.9887	0.599536	-1.113
PLCE1	Enz	0.9887	0.152536	0.90041
POR	MP	0.9887	0.838829	-1.2457
PPARG	TF	0.9887	0.317737	-0.61909
QPCT	Enz	0.9887	0.779021	2.3927
RNF43	MP	0.9887	0.133315	1.5246
RSAD2	Enz	0.9887	0.970658	-2.2713
SAMHD1	Enz	0.9887	1.95096	1.3983
SMAD4	TF	0.9887	0.952137	0.1612
TLR5	MP	0.9887	0.948459	-0.45471
ZFHX3	TF	0.9887	0.474817	0.8394
ACO2	Enz	0.9886	0.216827	0.62992
ADAR	RBP	0.9886	1.72085	0.49366
AGPAT2	Enz	0.9886	2.52829	0.28784
AICDA	Enz	0.9886	0.489068	-1.0345
ALDH2	Enz	0.9886	1.11875	2.8364
ALDH3A2	MP	0.9886	0.386837	0.42559
CD34	MP	0.9886	0.65602	2.9334
CDH5	MP	0.9886	0.321335	-0.25132
CHKA	Enz	0.9886	0.140174	0.29679
DGAT1	Enz	0.9886	1.27556	1.002
EIF2AK3	MP	0.9886	0.208716	-0.34346
EPHA2	MP	0.9886	0.489068	0.72898
HERC2	Enz	0.9886	1.6147	-1.3892
HNRNPA2B1	RBP	0.9886	0.00354343	0.30714
IDO1	Enz	0.9886	0.174889	-0.025636
IFNLR1	MP	0.9886	0.132355	0.78218
JAK1	Enz	0.9886	0.356915	0.41956
LRRK2	Enz	0.9886	0.697534	-0.73353
MAPKAPK2	Enz	0.9886	0.416258	2.6727
PABPC1	RBP	0.9886	0.281633	2.082
PAX5	TF	0.9886	0.332294	-0.57979
PPP3CA	Enz	0.9886	1.29327	1.7297
PSEN2	Enz	0.9886	0.254581	1.0219
PTGES	Enz	0.9886	0.463153	0.17702
RGN	Enz	0.9886	0.42712
SCAF11	RBP	0.9886	1.69459	0.039073
SRPK1	RBP	0.9886	0.561944	0.90419
SRRM2	RBP	0.9886	0.50605	0.15373
U2AF1	RBP	0.9886	0.353048	1.5416
UPF3B	RBP	0.9886	0.206061
VSX1	TF	0.9886	0.845648	0.1661
ACTG1	Enz	0.9885	1.07058
ADH1B	Enz	0.9885	1.0945	-1.0686
AKR1B1	Enz	0.9885	0.477172	-0.48313
AMFR	Enz	0.9885	0.0254398	1.0708
CASP9	Enz	0.9885	0.496299	0.86668
CHDH	Enz	0.9885	0.0478185	0.58113
CYP3A5	MP	0.9885	0.220966	0.20971
DCK	Enz	0.9885	0.53606	0.23727
EBP	Enz	0.9885	0.220966
EGLN3	Enz	0.9885	0.194413	-0.64426
EIF4G1	RBP	0.9885	0.143193	1.2148
EMD	MP	0.9885	0.0486986
GPI	Enz	0.9885	0.288278	0.47101
HINT1	Enz	0.9885	0.703598	1.1755
ITGAL	MP	0.9885	1.15159	4.0859
KAT2B	RBP	0.9885	0.382753	2.031
KCNAB2	Enz	0.9885	0.78227	0.34404
KDM6B	Enz	0.9885	1.81194	2.2102
KLK3	Enz	0.9885	0.267073	1.5455
PRKAA1	Enz	0.9885	0.188151	3.0268
RREB1	TF	0.9885	0.18083	5.6844
SMOX	Enz	0.9885	0.241026	3.1437
UBASH3B	Enz	0.9885	0.658931	0.26009
ACOT7	Enz	0.9884	0.283284	0.43614
ACTG2	Enz	0.9884	0.21546	-1.1647
ARID3A	TF	0.9884	0.740697	1.2526
BIRC2	Enz	0.9884	0.602282	-1.216
BNIP3	MP	0.9884	0.226571	0.081811
CDK9	RBP	0.9884	0.232277	-0.1803
CNTNAP2	MP	0.9884	0.418415	2.5397
GK	Enz	0.9884	0.159008
HLA-DPA1	MP	0.9884	1.02371	3.2833
JMJD6	RBP	0.9884	0.0532941	-0.89891
LAMP2	MP	0.9884	0.226571
LIPE	Enz	0.9884	0.157916	0.68999
NR4A3	TF	0.9884	0.433728	-0.40904
NT5C2	Enz	0.9884	1.7741	1.2854
PDE2A	Enz	0.9884	0.212744	1.5328
PLA2G4A	Enz	0.9884	0.211395	-0.65519
RAB8A	Enz	0.9884	1.71032	0.47153
SORT1	MP	0.9884	1.07058	4.8026
TBX2	TF	0.9884	0.852501	-2.0795
USP8	Enz	0.9884	1.1351	1.3455
ZNF469	TF	0.9884	0.291641	1.1695
ASNS	Enz	0.9883	0.336004	1.1814
BLK	Enz	0.9883	0.641589	4.7403
BRD4	RBP	0.9883	0.792069	0.94676
CA2	Enz	0.9883	0.288278	0.58839
CAMKK2	Enz	0.9883	0.65602	2.0682
CD70	MP	0.9883	1.54202	0.87475
CXCL16	MP	0.9883	1.63253	1.4185
CYLD	Enz	0.9883	0.0829665	0.62111
DLD	Enz	0.9883	0.232277	0.98046
E2F4	TF	0.9883	0.048257	0.71233
EIF4E	RBP	0.9883	0.641589	1.1505
GFPT1	Enz	0.9883	0.513445	0.15688
HIPK2	Enz	0.9883	0.0980313	0.46658
HNRNPC	RBP	0.9883	0.0891883	1.0536
IRF8	TF	0.9883	0.279988	2.9195
ISYNA1	Enz	0.9883	0.498725	1.6221
ITGB1	MP	0.9883	0.479536	-0.075711
KRAS	Enz	0.9883	0.323144	-1.0809
MAP3K8	Enz	0.9883	2.36626	2.2955
MLXIP	TF	0.9883	0.395095	1.6619
MOCOS	Enz	0.9883	0.160106	-0.5256
NRF1	TF	0.9883	0.451683	0.44276
PEX13	MP	0.9883	0.508507	1.7714
SEMA4D	MP	0.9883	1.11063	-0.32429
STX2	MP	0.9883	0.152536	1.5074
TBP	TF	0.9883	0.594068	-0.4831
TNFSF13B	MP	0.9883	0.974389	-1.3856
TNKS	Enz	0.9883	0.307113	3.2002
ACHE	Enz	0.9882	0.137203	-0.58994
ARAF	Enz	0.9882	1.1351
ARG2	Enz	0.9882	0.214099	-0.2724
CD1C	MP	0.9882	0.607799	-1.05
CISD2	MP	0.9882	0.0587382	1.3741
CYP21A2	MP	0.9882	0.715829	6.1094
DUSP1	Enz	0.9882	2.77949	0.052982
DUSP6	Enz	0.9882	1.55193	-0.64509
EPHA4	MP	0.9882	1.0825	0.49976
F13A1	Enz	0.9882	1.38405	-0.90818
GATAD2B	TF	0.9882	0.263911	0.33916
HADHA	Enz	0.9882	0.0764503	2.4919
HLA-G	MP	0.9882	0.19953	6.9428
HSPD1	Enz	0.9882	0.043606	-0.87574
LOXL2	Enz	0.9882	0.0206251	-0.021775
LTA4H	Enz	0.9882	0.312394	-0.53606
MASP2	Enz	0.9882	1.37942	0.096512
NFATC2	TF	0.9882	0.575187	-0.50074
PAG1	MP	0.9882	1.39799	0.36141
PSMB6	Enz	0.9882	0.453962	1.2616
PTPRU	MP	0.9882	0.273477	-0.042328
SFPQ	RBP	0.9882	0.152536	-0.44548
TNFSF10	MP	0.9882	1.81194	-1.3221
UBR5	Enz	0.9882	0.390951	0.50062
ZEB1	TF	0.9882	0.832045	2.6268
APP	MP	0.9881	0.0552256	0.22383
ATF6	TF	0.9881	0.706643	2.07
BMPR2	MP	0.9881	0.0201884	1.116
CDK7	Enz	0.9881	0.520912	0.30794
DCPS	RBP	0.9881	0.14421	0.78873
EBF1	TF	0.9881	0.270262	-0.074246
FCGRT	MP	0.9881	0.805256	1.1324
GAD2	Enz	0.9881	1.06267	0.23386
GALNT3	MP	0.9881	3.20081	1.479
GPX4	Enz	0.9881	1.35185	2.3475
HSPB1	RBP	0.9881	0.151476	1.2655
ICOS	MP	0.9881	0.0957606	0.027807
IER3	MP	0.9881	1.62233	7.2933
IL17RB	MP	0.9881	0.152536	-0.16416
KMT2C	Enz	0.9881	0.440404	-0.71382
MPO	Enz	0.9881	0.670658	3.4944
NCL	RBP	0.9881	0.349211	-0.33447
OGT	Enz	0.9881	0.0646099
PON2	Enz	0.9881	0.218201	0.56716
PTDSS1	Enz	0.9881	0.281633	-0.45937
PTPN12	Enz	0.9881	0.750162	0.63489
TNFRSF9	MP	0.9881	0.811901	-0.87368
USP18	Enz	0.9881	0.120347	4.123
ZC3H12A	RBP	0.9881	0.740697	1.5522
ABCB4	Enz	0.988	0.251523	1.6072
ACP5	Enz	0.988	0.00340065	0.99801
CD38	MP	0.988	0.465471	-0.73163
CD68	MP	0.988	0.380721	0.81383
CDC25B	Enz	0.988	0.486673	0.6568
CHFR	Enz	0.988	0.835432	-0.70166
HFE	MP	0.988	0.259216	5.3892
HSPA8	RBP	0.988	0.0891883	0.96232
IRF3	RBP	0.988	0.0816303	0.18999
KMT2B	TF	0.988	1.20195	1.5278
LCT	MP	0.988	0.238084	0.654
LIMK2	Enz	0.988	0.131401	1.9432
NR3C1	TF	0.988	2.00827	-0.53591
PITX1	TF	0.988	1.04308	1.434
SNRPB	RBP	0.988	0.0473832	-0.72458
ZIC1	TF	0.988	0.520912	-1.4739
ACTB	Enz	0.9879	0.676572	1.0122
ATP7A	Enz	0.9879	0.229412
B4GALT7	MP	0.9879	0.124865	1.8641
CASP7	Enz	0.9879	0.223756	-1.5073
CD33	MP	0.9879	0.835432	-0.20288
COP1	Enz	0.9879	0.397177	1.8369
DNMT3B	Enz	0.9879	0.42058	-0.35934
ELF3	TF	0.9879	0.0668553	0.5092
FMR1	RBP	0.9879	0.520912
GLS	Enz	0.9879	0.00364154	0.76664
GZMA	Enz	0.9879	0.842234	0.68563
HLA-DRA	MP	0.9879	1.75802	6.5845
HMBS	Enz	0.9879	0.915759	1.3177
ITGA4	MP	0.9879	0.591347	0.62266
MSR1	MP	0.9879	0.715829	0.12083
PRKRA	RBP	0.9879	0.183247	0.77326
SPIB	TF	0.9879	0.424933	0.78725
STAT4	TF	0.9879	0.679541	0.67067
ZFP36	RBP	0.9879	0.0597733	-0.020831
ATP6AP1	MP	0.9878	0.567217
CHPT1	Enz	0.9878	0.92658	-0.17733
DCLRE1C	Enz	0.9878	0.52845	0.57464
DDX53	Enz	0.9878	0.204743
E2F1	TF	0.9878	0.0920654	1.7145
ERBB2	MP	0.9878	0.0562118	1.5928
EXOSC3	RBP	0.9878	0.0891883	3.0101
GCK	Enz	0.9878	0.0183174	-0.29655
HLA-F	MP	0.9878	0.16121	5.8512
HSD17B1	Enz	0.9878	0.845648	-0.19237
MAPK1	Enz	0.9878	2.66238	-1.868
MAPKAP1	RBP	0.9878	0.176066	0.15159
MDM4	Enz	0.9878	1.24059	-0.092155
MIF	Enz	0.9878	0.186916	-0.15089
MPEG1	MP	0.9878	0.605036	-0.20212
MTPAP	Enz	0.9878	0.0816303	1.0694
NOX1	Enz	0.9878	0.321335
PEX14	MP	0.9878	0.725091	0.26695
PKN1	Enz	0.9878	0.890821	2.0656
PRDX5	Enz	0.9878	1.02371	0.083011
PTEN	RBP	0.9878	0.289956	-2.0014
RNF34	Enz	0.9878	0.510972	2.0819
RNPC3	RBP	0.9878	0.788794	-1.3341
SART3	RBP	0.9878	0.300168	-0.77677
SCD5	Enz	0.9878	0.703598	-0.63069
SCN1B	MP	0.9878	1.76337	1.0434
SMN1	RBP	0.9878	0.533515	0.26484
SRSF3	RBP	0.9878	0.000699327	1.5234
TPMT	Enz	0.9878	0.25612	-0.54524
ZMPSTE24	Enz	0.9878	0.685505	-0.43509
ABCC4	Enz	0.9877	1.13921	1.6751
ARSB	Enz	0.9877	0.254581	0.051009
CD40LG	MP	0.9877	0.189392
CYBB	Enz	0.9877	0.185688
DHX9	RBP	0.9877	0.0624239	0.84452
HDAC9	Enz	0.9877	0.94479	0.267
LAT	MP	0.9877	1.14333	1.0052
LIPG	RBP	0.9877	1.06267	-0.91235
MAOA	MP	0.9877	1.19347
MAP3K7	Enz	0.9877	1.10255	1.2932
MGLL	Enz	0.9877	0.658931	0.99879
MYCL	TF	0.9877	0.821934	-0.072493
PAK2	Enz	0.9877	0.697534	1.71
POLR1A	Enz	0.9877	0.599536	-0.52522
PPARGC1A	RBP	0.9877	0.190638	0.25752
PRDX3	Enz	0.9877	0.345402	-0.73181
RICTOR	RBP	0.9877	1.68937	-0.35376
SMURF1	Enz	0.9877	0.6885	3.3862
TLR3	MP	0.9877	1.23626	1.4617
ADAMTS13	Enz	0.9876	0.543741	0.90488
AKT1	RBP	0.9876	0.438171	1.0544
CD8A	MP	0.9876	0.477172	-1.9259
DDAH1	Enz	0.9876	0.127636	0.60065
DPP6	MP	0.9876	0.071528	-0.30923
GATA4	TF	0.9876	0.993178	4.8361
GBE1	Enz	0.9876	0.21958	-1.7401
KITLG	MP	0.9876	0.110003	1.095
MIP	Enz	0.9876	0.281633	-0.62458
NAPSA	Enz	0.9876	0.759705	0.074548
PEX2	MP	0.9876	1.21903	1.4175
PTGIS	MP	0.9876	0.414108	0.99182
SETD7	Enz	0.9876	0.792069	2.3604
TK2	Enz	0.9876	0.974389	0.90008
CHST3	MP	0.9875	0.510972	0.25533
CREBBP	RBP	0.9875	2.55479	5.3436
CTSK	Enz	0.9875	0.538612	2.737
CYP26A1	MP	0.9875	0.263911	1.5891
DACH1	TF	0.9875	0.832045	-0.33311
GRHL2	TF	0.9875	0.985636	0.30621
HACE1	Enz	0.9875	1.07454	0.50233
HHEX	TF	0.9875	1.94529	1.5237
IKZF3	TF	0.9875	0.308866	2.9734
PLD1	Enz	0.9875	0.682519	-0.40725
REL	TF	0.9875	1.95097	0.62332
SIRT6	Enz	0.9875	1.61723	0.014575
TLR10	MP	0.9875	0.880265	-0.62781
TP53	TF	0.9875	0.498725	2.624
AIFM1	Enz	0.9874	0.291641
CD209	MP	0.9874	0.126707	0.76763
CDH1	MP	0.9874	1.68415	-0.25971
CDK2	Enz	0.9874	0.115087	0.23174
EOMES	TF	0.9874	2.04896	0.51518
KDR	MP	0.9874	0.337869	1.3094
LIG4	Enz	0.9874	0.160106	0.93826
MALT1	Enz	0.9874	0.0293326	-0.010398
OAT	Enz	0.9874	0.556703	0.060743
PEX3	MP	0.9874	0.407703	0.31922
PRLR	MP	0.9874	0.204743	0.46494
RBPJ	TF	0.9874	1.87792	1.7004
SRD5A3	Enz	0.9874	0.251523	4.8898
TBX21	TF	0.9874	0.989403	0.80638
TOP2B	Enz	0.9874	0.345402	-0.0096903
BIRC6	Enz	0.9873	0.307113	0.28077
CIC	TF	0.9873	0.155748	0.49463
CREM	TF	0.9873	0.479536	-0.18585
DDX3X	RBP	0.9873	0.740697
DEGS1	Enz	0.9873	0.189392	1.1335
GZMB	Enz	0.9873	0.289956	-0.99649
INSR	MP	0.9873	0.431518	0.040682
IRF9	TF	0.9873	0.725091	0.42278
KLK1	Enz	0.9873	0.268664	0.51948
MYBL2	TF	0.9873	0.208716	1.3988
NQO2	Enz	0.9873	0.996963	0.31911
NR1H3	TF	0.9873	0.170239	0.88991
PTPRF	MP	0.9873	0.0677126	-0.18758
UBE2B	Enz	0.9873	0.94479	0.96712
UBR1	Enz	0.9873	0.0357256	1.634
ASPA	Enz	0.9872	0.210053	0.82552
CD163	MP	0.9872	0.599536	0.42177
CD2	MP	0.9872	0.721995	0.22024
CTSC	Enz	0.9872	4.22452	-0.059618
DDX5	RBP	0.9872	0.472468	1.7445
DPP9	Enz	0.9872	0.296737	-1.2514
EGFR	MP	0.9872	0.533515	0.85009
HDAC2	Enz	0.9872	0.312394	0.37111
IDS	Enz	0.9872	0.114228
ITGB3	MP	0.9872	0.679541	0.92164
NCR3	MP	0.9872	0.40347	6.1094
RAB1A	Enz	0.9872	0.65602	-0.90063
ST3GAL4	MP	0.9872	1.65307	-0.17576
THRA	TF	0.9872	0.210053	1.8654
TYK2	Enz	0.9872	2.46274	5.1839
AKR1A1	Enz	0.9871	0.395095	2.3944
BAX	MP	0.9871	1.1269	-0.64231
BRAP	Enz	0.9871	1.13921	1.3335
BTLA	MP	0.9871	0.0287484	0.32956
CADM1	MP	0.9871	0.405583	-1.7132
CANT1	MP	0.9871	0.50605	-0.61589
CRX	TF	0.9871	0.295031	1.7621
DNMT1	TF	0.9871	0.559319	-0.12539
E2F3	TF	0.9871	3.38506	1.0642
FLT3LG	MP	0.9871	0.380721	0.34239
FUBP1	RBP	0.9871	0.164554	0.15691
FUT1	MP	0.9871	1.64792	-1.256
FYN	Enz	0.9871	0.93748	2.0871
GATA1	TF	0.9871	0.65602
GSTA1	Enz	0.9871	0.42712	0.22232
ITGA7	MP	0.9871	0.382753	-2.1452
MLYCD	Enz	0.9871	0.254581	-0.036648
P4HB	Enz	0.9871	0.952137
PCBD1	Enz	0.9871	0.42058	1.4847
PRPF6	RBP	0.9871	0.127636
QSOX1	MP	0.9871	0.0995676	0.44181
VCP	Enz	0.9871	0.465471	2.9883
ADK	Enz	0.987	0.40347	1.7209
CAMTA1	TF	0.987	0.862847	0.33581
HSPA5	Enz	0.987	0.0158723	0.9488
IMMT	MP	0.987	1.13921	0.41895
KLRC1	MP	0.987	0.53606	-0.66611
MEST	MP	0.987	0.0680005	1.4867
PKNOX1	TF	0.987	0.510972	1.2458
PTPA	Enz	0.987	0.0863805	1.2232
SAFB	RBP	0.987	0.463153	-0.36729
SFN	Enz	0.987	0.368687	1.1873
SIGLEC7	MP	0.987	1.21475	-1.0675
SIX1	TF	0.987	0.174889	0.70952
TAP1	Enz	0.987	0.328613	3.9756
ANTXR2	MP	0.9869	0.788794	0.88174
CD22	MP	0.9869	0.405583	0.070344
CD46	MP	0.9869	1.38868	1.528
CDC25A	Enz	0.9869	0.259216	0.5349
CFD	Enz	0.9869	1.258	1.0649
CRAT	Enz	0.9869	0.785528	0.14416
CSNK1E	Enz	0.9869	0.585928	0.16924
GABPA	TF	0.9869	0.220966	-0.90084
IL12B	RBP	0.9869	0.541172	-1.8456
KCNIP3	TF	0.9869	1.21475	0.296
KDM5C	Enz	0.9869	0.312394
KLRK1	MP	0.9869	1.07851	-0.33221
NCOA2	TF	0.9869	0.442644	2.1141
NPHS1	MP	0.9869	0.756515	2.3951
PIN1	TF	0.9869	0.653117	1.0667
PTPRC	MP	0.9869	2.96418	3.7176
SDC4	MP	0.9869	0.78227	-2.168
SOX9	TF	0.9869	0.401365	1.2274
TBK1	Enz	0.9869	3.06644	1.1995
ZEB2	TF	0.9869	2.9932	2.35
CDH2	MP	0.9868	0.0987971	0.52604
DCT	MP	0.9868	0.000126706	-0.066298
HLA-DRB1	MP	0.9868	0.828666	8.6113
IL2RA	MP	0.9868	0.474817	1.1075
MSX2	TF	0.9868	0.343508	2.331
ODC1	Enz	0.9868	0.0843194	-0.32224
PFKFB3	Enz	0.9868	1.49307	1.6732
RBM10	RBP	0.9868	1.07058
RFWD3	Enz	0.9868	0.0582259	0.8625
SRSF5	RBP	0.9868	0.00764854	1.2547
STIM2	MP	0.9868	0.270262	1.0067
TPH1	Enz	0.9868	0.643024	2.0908
ASL	Enz	0.9867	1.61723	4.3607
CELF2	RBP	0.9867	1.258	-0.28029
COX8A	MP	0.9867	0.36081	0.40869
DYRK1A	Enz	0.9867	1.16406	-1.0995
EGLN1	Enz	0.9867	0.300168	0.69955
EIF2S3	Enz	0.9867	0.162319
KDM4A	Enz	0.9867	0.602282	0.62053
LCK	Enz	0.9867	0.852501	-0.51092
NAT2	Enz	0.9867	0.440404	0.54647
NLK	Enz	0.9867	0.624546	3.0386
PDCD1	MP	0.9867	0.769324	1.339
PPARD	TF	0.9867	0.368687	3.7225
PTPN1	MP	0.9867	0.100343	0.64743
PTPRJ	MP	0.9867	3.02237	2.4599
RAB7A	Enz	0.9867	1.93962	3.6631
SIK1	Enz	0.9867	0.691502	0.17847
AKT2	RBP	0.9866	0.453962	1.372
ATP6V1A	Enz	0.9866	1.89463	1.1014
B3GAT1	MP	0.9866	0.356915	2.0398
CYP2A6	MP	0.9866	0.759705	0.31054
DDIT3	TF	0.9866	0.212744	-0.16993
ELP1	RBP	0.9866	0.347303	1.3649
EP300	RBP	0.9866	0.449412	-0.86288
EPB41L3	MP	0.9866	0.390951	0.91503
FAM20C	Enz	0.9866	0.188151	-1.1955
FOXE1	TF	0.9866	0.21546	0.24178
GLS2	Enz	0.9866	0.314168	-0.40257
HNRNPA1	RBP	0.9866	0.204743	-1.2807
KDM1A	Enz	0.9866	0.658931	-0.38141
KLF9	TF	0.9866	0.295031
KLRD1	MP	0.9866	0.300168	-1.9252
KMT2D	Enz	0.9866	0.470128	1.3601
LPL	Enz	0.9866	1.24928	2.7283
MAP3K11	Enz	0.9866	0.232277	3.72
MUSK	MP	0.9866	0.380721	2.1905
NME1	Enz	0.9866	0.376681	0.60527
REST	TF	0.9866	1.00837	-0.88014
SEMA6A	MP	0.9866	0.792069	0.24916
SP1	TF	0.9866	1.36559	-0.50504
TNFAIP3	RBP	0.9866	0.691502	-0.27245
USP9X	Enz	0.9866	0.281633
ZNF365	TF	0.9866	0.551494	-1.7014
AMN	MP	0.9865	0.33045	1.1313
BCL2L10	MP	0.9865	0.310627	-0.018706
CRB1	MP	0.9865	0.229412	2.666
DLAT	Enz	0.9865	0.198242	0.37063
DPAGT1	Enz	0.9865	0.50605	1.3813
DPYS	Enz	0.9865	1.13921	-0.054551
EFNB2	MP	0.9865	0.343508	0.55196
GDE1	MP	0.9865	1.42376	-1.0855
HGSNAT	Enz	0.9865	0.176066	1.3975
HPRT1	Enz	0.9865	0.343508
MEIS2	TF	0.9865	0.0770836	-1.0408
NFIB	TF	0.9865	1.32913	1.0093
RAN	Enz	0.9865	0.458542	2.7254
RIPK4	Enz	0.9865	0.153601	-0.897
DCLK1	Enz	0.9864	0.366707	-0.6303
DDR2	MP	0.9864	0.703598	1.4787
FCGR1A	MP	0.9864	1.10255	2.7068
FOXP1	TF	0.9864	0.25612	2.9892
KLF4	TF	0.9864	0.0572119	0.20768
MAP2K5	Enz	0.9864	0.0452539	1.6178
NAAA	Enz	0.9864	0.486673	-0.96352
PDPN	MP	0.9864	0.345402	-0.44906
PLCG2	Enz	0.9864	7.11236	3.4106
PTP4A3	Enz	0.9864	0.538612	-0.88993
SMAD3	TF	0.9864	1.0945	1.7125
TNFSF8	MP	0.9864	1.56187	2.4901
TP53RK	RBP	0.9864	0.766109	-0.7473
TPP1	Enz	0.9864	0.405583	-0.94207
ABCB1	Enz	0.9863	0.788794	-0.29836
BHLHE41	TF	0.9863	0.0629649	1.0486
EIF4A2	RBP	0.9863	0.0646099	0.57797
HACD1	Enz	0.9863	0.201474	-0.46817
HAVCR1	MP	0.9863	0.227988	3.3018
HDAC5	Enz	0.9863	1.06267	5.1233
IHH	Enz	0.9863	0.750162	5.3583
IL6ST	MP	0.9863	0.107524	-0.18432
KLF13	TF	0.9863	0.281633	0.7833
KMT5A	Enz	0.9863	1.09852	0.54964
LATS1	Enz	0.9863	0.0836408	1.0261
LRP4	MP	0.9863	0.0635096	-0.16336
LRRC32	MP	0.9863	0.341621	0.52346
NR1H4	TF	0.9863	0.952137	2.1896
PIGA	Enz	0.9863	0.345402
PUF60	RBP	0.9863	0.283284	-0.40926
SATB2	TF	0.9863	0.901456	-0.76187
SELENOS	MP	0.9863	0.0906181	0.10162
SMURF2	Enz	0.9863	0.57786	2.3253
SOCS3	RBP	0.9863	1.21475	-0.37921
SPAST	MP	0.9863	0.134279	0.74959
TALDO1	Enz	0.9863	2.1258	0.82924
TGM2	Enz	0.9863	0.339742	-0.86853
TLR7	MP	0.9863	1.14745
ADAMTS2	Enz	0.9862	0.630194	8.1964
CDH11	MP	0.9862	0.0613529	1.0125
FOXE3	TF	0.9862	0.959519	1.5649
HLA-B	MP	0.9862	1.62233	6.9182
HTATIP2	Enz	0.9862	0.508507	-0.53786
L1CAM	MP	0.9862	0.113373
MOG	MP	0.9862	0.486673	8.4383
NEURL1	Enz	0.9862	0.243993	1.5301
NR3C2	TF	0.9862	0.0587382	1.6524
NTRK3	MP	0.9862	0.737558	-0.44671
PLN	MP	0.9862	1.96805	0.035078
POLB	Enz	0.9862	0.504824	1.1774
PRNP	MP	0.9862	0.191891	0.35545
SKIL	TF	0.9862	0.236623	1.7063
SMPD3	Enz	0.9862	0.561944	1.4434
VLDLR	MP	0.9862	0.618931	3.3845
ZNF395	TF	0.9862	0.271866	0.1896
ADAMTS4	Enz	0.9861	0.293333	2.5762
CAMK4	Enz	0.9861	0.422753	-1.4635
CYB5A	MP	0.9861	0.465471	3.0834
DLL1	MP	0.9861	0.246986	2.0328
EHMT1	Enz	0.9861	0.0281737	3.0941
GMPPB	Enz	0.9861	0.174889	1.7119
IGF1R	MP	0.9861	0.930204	0.63432
LRAT	MP	0.9861	0.167948	0.56479
NRP2	MP	0.9861	0.21958	-0.79401
PC	Enz	0.9861	0.323144	2.7856
SNAI2	TF	0.9861	0.301894	-0.61009
CASP2	Enz	0.986	0.709697	1.3297
CDO1	Enz	0.986	0.621734	1.0629
CHD1	Enz	0.986	0.718908	0.4705
CHD7	Enz	0.986	0.569866	2.0062
CIITA	Enz	0.986	1.00837	0.473
COX7B	MP	0.986	0.0764503
FOXA1	TF	0.986	0.731308	-0.43484
GOLM1	MP	0.986	0.108346	-0.18175
LMX1B	TF	0.986	0.453962	3.1177
MEF2C	TF	0.986	2.48884	-1.4406
MYOD1	TF	0.986	1.07851	-0.37965
NSDHL	Enz	0.986	0.58323
PANK2	Enz	0.986	2.49539	0.25661
SOX11	TF	0.986	0.16121	-0.92844
SYVN1	Enz	0.986	0.0829665	0.15524
ULK1	Enz	0.986	2.24725	0.40006
WEE1	Enz	0.986	0.57786	-0.67943
XIAP	Enz	0.986	0.109172
AGA	Enz	0.9859	0.262339	-1.8206
CYP3A4	MP	0.9859	0.183247	0.94152
G6PD	Enz	0.9859	0.16121
GATA5	TF	0.9859	0.236623	0.38666
HSD17B4	Enz	0.9859	0.059254	0.92749
MLXIPL	TF	0.9859	0.186916	2.3408
MPI	Enz	0.9859	0.38889	-0.40172
NCR1	MP	0.9859	2.11387	0.16706
NDUFB11	MP	0.9859	0.19953
PAX7	TF	0.9859	0.647337	-0.23964
PIAS3	Enz	0.9859	0.77578
PRSS55	Enz	0.9859	0.384791	5.3739
RNF2	Enz	0.9859	0.193149	3.2363
RUNX3	TF	0.9859	0.58323	0.34158
STAT1	TF	0.9859	2.11983	1.9442
STK11	Enz	0.9859	0.518415	1.9616
SULT1E1	Enz	0.9859	0.194413	-0.099363
ZBTB7A	TF	0.9859	0.57786	0.60636
ATP5F1B	Enz	0.9858	0.57786	1.7357
CD40	MP	0.9858	0.444893	0.65812
EIF4A1	RBP	0.9858	1.13921	0.6996
ETV6	TF	0.9858	1.29327	1.8086
FEV	TF	0.9858	0.556703	4.5003
HLA-DPB1	MP	0.9858	0.283284	3.3079
ITGA2	MP	0.9858	0.429315	0.42035
KHSRP	RBP	0.9858	1.74204	-0.12389
MAG	MP	0.9858	0.467796	-1.5333
MAZ	RBP	0.9858	0.25612	0.58106
PBX1	TF	0.9858	0.706643	-0.65207
PCYT1A	Enz	0.9858	0.85939	0.56173
RET	MP	0.9858	0.275095	0.31784
TRAF2	Enz	0.9858	0.265488	4.6292
UBC	RBP	0.9858	0.353048	1.0613
ACP1	Enz	0.9857	0.328613	0.89584
ACSBG1	Enz	0.9857	0.779021	1.5653
EPCAM	MP	0.9857	0.653117	-1.8355
EPOR	MP	0.9857	0.472468	2.5396
FDPS	Enz	0.9857	0.0396958	1.2573
FOXO4	TF	0.9857	0.140174
GDAP1	MP	0.9857	0.353048	1.347
KLF15	TF	0.9857	0.564576	1.7425
LILRB1	MP	0.9857	1.05089	2.6927
MRE11	Enz	0.9857	0.53606	-0.54681
NR1H2	TF	0.9857	0.362769	0.65203
PADI2	Enz	0.9857	3.96432	-0.06045
PAX6	TF	0.9857	0.981878	1.1194
PROC	Enz	0.9857	0.887293	-0.28173
RPS6KA2	Enz	0.9857	1.07851	0.19006
TERF1	TF	0.9857	0.978129	-0.1005
TFRC	MP	0.9857	0.145232	-0.42191
TNFRSF13B	MP	0.9857	0.167948	0.6145
ALOX15	Enz	0.9856	0.431518	0.54336
BAK1	MP	0.9856	0.941131	2.5852
CASP10	Enz	0.9856	0.232277	1.3883
CSK	Enz	0.9856	0.194413	0.0015631
FER	Enz	0.9856	0.486673	-0.014546
FUT3	MP	0.9856	0.172553	2.179
IL10RB	MP	0.9856	0.431518	-0.093642
MFN2	Enz	0.9856	0.541172	1.0401
OGA	Enz	0.9856	0.308866	-0.44701
PCBP4	RBP	0.9856	0.700562	0.97504
PON1	Enz	0.9856	0.150422	-0.096538
STIM1	MP	0.9856	0.378697	0.79605
TCF7	TF	0.9856	0.395095	0.37887
TNFRSF1B	MP	0.9856	2.10792	1.1304
UBE3B	Enz	0.9856	0.0856892	2.0803
AGER	MP	0.9855	0.198242	6.1094
ALCAM	MP	0.9855	0.12124	1.9007
ALDH1A2	Enz	0.9855	0.691502	-0.17739
APCDD1	MP	0.9855	0.670658	1.2602
CARD8	Enz	0.9855	1.01602	3.3415
CD19	MP	0.9855	0.513445	0.34079
CHL1	MP	0.9855	0.198242	-0.041638
CYP1B1	MP	0.9855	0.709697	-0.24991
IL2RB	MP	0.9855	0.58323	0.6043
KCNK2	Enz	0.9855	0.685505	1.5077
PLXNA2	MP	0.9855	0.715829	2.8078
REV3L	Enz	0.9855	2.23492	1.6311
SEMA5A	MP	0.9855	0.185688	-1.5153
SGPL1	MP	0.9855	0.456248	1.184
TEAD1	TF	0.9855	0.222358	3.9295
TNFRSF13C	MP	0.9855	0.538612	1.9081
TRPS1	TF	0.9855	1.90582	-0.42336
UGDH	Enz	0.9855	0.153601	1.3137
ZNF804A	TF	0.9855	0.515926	1.3322
ACAT1	Enz	0.9854	0.382753	4.2449
CD1A	MP	0.9854	0.444893	-0.027054
FAT1	MP	0.9854	0.474817	-0.045809
MRAS	Enz	0.9854	0.496299	1.5912
PRKCB	Enz	0.9854	1.64278	0.97408
SHOX	TF	0.9854	0.222358
TNFRSF10A	MP	0.9854	0.429315	-1.6763
BST2	MP	0.9853	0.124865	-0.085341
CYP2E1	MP	0.9853	1.55689	2.0502
EPAS1	TF	0.9853	1.26238	2.3454
HPGDS	Enz	0.9853	0.33045	1.5412
ISL1	TF	0.9853	0.310627	1.1961
OGDH	Enz	0.9853	1.56686	1.8793
SDC1	MP	0.9853	0.00139024	1.6849
SIM2	TF	0.9853	0.0249201	-0.7402
SMARCA2	Enz	0.9853	0.16568	0.62271
TIMD4	MP	0.9853	0.156829	4.0176
TMPRSS6	MP	0.9853	0.808575	1.388
USF2	TF	0.9853	1.70507	-0.55
XDH	Enz	0.9853	0.178436	-0.37464
APOBEC3B	Enz	0.9852	0.798646	-0.39416
CASZ1	TF	0.9852	1.01602	3.3908
CTLA4	MP	0.9852	0.456248	-0.15265
DLL3	MP	0.9852	0.238084	1.911
FOXH1	TF	0.9852	0.216827	0.9637
HEY2	TF	0.9852	0.124865	0.40787
HLA-DQA2	MP	0.9852	0.411965	6.1109
IARS2	Enz	0.9852	0.270262	0.4526
IL1RAP	MP	0.9852	1.12282	1.0528
IL23R	MP	0.9852	0.501159	2.2922
ITGAV	MP	0.9852	0.284942	0.68454
KDM3A	Enz	0.9852	0.474817	-0.19903
RAP1B	Enz	0.9852	0.214099	1.5478
REN	Enz	0.9852	0.818581	0.73905
SDC2	MP	0.9852	2.07832	-0.45023
SDHA	Enz	0.9852	0.275095	0.87929
USP22	Enz	0.9852	0.00535837	2.9167
AMPD2	Enz	0.9851	1.63765	0.70933
CD3E	MP	0.9851	0.785528	1.6487
DIO3	MP	0.9851	0.602282	-0.60982
FOXL2	TF	0.9851	0.91217	1.1359
MAPK14	Enz	0.9851	1.46894	2.5232
NDUFS1	Enz	0.9851	0.067426	0.25404
NNMT	Enz	0.9851	0.337869	-0.4416
OLIG2	TF	0.9851	1.15159	1.3088
PCSK9	Enz	0.9851	1.27116	-1.1344
PRDX2	Enz	0.9851	0.424932	-0.1369
RAB5A	Enz	0.9851	0.842234	0.9992
SF3B1	RBP	0.9851	0.334145	-1.2012
TET1	TF	0.9851	0.32496	0.13751
ZGLP1	TF	0.9851	1.258	2.1273
ACAD8	Enz	0.985	0.518415	1.2713
ASCL1	TF	0.985	0.170239	-1.253
JAK3	Enz	0.985	0.193149	2.9113
KYNU	Enz	0.985	0.194413	0.039348
MAT2A	Enz	0.985	0.0793316	4.8253
MYLIP	Enz	0.985	0.474817	1.2492
PDGFRB	MP	0.985	0.257665	-0.30234
PRMT1	Enz	0.985	0.42058	-0.21934
PSEN1	Enz	0.985	1.1351	-1.2359
SIRT2	Enz	0.985	2.72402	0.63071
UGT1A6	MP	0.985	1.3748	-0.0084262
WARS2	Enz	0.985	0.374671	0.66665
ACSL4	MP	0.9849	0.203431
BTNL2	MP	0.9849	0.0137077	8.2561
CA12	MP	0.9849	0.314168	2.1441
EPHA5	MP	0.9849	0.295031	0.44179
GP6	MP	0.9849	0.653117	0.35865
HIF1A	TF	0.9849	1.25364	-0.73172
HLA-DMB	MP	0.9849	0.479536	6.6652
JMJD1C	Enz	0.9849	1.02756	-0.87801
KDM5B	TF	0.9849	0.627366	-2.0959
LAMP1	MP	0.9849	0.19953	0.92292
LTB	MP	0.9849	0.131401	6.1094
MTOR	Enz	0.9849	0.463153	1.788
SGCA	MP	0.9849	0.354978	1.0493
SOX17	TF	0.9849	0.996963	0.13521
UGT1A4	MP	0.9849	0.108346	-0.5955
UMPS	Enz	0.9849	0.339742	0.21261
ACVR1	MP	0.9848	0.307113	1.0306
AFF2	RBP	0.9848	0.36081	0.58561
AOC1	Enz	0.9848	0.52593	0.58156
CA1	Enz	0.9848	1.44981	0.63417
DICER1	RBP	0.9848	0.894357	0.72905
DLX5	TF	0.9848	0.21958	-0.14077
KAT6B	Enz	0.9848	0.424932	0.4704
PSPH	Enz	0.9848	0.276719	3.8552
ROCK1	Enz	0.9848	0.635875	4.772
ACTA1	Enz	0.9847	0.270262	0.39207
AREG	MP	0.9847	0.110003	1.6789
ARX	TF	0.9847	0.6885
DUSP2	Enz	0.9847	0.821934	0.34993
ENO1	Enz	0.9847	0.0185179	3.9084
MMP19	Enz	0.9847	0.214099	0.069115
PGR	TF	0.9847	0.0460963	0.61697
PRMT5	Enz	0.9847	0.000575409	-0.36893
RNH1	Enz	0.9847	0.616135	0.93339
STX16	MP	0.9847	1.57185	-2.2305
WNT2B	RBP	0.9847	0.706643	-0.098722
ZNF143	TF	0.9847	0.508507	1.4585
ZNF423	TF	0.9847	0.211395	0.27624
ANOS1	Enz	0.9846	0.429315
B4GALT1	MP	0.9846	0.160106	-0.56751
CD3D	MP	0.9846	0.353048	0.086599
EPHX1	MP	0.9846	0.703598	0.76119
FLT1	MP	0.9846	0.138188	0.57167
KAT2A	RBP	0.9846	0.554094	1.8065
LTBR	MP	0.9846	1.43557	0.718
NECTIN2	MP	0.9846	0.429315	0.62625
NFIC	TF	0.9846	0.795353	-0.73583
NPR1	MP	0.9846	0.407703	0.61177
PYCR1	Enz	0.9846	0.120347
RAP1A	Enz	0.9846	0.805256	2.3806
RNASE1	Enz	0.9846	0.125783	-0.60912
RRBP1	MP	0.9846	0.66185	2.2975
SULT1A1	Enz	0.9846	0.253049	0.9067
TGFBR1	MP	0.9846	1.07058	-1.2774
TRPM7	Enz	0.9846	0.815237	2.9209
TUBA1A	Enz	0.9846	0.0721295	-0.38922
UBE2A	Enz	0.9846	0.838829
YWHAZ	RBP	0.9846	0.129508	-0.56195
AIP	Enz	0.9845	0.384791	1.5013
CD96	MP	0.9845	0.351126	0.33216
CDK6	Enz	0.9845	1.31562	3.1724
CES2	Enz	0.9845	0.486673	-0.14521
COMT	MP	0.9845	0.36081	2.0828
CRLF2	MP	0.9845	0.262339
DHDDS	Enz	0.9845	0.138188	0.3218
EGF	MP	0.9845	0.594068	-1.2312
HLA-DOA	MP	0.9845	0.825296	3.8314
JAG1	MP	0.9845	0.353048	1.8424
KL	MP	0.9845	1.05481	0.098479
KMT2A	TF	0.9845	0.52593	1.5051
NSD2	Enz	0.9845	0.489068	0.92047
TMPO	MP	0.9845	0.321335	1.5786
AKR1C2	Enz	0.9844	0.198242	-1.2875
CPT2	Enz	0.9844	0.548902	0.10976
CYP2C19	MP	0.9844	0.159008	0.7308
DNAJC19	MP	0.9844	0.291641	-0.083361
EEF2	Enz	0.9844	0.538612	-0.69615
G3BP1	RBP	0.9844	0.295031	0.24463
HADHB	Enz	0.9844	0.52845	1.3799
IFNAR2	MP	0.9844	1.37942	0.79911
ITCH	Enz	0.9844	1.61215	-0.38829
LIN28B	RBP	0.9844	0.414108	-0.42585
LYVE1	MP	0.9844	0.835432	1.7973
PCDH10	MP	0.9844	0.591347	-0.7194
RAG1	TF	0.9844	0.691502	0.46078
SOX6	TF	0.9844	0.756515	0.66374
TPH2	Enz	0.9844	0.449412	0.44899
TRIM8	RBP	0.9844	0.263911	-0.18629
USP14	Enz	0.9844	0.182036	2.0404
ATP11A	Enz	0.9843	0.233719	0.093791
CAD	Enz	0.9843	0.0790076	3.2596
CHUK	Enz	0.9843	0.460844	1.4338
ITGA3	MP	0.9843	0.212744	-0.042538
MMP1	Enz	0.9843	0.087076	1.4437
MTAP	Enz	0.9843	0.339742	2.7537
PINK1	MP	0.9843	0.458542	1.1039
PKLR	Enz	0.9843	1.39333	1.0372
PRKACA	Enz	0.9843	0.364734	-0.043999
TP73	TF	0.9843	0.530979	1.6046
CA9	MP	0.9842	0.123951	3.1493
CHD4	Enz	0.9842	0.0239069	1.7486
EHF	TF	0.9842	0.50605	0.71084
FOXG1	TF	0.9842	0.444893	1.3274
GRK5	Enz	0.9842	0.0822963	-1.9753
HUWE1	Enz	0.9842	0.444893
IL5RA	MP	0.9842	0.131401	2.336
LFNG	MP	0.9842	0.366707	0.80884
NCOA3	TF	0.9842	0.0587382	0.67391
NR4A2	TF	0.9842	0.50605	-1.6826
PCSK6	Enz	0.9842	0.515926	-0.85422
PROP1	TF	0.9842	0.18083	-0.23708
RALBP1	Enz	0.9842	1.74736	-0.6295
SCP2	Enz	0.9842	0.616135	-0.41453
SLC3A2	MP	0.9842	0.167948	-0.70982
SPHK2	Enz	0.9842	0.472468	0.33536
SULF1	Enz	0.9842	0.530979	-0.072807
TMPRSS3	MP	0.9842	1.64792	0.51197
A1CF	RBP	0.9841	0.779021	1.6558
BCL2L2	MP	0.9841	0.0244092	-1.2729
CIRBP	RBP	0.9841	0.779021	1.1124
DLX3	TF	0.9841	0.370675	1.1946
IL17RD	MP	0.9841	1.00456	0.56711
MID1	Enz	0.9841	0.685505
PDE3A	Enz	0.9841	0.996963	0.8419
PHYH	Enz	0.9841	0.607799	0.016705
PIK3C2A	Enz	0.9841	0.265488	2.0582
RNF113A	Enz	0.9841	0.0412246
RNF125	Enz	0.9841	1.05874	-1.7201
VSIG4	MP	0.9841	0.172553
ZNF148	TF	0.9841	1.1269	2.5165
CHSY1	MP	0.984	2.60827	0.52299
CMPK1	Enz	0.984	0.541172	0.70668
EREG	MP	0.984	0.6885	2.2312
ESRRA	TF	0.984	1.45936	-0.1151
IKBKE	Enz	0.984	0.305366	-1.3036
MAT1A	Enz	0.984	0.146259	-0.94967
PNPLA2	Enz	0.984	0.520912	0.81481
PPID	Enz	0.984	0.607799	1.212
SARDH	Enz	0.984	0.880265	0.046047
SIRT1	Enz	0.984	1.0353	-1.1719
SOX5	TF	0.984	0.0796571	0.51963
TAP2	Enz	0.984	0.706643	3.8753
TERT	Enz	0.984	0.341621	6.4279
AKR1C1	Enz	0.9839	0.0504975	-2.0745
ALDH18A1	Enz	0.9839	0.233719	-0.35723
BAAT	Enz	0.9839	0.862847	1.5545
CDH3	MP	0.9839	0.21958	0.0096699
EIF4A3	RBP	0.9839	0.114228	1.1716
F3	MP	0.9839	0.151476	0.74323
GCH1	Enz	0.9839	1.23626	-1.3742
HAS3	Enz	0.9839	0.0613529	0.3137
HSD17B7	Enz	0.9839	0.0353812	-0.9985
PDPK1	Enz	0.9839	1.258	0.69987
PTPRZ1	MP	0.9839	0.869788	2.1914
SATB1	TF	0.9839	1.07058	-0.025758
TWIST2	TF	0.9839	0.204743	2.2749
UGT1A8	MP	0.9839	0.321335	0.15362
ALPP	Enz	0.9838	0.556703	2.1783
CEMIP	Enz	0.9838	0.185688	1.7221
DGCR2	MP	0.9838	0.978129	-0.20827
DGKZ	Enz	0.9838	2.16786	0.22742
ERN1	MP	0.9838	2.43679	1.3862
GYPA	MP	0.9838	0.42058	0.39345
ITGAX	MP	0.9838	2.37262	-0.20292
MCM3AP	Enz	0.9838	0.354978	2.3356
PAX1	TF	0.9838	0.546317	0.40368
PLCG1	Enz	0.9838	0.685505	0.42978
PNP	Enz	0.9838	0.453962	-0.17919
PPARA	TF	0.9838	0.567217	-1.3932
PTPRG	MP	0.9838	0.0165936	-0.033147
SMARCAL1	Enz	0.9838	0.152536	0.72653
BNC2	TF	0.9837	0.230841	-0.78082
CTH	Enz	0.9837	0.63303	0.17074
CYP19A1	MP	0.9837	0.332294	4.0773
FOLH1	MP	0.9837	0.559319	-0.41179
GSTM1	Enz	0.9837	0.128569	0.53039
HDC	Enz	0.9837	2.95695	1.9031
HK2	Enz	0.9837	0.411965	1.0093
IL2RG	MP	0.9837	0.173718
KLK7	Enz	0.9837	1.63253	-1.1815
SMARCA4	RBP	0.9837	0.658931	0.48367
SND1	Enz	0.9837	0.16568	0.029175
STT3A	Enz	0.9837	0.0473832	2.2581
ASPRV1	MP	0.9836	0.458542	-1.9948
BCL2L1	MP	0.9836	1.10658	1.5495
CASK	Enz	0.9836	0.106708
CASP1	Enz	0.9836	0.679541	0.0080649
CD27	MP	0.9836	1.30218	-0.55232
CDC42	Enz	0.9836	0.460844	0.09539
INPPL1	Enz	0.9836	0.709697	0.65667
ITK	Enz	0.9836	0.315949	2.0234
KALRN	Enz	0.9836	0.474817	1.7546
MAN1B1	MP	0.9836	0.33045	1.2934
MAPK10	Enz	0.9836	0.0562118	1.0346
MTM1	Enz	0.9836	0.238084
NRXN3	MP	0.9836	0.262339	1.593
POU2F3	TF	0.9836	0.0796571	1.8862
TAT	Enz	0.9836	0.769324	-0.81201
TXNRD1	Enz	0.9836	1.08649	0.6914
AHCY	Enz	0.9835	0.229412	-0.27361
ALAD	Enz	0.9835	0.0703368	1.1081
CUX1	TF	0.9835	0.52845	1.6534
DNAJC21	RBP	0.9835	0.585928	0.72948
HOXB7	TF	0.9835	0.222358	0.54505
PIWIL1	RBP	0.9835	0.349211	-0.18847
PTGDS	Enz	0.9835	0.257665	1.9106
RHEB	Enz	0.9835	1.40732	-0.41559
SCD	Enz	0.9835	0.188151	-0.85851
UBE2L3	Enz	0.9835	1.32913	0.31376
ACSS2	Enz	0.9834	0.303627	-0.29947
DROSHA	RBP	0.9834	0.202125	-0.63837
ERAP2	Enz	0.9834	0.523417	-0.10705
ESR2	TF	0.9834	0.194413	0.94758
FLG	Enz	0.9834	0.384791	1.6052
GPX2	Enz	0.9834	0.262339	0.83867
LAIR1	MP	0.9834	0.493881	-0.021087
LEPR	MP	0.9834	0.470128	0.61074
MAP2K7	Enz	0.9834	0.484286	1.5944
MBD1	TF	0.9834	0.00886378	1.0915
NDUFB3	MP	0.9834	0.433728	1.2533
NME2	TF	0.9834	0.599536	0.29548
PLCB1	Enz	0.9834	3.05171	2.2523
RANBP2	Enz	0.9834	0.930204	-0.096097
ST8SIA4	MP	0.9834	0.712759	-0.36773
CREB3	TF	0.9833	0.106708	2.4929
CYP2B6	MP	0.9833	0.390951	-0.47168
G6PC	Enz	0.9833	0.580541	0.039362
KLK4	Enz	0.9833	0.477172	1.6262
LCAT	Enz	0.9833	0.337869	0.076492
PODXL	MP	0.9833	0.498725	-1.1438
SOX7	TF	0.9833	0.0542531	7.0769
STK24	Enz	0.9833	1.36559	0.80047
TOR1A	Enz	0.9833	0.788794	-1.1663
UGT8	MP	0.9833	0.239552	-1.3097
ZBTB24	TF	0.9833	0.477172	1.5415
ZNF331	TF	0.9833	0.959519	0.22836
CYP2C9	MP	0.9832	0.472468	0.5808
EMB	MP	0.9832	0.832045	-0.78532
IL10	RBP	0.9832	0.438171	1.264
NTRK1	MP	0.9832	0.94479	0.43729
OTC	Enz	0.9832	0.513445
PARP1	Enz	0.9832	0.602282	1.8129
PHGDH	Enz	0.9832	0.243993	0.063761
RNASET2	Enz	0.9832	0.65602	0.76919
TRIM21	RBP	0.9832	1.01219	-0.44898
UROD	Enz	0.9832	0.530979	1.2199
XYLT2	MP	0.9832	0.253049	1.3828
CA4	MP	0.9831	1.55689	-0.22643
DUSP22	Enz	0.9831	0.894357	0.24967
GBP1	Enz	0.9831	0.624546	-0.48477
HNF1A	TF	0.9831	2.22878	0.44842
MASP1	Enz	0.9831	0.126707	1.4914
MME	MP	0.9831	0.808575	0.21923
MMP3	Enz	0.9831	0.470128	-0.45996
PRKD2	Enz	0.9831	0.65602	0.87407
SPINT2	MP	0.9831	0.772548	0.18825
UGT1A7	MP	0.9831	0.339742	0.026212
HNF4A	TF	0.983	0.111678	3.253
IFNAR1	MP	0.983	1.80651	-0.6852
ITGB4	MP	0.983	0.307113	3.2984
KLRC2	MP	0.983	0.416258	-0.27999
LNPEP	MP	0.983	0.0542531	0.1175
MMP13	Enz	0.983	0.838829	-1.6608
MPZ	MP	0.983	0.978129	2.3244
P4HA2	Enz	0.983	1.1977	1.8437
PRPF8	RBP	0.983	0.00823686	-0.71937
SETBP1	TF	0.983	0.53606	-0.23987
STK39	Enz	0.983	0.658931	0.87315
TBX15	TF	0.983	0.0393208	0.13396
UBA1	Enz	0.983	0.78227
UGT2B17	MP	0.983	0.460844	0.25777
AKR1C4	Enz	0.9829	0.172553	1.0299
CNOT1	RBP	0.9829	0.19953	-0.086036
CYP17A1	MP	0.9829	0.0353812	-0.012181
FAAH	MP	0.9829	1.27556	4.6834
FOXP2	TF	0.9829	0.218201	-0.51485
HSD17B6	Enz	0.9829	0.238084	1.3092
MPST	RBP	0.9829	1.54202	-1.0149
NLRP1	Enz	0.9829	1.93396	1.075
NOS3	Enz	0.9829	0.087076	-0.51604
PRKN	Enz	0.9829	0.0440134	0.028304
TCTN2	MP	0.9829	0.756515	1.4147
TFAP2A	TF	0.9829	0.271866	-0.36234
YBX1	RBP	0.9829	0.253049	1.6924
GLO1	Enz	0.9828	0.715829	1.167
HAS1	Enz	0.9828	0.981878	2.602
KIR2DL3	MP	0.9828	0.444893	0.39243
NGLY1	Enz	0.9828	0.218201	1.1755
NLRP3	Enz	0.9828	2.06655	2.2178
PCBP2	RBP	0.9828	0.0542531	2.2688
PNPLA6	MP	0.9828	0.374671	1.3326
SHMT1	Enz	0.9828	0.49147	-0.57683
SOD3	Enz	0.9828	0.328613	0.1068
TBC1D20	MP	0.9828	0.941131	0.59723
VKORC1	Enz	0.9828	0.779021	1.3227
ABCD1	Enz	0.9827	0.211395
ADH5	Enz	0.9827	0.226571	0.62957
CD244	MP	0.9827	1.48339	-0.2744
FOXQ1	TF	0.9827	0.349211	-1.7096
HOXC6	TF	0.9827	0.572522	1.0311
PLA2G7	Enz	0.9827	0.106708	0.33063
PVR	MP	0.9827	0.876764	1.0414
SRC	Enz	0.9827	0.959519	0.3092
YME1L1	MP	0.9827	0.096513	0.38474
CMA1	Enz	0.9826	0.769324	-0.51988
KDM4C	Enz	0.9826	0.362769	1.4867
SGCD	MP	0.9826	0.218201	3.9136
TLK1	Enz	0.9826	0.740697	0.20787
CYP2C18	MP	0.9825	0.0733442	2.3793
DLL4	MP	0.9825	0.0320829	1.4189
ERCC3	Enz	0.9825	0.143193	-0.43887
LAMP3	MP	0.9825	0.830355	-0.039543
LRIG1	MP	0.9825	0.159008	1.4257
PRDM5	TF	0.9825	0.382753	2.3949
PTBP2	RBP	0.9825	0.263911	0.25637
RNASEH2A	Enz	0.9825	0.166811	-0.56101
SETDB1	TF	0.9825	0.268664	2.1751
SMCHD1	Enz	0.9825	2.13777	-0.19855
STOM	MP	0.9825	2.86389	0.046194
THOC2	RBP	0.9825	0.157916
ZDHHC9	Enz	0.9825	0.523417
ALX3	TF	0.9824	0.734429	1.1692
ATP8B1	Enz	0.9824	0.653117	3.1585
CDKN3	Enz	0.9824	0.226571	-0.34023
COASY	Enz	0.9824	0.119458	0.10745
HERC1	Enz	0.9824	1.35185	1.7569
IL12RB1	MP	0.9824	0.254581	0.96282
NDUFV1	Enz	0.9824	0.317737	-1.2872
PEX6	Enz	0.9824	0.585928	-0.21244
PNKD	Enz	0.9824	0.110003	0.86129
RRM2	Enz	0.9824	1.43557	0.80064
SARS2	Enz	0.9824	1.04698	0.73377
TGFBR3	MP	0.9824	1.11063	0.86143
TNIK	Enz	0.9824	0.0393208	-0.85911
ARNT2	TF	0.9823	1.06662	-1.571
DMRT1	TF	0.9823	0.718908	0.57799
FAP	MP	0.9823	0.198242	-0.038285
KIT	MP	0.9823	0.498725	-0.7587
LDHA	Enz	0.9823	0.42058	1.6653
NDST1	MP	0.9823	1.32913	1.1694
PGP	Enz	0.9823	0.38889	1.8735
PORCN	Enz	0.9823	0.275095
SP3	TF	0.9823	0.65602	-0.73425
ZBTB20	TF	0.9823	0.353048	-1.5065
AGL	Enz	0.9822	0.463153	1.5676
ALOX12B	Enz	0.9822	0.36081	2.5446
CYP51A1	MP	0.9822	0.163434	3.6532
GATA6	TF	0.9822	0.57786	0.18601
HDLBP	RBP	0.9822	0.142181	-0.56341
NANOS3	RBP	0.9822	0.685505	1.7341
ALDOB	Enz	0.9821	0.489068	0.7565
CA5A	Enz	0.9821	0.0657251	0.87537
CES1	Enz	0.9821	0.0577171	-0.50011
CSPG4	MP	0.9821	0.14421	1.8797
FDXR	Enz	0.9821	0.368687	-2.24
HK1	Enz	0.9821	1.23626	3.5398
ILK	Enz	0.9821	1.96805	-0.57459
KLK6	Enz	0.9821	0.798646	-1.0059
MNX1	TF	0.9821	0.564576	-0.70807
MRAP	MP	0.9821	0.0972699	0.96822
MYRF	TF	0.9821	0.111678	0.58976
NR4A1	TF	0.9821	0.160106	1.0159
PMM2	Enz	0.9821	0.162319	1.6429
SGMS1	Enz	0.9821	0.25612	1.2527
SIAH1	Enz	0.9821	0.989403	0.75994
ALOX12	Enz	0.982	1.68937	-0.8851
ANTXR1	MP	0.982	0.442644	1.3291
B3GALNT2	MP	0.982	0.0836408	0.38081
BCS1L	MP	0.982	0.715829	1.8539
COL13A1	MP	0.982	0.374671	3.6548
DSG1	MP	0.982	1.74204	-0.52803
EXO1	Enz	0.982	1.11875	-1.0624
MBTPS1	MP	0.982	0.772548	0.0087356
PSIP1	RBP	0.982	0.267073	-0.94929
WNK1	Enz	0.982	1.15574	-0.032005
AGPS	Enz	0.9819	0.682519	0.81439
ATF1	TF	0.9819	0.36081	4.1387
ATP1A2	Enz	0.9819	0.159008	-0.83649
CD28	MP	0.9819	0.0891883	0.72889
GATA3	TF	0.9819	1.1351	0.78011
PKD2	Enz	0.9819	0.880265	-0.087835
PPT1	Enz	0.9819	0.447148	1.0001
TFAP2B	TF	0.9819	0.353048	0.18423
CCR4	Enz	0.9818	0.326783	1.653
HAVCR2	MP	0.9818	0.551494	1.4022
JAG2	MP	0.9818	0.470128	0.27373
NCR2	MP	0.9818	0.376681	-0.64588
NGFR	MP	0.9818	0.184465	0.58918
POU1F1	TF	0.9818	0.630194	-0.43259
PTCRA	MP	0.9818	0.933837	-0.43478
SPDEF	TF	0.9818	1.22763	2.3557
ADAMTS7	Enz	0.9817	0.989403	0.63202
BICC1	RBP	0.9817	0.737558	-0.68733
FXR1	RBP	0.9817	0.405583	-1.339
LIPA	Enz	0.9817	0.241026	0.69398
MOK	Enz	0.9817	0.235168	-0.10524
NDUFV2	Enz	0.9817	0.00384497	0.86961
POU2F1	TF	0.9817	0.203431	1.0259
PTGS1	Enz	0.9817	0.543741	-0.20845
SULT2A1	Enz	0.9817	0.246986	0.94448
TET3	TF	0.9817	0.49147	0.5078
TGM1	Enz	0.9817	1.63765	-0.58249
TXNDC5	Enz	0.9817	0.200824	0.45343
CPS1	Enz	0.9816	0.0662883	0.37132
FCRL3	MP	0.9816	1.15159	-0.19877
HESX1	TF	0.9816	0.5036	1.6264
IL12RB2	MP	0.9816	0.395095	0.80791
MECP2	TF	0.9816	0.157916
NSMCE2	Enz	0.9816	0.0153488	-0.32923
PGM1	Enz	0.9816	0.0796571	1.5972
SYNE2	MP	0.9816	0.108346	1.4742
ZNF217	TF	0.9816	0.77578	-1.0847
CHEK1	Enz	0.9815	0.105089	1.2915
ERBB3	MP	0.9815	0.40347	-0.15376
HEXB	Enz	0.9815	0.123043	-0.02977
JUN	RBP	0.9815	0.588633	-0.017221
MMP14	MP	0.9815	1.0945	-0.35696
OSTM1	MP	0.9815	0.869788	1.3223
RSPO1	RBP	0.9815	0.166811	1.2151
SOD1	Enz	0.9815	1.21047	-0.4279
SREBF2	TF	0.9815	0.358859	2.2474
ADH1A	Enz	0.9814	0.801947	-1.3273
AHRR	TF	0.9814	0.418415	1.3938
CPSF4	RBP	0.9814	0.401365	0.40063
CTSE	Enz	0.9814	0.226571
EMX2	TF	0.9814	0.275095	-1.1393
GSTM3	Enz	0.9814	0.0542531	0.68926
NOL3	RBP	0.9814	0.750162	0.92647
SOX10	TF	0.9814	0.117695	3.3383
SPEN	RBP	0.9814	0.156829	1.9084
TCF3	TF	0.9814	0.65602	0.8628
USP1	Enz	0.9814	0.270262	-0.29139
CYP27B1	Enz	0.9813	0.0777208	1.1395
CYP2R1	MP	0.9813	0.955823	0.33534
FOXD3	TF	0.9813	0.300168	-0.16721
HEXA	Enz	0.9813	0.262339	0.78364
RARB	TF	0.9813	1.44981	2.1628
TNFRSF17	MP	0.9813	0.169091	0.91186
TRAF6	Enz	0.9813	0.621734	-0.48008
APEX1	Enz	0.9812	0.447148	0.012639
ATP2B3	Enz	0.9812	1.2844
CDA	Enz	0.9812	1.38405	0.36682
HOXA1	TF	0.9812	1.32462	1.3711
MTMR3	Enz	0.9812	0.508507	0.014163
MVD	Enz	0.9812	0.418415	1.84
MVK	Enz	0.9812	0.77578	1.221
PCSK1	Enz	0.9812	0.855941	2.5484
ROBO3	MP	0.9812	0.32496	1.5301
DGAT2	Enz	0.9811	0.588633	-1.1827
EPHX2	Enz	0.9811	0.0448373	1.2998
IDH2	Enz	0.9811	0.785528	-0.38753
NSF	Enz	0.9811	0.470128	1.3062
PLA2G10	Enz	0.9811	0.828666	-0.94756
SOX1	TF	0.9811	0.140174	-0.21756
TGDS	Enz	0.9811	0.354978	-0.84088
CDK16	Enz	0.981	0.155748
GAL3ST1	MP	0.981	0.0577171	-0.80103
LOXL1	Enz	0.981	0.842234	1.6823
MCM2	Enz	0.981	0.334145	-0.020503
MGAM	MP	0.981	0.289956	-0.68796
NEDD4	Enz	0.981	2.16786	1.3593
SMPD1	Enz	0.981	0.203431	-1.7282
CD86	MP	0.9809	0.298449	1.0378
CR2	MP	0.9809	0.0751959	1.9342
GSTM2	Enz	0.9809	0.00764848	0.67243
ITGA2B	MP	0.9809	0.489068	4.4498
JDP2	TF	0.9809	0.366707	0.23384
PPOX	Enz	0.9809	0.588633	2.4092
PRDX1	Enz	0.9809	1.06662	1.3272
ALOXE3	Enz	0.9808	0.172553	3.2039
AOC3	MP	0.9808	0.667714	0.84491
CTCFL	TF	0.9808	0.286606	-0.91609
CYP2J2	MP	0.9808	0.214099	0.8575
IL13RA2	MP	0.9808	0.575187
MBTPS2	Enz	0.9808	0.104286
MGAT5	MP	0.9808	0.641589	-0.80256
MYOG	TF	0.9808	0.126707	-0.32077
TENT5A	Enz	0.9808	0.554094	1.6203
UNG	Enz	0.9808	0.580541	0.23722
CP	Enz	0.9807	0.345402	-1.2205
CTSA	Enz	0.9807	1.50278	2.9377
HMGCS2	Enz	0.9807	0.163434	-0.29556
HPN	MP	0.9807	1.29327	0.74877
LRSAM1	Enz	0.9807	1.131	0.4932
PGC	Enz	0.9807	0.108346	1.4646
RBFOX1	RBP	0.9807	1.08649	-0.4004
SIX2	TF	0.9807	0.166811	-0.88244
STAT5A	TF	0.9807	0.966936	2.6132
TAF1	Enz	0.9807	0.133315
TIGAR	Enz	0.9807	2.14377	4.4877
TP63	TF	0.9807	0.38889	0.15603
UGT1A9	MP	0.9807	0.548902	0.058931
ADNP	TF	0.9806	0.109172	0.87003
FKBP4	Enz	0.9806	0.101906	-0.16339
NEK2	Enz	0.9806	1.01986	-0.95003
SON	RBP	0.9806	0.743843	-0.2533
TWIST1	TF	0.9806	0.635875	-0.17061
AMPD1	Enz	0.9805	0.071528	-1.398
ASCC1	RBP	0.9805	0.036775	1.0299
CHD8	Enz	0.9805	0.390951	1.6695
CYP7A1	MP	0.9805	1.19135	-1.9319
DDOST	MP	0.9805	0.440404	1.615
FOXF1	TF	0.9805	0.0662883	0.60529
IL17RC	MP	0.9805	0.317737	-0.62152
MAN2A1	MP	0.9805	0.183247	-1.2582
NEO1	MP	0.9805	0.832045	0.24112
PGM3	Enz	0.9805	0.493881	1.2265
PPP1CB	Enz	0.9805	0.334145	-0.080012
SRCAP	TF	0.9805	0.170239	3.0969
ADA	Enz	0.9804	0.930204	2.2492
ATP2A3	Enz	0.9804	0.561944	2.0341
BHMT	Enz	0.9804	0.307113	1.0789
CPB2	Enz	0.9804	1.66339	-1.6702
DDX39B	RBP	0.9804	0.206061	7.166
GGCT	Enz	0.9804	0.248492	1.7826
LRP6	MP	0.9804	0.409831	-0.36491
RNF41	Enz	0.9804	0.140174	-1.6133
STAT2	RBP	0.9804	0.384791	1.4421
UPP1	Enz	0.9804	0.472468	2.68
USP5	Enz	0.9804	0.203431	-0.65198
VTCN1	MP	0.9804	0.706643	0.51418
DECR1	Enz	0.9803	0.0935302	-1.0608
GPHN	Enz	0.9803	0.42712	-0.11028
KLKB1	Enz	0.9803	0.328613	1.7493
KLRC4	MP	0.9803	0.265488	0.0053689
MMP26	Enz	0.9803	0.835432	0.13315
RNF216	Enz	0.9803	0.543741	1.2059
RNF6	Enz	0.9803	0.835432	-0.3114
WWP1	Enz	0.9803	0.356915	1.6169
CTSB	Enz	0.9802	1.00456	5.2529
GLI2	TF	0.9802	0.676572	0.76638
KIR2DL1	MP	0.9802	0.424932	-1.2494
MMP2	Enz	0.9802	1.45936	-0.047996
PITX2	TF	0.9802	0.166811	-0.27633
PTGES3	Enz	0.9802	0.546317	0.95505
ADAM9	MP	0.9801	1.43557	1.0936
BCHE	Enz	0.9801	0.605036	1.1948
CADM2	MP	0.9801	0.585928	0.25141
CSNK2A2	Enz	0.9801	0.0972699	0.65754
CYP1A1	MP	0.9801	0.880265	-1.3446
KLRB1	MP	0.9801	0.605036	1.2248
MSI1	RBP	0.9801	0.721995	1.795
PRKCG	Enz	0.9801	0.250004	0.5996
CYP11B1	Enz	0.98	0.405583	-0.051036
EGLN2	Enz	0.98	1.18502	0.58518
EXT1	MP	0.98	0.456248	0.42998
FEN1	Enz	0.98	0.811901	0.59059
KIR3DL2	MP	0.98	0.919357	-0.4108
PLK2	Enz	0.98	0.575187	0.7003
PLOD1	Enz	0.98	0.952137	1.47
RHOA	Enz	0.98	2.58814	0.84705
ITGAE	MP	0.9799	0.481907	-1.1645
MET	MP	0.9799	0.602282	0.81704
MTRR	Enz	0.9799	0.474817	-1.0902
TREX1	Enz	0.9799	0.27835	-0.21697
TRIM29	RBP	0.9799	0.835432	2.3178
ABHD5	Enz	0.9798	1.37942	0.28378
ASS1	Enz	0.9798	0.38889	1.8625
ATP2B1	Enz	0.9798	4.11063	-0.31877
FGFR2	MP	0.9798	0.337869	0.19464
FKRP	MP	0.9798	0.873271	-0.20076
GC	Enz	0.9798	0.6885	0.67307
GGH	Enz	0.9798	0.0980313	1.5949
MAP2K3	Enz	0.9798	1.131	0.30002
PTPN5	Enz	0.9798	0.0518809	0.14207
TAPBP	MP	0.9798	0.270262	4.8765
BNIP3L	MP	0.9797	0.630194	0.086216
CPT1A	Enz	0.9797	0.52593	1.5412
DHFR	Enz	0.9797	0.664778	-0.50527
HOXA13	TF	0.9797	1.46894	2.0954
MITF	TF	0.9797	0.515926	2.8981
PDK1	RBP	0.9797	0.0284598	0.19212
PNPLA3	Enz	0.9797	0.273477	0.30382
RBBP6	Enz	0.9797	0.229412	2.5395
ACOX1	Enz	0.9796	2.18603	0.13751
AGXT	Enz	0.9796	0.271866	0.47236
CDX2	TF	0.9796	0.746999	-0.080249
DLST	Enz	0.9796	0.0935302	0.38758
EPO	Enz	0.9796	0.963223	0.013122
FADS2	Enz	0.9796	1.03143	2.5497
LRRC25	MP	0.9796	0.966936	-0.042216
TBX22	TF	0.9796	0.118574
UBE2S	Enz	0.9796	0.271866	0.90021
CD274	MP	0.9795	0.104286	0.66472
CD69	MP	0.9795	0.179631	0.73564
EHMT2	Enz	0.9795	1.11468	6.1094
IL1RL1	MP	0.9795	0.288278	1.6508
ITGA5	MP	0.9795	3.33072	0.39008
LRP1B	MP	0.9795	0.225161	1.5114
AIRE	TF	0.9794	0.130452	1.4108
GLI1	RBP	0.9794	0.059254	0.40036
LARGE1	MP	0.9794	0.19953	2.0774
POFUT1	Enz	0.9794	0.546317	-0.62251
RXRG	TF	0.9794	1.95096	0.72695
ABCA12	Enz	0.9793	0.19953	0.96159
ELOVL6	Enz	0.9793	0.897902	0.30838
IL31RA	MP	0.9793	0.167948	-1.2557
NAGLU	Enz	0.9793	0.220966	-0.31213
POLG	Enz	0.9793	0.105089	1.2446
TCF21	TF	0.9793	0.821934	0.57042
THBD	MP	0.9793	0.670658	-0.31717
AKR1B10	Enz	0.9792	1.09852	-0.58465
CNP	Enz	0.9792	0.0145087	-0.70662
DHPS	Enz	0.9792	0.354978	-0.14497
HLCS	Enz	0.9792	1.11875	1.0273
MGMT	Enz	0.9792	0.319532	1.6338
NEUROD1	TF	0.9792	0.58323	2.3591
NKX2-5	TF	0.9792	0.515926	3.7153
NR1I2	TF	0.9792	0.339742	3.1229
ATP7B	Enz	0.9791	0.102695	-0.9537
B3GAT3	MP	0.9791	0.288278	4.9614e-05
DUSP5	Enz	0.9791	0.94479	0.73819
ESD	Enz	0.9791	0.186916	0.75253
HGD	Enz	0.9791	0.792069	1.3303
HOXC8	TF	0.9791	0.0140235	1.4267
ALG13	Enz	0.979	0.613348
FADS1	Enz	0.979	0.326783	1.6579
FDFT1	MP	0.979	0.279988	5.6244
GSK3A	Enz	0.979	1.24928	0.61602
HOXB9	TF	0.979	0.129508	0.036861
MST1	Enz	0.979	0.548902	1.1018
NKX6-2	TF	0.979	0.190638	0.6994
NPTN	MP	0.979	0.941131	0.049611
NTHL1	Enz	0.979	0.0863805	0.019356
PAX2	TF	0.979	0.479536	0.31063
PGAM1	Enz	0.979	1.52724	1.3188
RTEL1	Enz	0.979	0.270262
SYT1	MP	0.979	0.189392	0.32836
TLK2	Enz	0.979	0.887293	-0.3444
TRIM63	Enz	0.979	0.486673	-0.83471
XRCC5	Enz	0.979	0.429315	1.7479
ALDOA	Enz	0.9789	0.200824	0.10251
FOXM1	TF	0.9789	0.155748	-0.34196
KMO	MP	0.9789	1.76873	2.0817
MTMR14	Enz	0.9789	0.362769	0.67264
NADK	Enz	0.9789	1.11468	0.85705
NPHS2	MP	0.9789	0.996963	1.4608
PRDX4	Enz	0.9789	0.0935302
PSAT1	Enz	0.9789	0.267073	0.56458
RARG	TF	0.9789	0.679541	-0.11581
F9	Enz	0.9788	0.386837
MAP3K20	Enz	0.9788	2.21652	-0.60091
OAS2	Enz	0.9788	0.447148	3.0376
PDSS2	Enz	0.9788	0.248492	-0.41702
ATP2B2	Enz	0.9787	0.349211	-0.17856
CDH17	MP	0.9787	0.109172	-1.3924
FGFR4	MP	0.9787	0.0935302	0.29302
GLB1	Enz	0.9787	0.92658	1.1964
HSD11B2	Enz	0.9787	0.409831	-1.7342
MLANA	MP	0.9787	0.378697	-0.71647
NQO1	Enz	0.9787	0.283284	1.3639
PRKCI	Enz	0.9787	0.214099	1.091
RBX1	Enz	0.9787	1.05089	-3.2042
CYP4V2	MP	0.9786	0.308866	1.5262
INPP5E	Enz	0.9786	1.23626	0.10223
RAB11A	Enz	0.9786	1.48822	1.9211
SHOX2	TF	0.9786	1.68415	1.8721
SIK3	Enz	0.9786	0.65602	1.8406
ATP1A1	Enz	0.9785	0.296737	0.30123
CTRL	Enz	0.9785	0.740697	0.11652
FOXC2	TF	0.9785	0.281633	-1.9196
MAOB	MP	0.9785	0.0884799
PLG	Enz	0.9785	0.186916	-0.95154
PTPN22	Enz	0.9785	1.44981	1.6302
SLC27A5	Enz	0.9785	0.123043	1.3063
TKT	Enz	0.9785	1.18924	2.6382
TRAF3	Enz	0.9785	0.105896	1.4129
CDH23	MP	0.9784	1.14333	2.6856
GALT	Enz	0.9784	0.268664	-0.50138
MMP7	Enz	0.9784	0.569866	0.032996
PBX2	TF	0.9784	0.53606	8.325
PEX10	Enz	0.9784	0.53606	0.27658
SORD	Enz	0.9784	0.501159	-1.2518
TNS3	Enz	0.9784	0.376681	5.4574
ARF1	Enz	0.9783	0.670658	0.75689
ATP4A	Enz	0.9783	0.42058	0.0065225
FTSJ1	RBP	0.9783	0.5036
FUT2	MP	0.9783	0.0906181	-0.52527
HOXD13	TF	0.9783	0.303627	0.76192
KLK10	Enz	0.9783	0.345402	-0.14772
NSUN2	RBP	0.9783	0.284942	-1.3324
PHEX	MP	0.9783	0.167948
PHF21A	TF	0.9783	1.15159	2.6489
TBX3	TF	0.9783	0.405583	0.83158
ARSI	Enz	0.9782	0.5036	1.561
FTH1	Enz	0.9782	2.36626	-0.32687
MDH2	Enz	0.9782	0.195684	-0.73648
NEDD4L	Enz	0.9782	0.676572	0.51927
RPE65	Enz	0.9782	0.405583	-0.062625
SIRT3	Enz	0.9782	0.111678	2.2347
SYT2	MP	0.9782	0.880265	-1.2576
VAMP1	MP	0.9782	0.785528	-0.85606
VRK1	Enz	0.9782	0.801947	2.0152
CEACAM3	MP	0.9781	0.901456	1.3802
CYP2C8	MP	0.9781	0.182036	-0.32063
DCC	MP	0.9781	0.779021	0.68676
GNE	Enz	0.9781	0.0532941	0.50077
HES7	TF	0.9781	0.658931	2.862
HSF1	TF	0.9781	0.0685788	0.68213
LOX	Enz	0.9781	0.92658	2.7508
MEIS1	TF	0.9781	0.301894	-0.48367
SNURF	Enz	0.9781	0.449412	0.59371
ST8SIA1	MP	0.9781	0.556703	-1.4174
C2	Enz	0.978	0.372669	6.9791
CHST11	MP	0.978	0.715829	1.9186
DIO1	MP	0.978	0.852501	-1.544
F10	Enz	0.978	0.105896	-0.14575
FUT8	MP	0.978	0.815237	2.5704
TTK	Enz	0.978	1.32913	1.0859
EPHA7	MP	0.9779	0.731308	0.77154
GUCY2D	MP	0.9779	0.170239	1.4976
MAPK13	Enz	0.9779	0.301894	0.94427
PDK3	Enz	0.9779	0.0803107
PITX3	TF	0.9779	0.236623	-0.2033
PYGL	Enz	0.9779	1.80108	0.29121
B4GALNT1	MP	0.9778	0.174889	0.59852
PLCD1	Enz	0.9778	0.815237	0.64475
SLAMF1	MP	0.9778	0.438171	1.8822
SLN	MP	0.9778	0.173718	-1.4293
TNFSF11	MP	0.9778	0.679541	2.9455
WTAP	RBP	0.9778	0.6885	0.73656
CBR1	Enz	0.9777	0.484286	0.26897
CFI	Enz	0.9777	0.0863805	0.53441
DMPK	MP	0.9777	0.474817	6.1094
HPD	Enz	0.9777	0.635875	1.0789
ICAM3	MP	0.9777	1.35642	6.3479
PHKG2	Enz	0.9777	2.04312	2.8728
PTF1A	TF	0.9777	0.167948	1.2885
SGCG	MP	0.9777	0.0602962	-0.33673
TPO	MP	0.9777	0.16121	-0.34961
VIM	RBP	0.9777	1.49307	0.17632
DBH	MP	0.9776	0.087076	2.678
ADAMTS10	Enz	0.9775	0.173718	0.95498
CACNA2D2	MP	0.9775	0.160106	0.47922
EEF1A1	Enz	0.9775	0.183247	-0.089782
FOXC1	TF	0.9775	1.00837	-0.26448
FOXN1	TF	0.9775	0.453962	2.584
LRRC4	MP	0.9775	0.974389	0.88514
NR1I3	TF	0.9775	0.235168	0.30368
RELA	TF	0.9775	0.243993	2.3484
STAR	Enz	0.9775	0.115952	0.17688
TBX4	TF	0.9775	0.728195	-0.77781
GALNT14	MP	0.9774	0.195684	0.45507
KCNE1	MP	0.9774	1.93962	2.0926
OAS3	Enz	0.9774	0.746999	2.3308
DLK1	MP	0.9773	0.670658	-0.81544
MMP11	Enz	0.9773	0.293333	-0.093049
PLK4	Enz	0.9773	0.712759	-0.72651
PPARGC1B	RBP	0.9773	0.368687	0.75596
SRD5A1	Enz	0.9773	0.332294	-0.70641
SUN2	MP	0.9773	0.174889	0.5762
UPF1	RBP	0.9773	1.11875	1.3108
ANP32A	RBP	0.9772	0.567217	0.40947
B3GALT6	MP	0.9772	0.0920654	-0.36913
BLM	Enz	0.9772	0.84907	3.8811
CPOX	Enz	0.9772	0.572522	0.51481
KDSR	Enz	0.9772	0.444893	1.2328
LHX2	TF	0.9772	0.673611	0.7389
LPIN2	Enz	0.9772	1.09852	-0.24543
POU4F1	TF	0.9772	0.349211	1.3455
GSTO2	Enz	0.9771	0.424932	2.7303
MUL1	Enz	0.9771	0.245486	0.15836
NR0B1	TF	0.9771	0.281633
SNRNP200	RBP	0.9771	0.0790076	-0.47514
TMED10	MP	0.9771	0.0640579	-0.033598
ABCG5	Enz	0.977	1.09049	6.5266
ACADS	Enz	0.977	0.828666	1.1478
AGTPBP1	Enz	0.977	0.93748	-0.24709
BRIP1	Enz	0.977	0.21958	0.80333
C1GALT1	MP	0.977	0.113373	-1.3915
DDX41	RBP	0.977	0.257665	-0.65436
MMP10	Enz	0.977	0.538612	0.45946
OGG1	Enz	0.977	0.300168	-0.79467
SIX6	TF	0.977	0.753335	0.58072
TBX5	TF	0.977	0.580541	-0.17733
ALPL	Enz	0.9769	0.901456	-0.88209
ARSA	Enz	0.9769	1.33819	2.7491
CIT	Enz	0.9769	0.14421	1.9861
PET100	MP	0.9769	1.04308	2.6319
PHLPP1	Enz	0.9769	1.32913	-0.8007
TBX1	TF	0.9769	0.685505	0.7866
TCF4	TF	0.9769	0.825296	-0.043639
ATP12A	Enz	0.9768	0.207386	0.76792
FANCM	Enz	0.9768	0.19953	0.52175
LDLR	MP	0.9768	0.481907	-0.14582
PARG	Enz	0.9768	0.32496	-0.024593
ACTC1	Enz	0.9767	0.211395	-1.8926
FLAD1	Enz	0.9767	0.393019	1.6201
GCLC	Enz	0.9767	0.339742	0.56494
HNRNPL	RBP	0.9767	0.0469511	0.76742
NOS1	Enz	0.9767	0.203431	-0.71948
PGK1	Enz	0.9767	0.273477
PHF8	Enz	0.9767	0.700562
PRKAA2	Enz	0.9767	0.456248	4.0358
RFX1	TF	0.9767	0.798646	0.90314
RLIM	Enz	0.9767	1.16823
TRIM37	RBP	0.9767	0.0980313	1.8631
ALG8	Enz	0.9766	0.235168	1.6697
EPHA3	MP	0.9766	0.395095	-0.037141
IGF2BP1	RBP	0.9766	0.157916	0.28724
ITGA6	MP	0.9766	0.25612	-0.40357
NR5A1	TF	0.9766	0.414108	1.7464
PIGW	Enz	0.9766	0.515926	0.61085
RALA	Enz	0.9766	0.0357256	0.11105
ALG1	MP	0.9765	0.880265	-2.3968
ALK	MP	0.9765	1.80651	0.55265
FREM2	MP	0.9765	0.250004	-1.0196
NR1D1	TF	0.9765	0.515926	2.1964
NRP1	MP	0.9765	0.16121	-0.33594
TOPORS	TF	0.9765	1.09852	1.7631
TRIT1	RBP	0.9765	0.440404	0.15357
OSMR	MP	0.9764	0.368687	-0.77349
OTX2	TF	0.9764	0.155748	-0.39803
EIF2AK1	Enz	0.9763	0.978129	0.83779
EZH2	Enz	0.9763	0.27835	6.2764
HDAC7	Enz	0.9763	0.332294	-0.1071
HEPACAM	MP	0.9763	0.0668553	2.0276
MAPK8	Enz	0.9763	0.832045	-0.12447
PHOX2B	TF	0.9763	0.498725	1.1763
VCAM1	MP	0.9763	1.43557	-0.80685
ZFPM2	TF	0.9763	0.602282	0.72565
BRCA1	Enz	0.9762	0.32496	1.9402
DNTT	Enz	0.9762	0.089901	3.4578
EPHB1	MP	0.9762	0.673611	-0.88905
ERBB4	MP	0.9762	0.334145	0.84846
FLRT3	MP	0.9762	0.523417	0.86268
NRDC	Enz	0.9762	0.399268	1.1054
CDK5	Enz	0.9761	0.424932	0.14992
CLOCK	TF	0.9761	0.253049	7.3168
PDGFRA	RBP	0.9761	0.838829	2.0372
PTPRD	MP	0.9761	0.116821	-0.66962
RNF149	MP	0.9761	1.48822	1.1061
ACSM3	Enz	0.976	0.0739575	-1.1294
FTO	RBP	0.976	1.29327	0.82243
GPT2	Enz	0.976	0.271866	0.43089
IGF2BP3	RBP	0.976	1.09852	0.43389
MDM2	Enz	0.976	0.19696	-0.92038
CEL	Enz	0.9759	0.479536	0.68028
PPM1D	Enz	0.9759	0.162319	1.9429
SC5D	Enz	0.9759	0.0448373	-0.47345
SIM1	TF	0.9759	0.171393	-0.02031
SMARCA5	Enz	0.9759	1.44506	-0.063839
SMUG1	Enz	0.9759	0.210053	0.44324
TPPP	Enz	0.9759	1.05089	0.41974
ZIC2	TF	0.9759	0.14833	-0.47855
BUB1	Enz	0.9758	0.453962
CYP11A1	Enz	0.9758	0.397177	1.8536
EPHB2	MP	0.9758	0.567217	-0.61857
GOSR1	MP	0.9758	0.182036	-0.57992
IRX5	TF	0.9758	0.157916	0.89629
DOT1L	TF	0.9757	0.77578	1.8432
GSTO1	Enz	0.9757	0.828666	2.8317
NR2F1	TF	0.9757	0.0456735	-1.3009
NTRK2	MP	0.9757	0.0995676	-0.89752
SOX18	TF	0.9757	1.50278
TMPRSS13	MP	0.9757	0.169091	2.1907
BCL2	MP	0.9756	0.431518	0.56306
CCAR2	RBP	0.9756	0.769324	0.18052
ERAP1	MP	0.9756	0.198242	0.0049368
MBNL1	RBP	0.9756	0.808575	0.63824
RBBP8	Enz	0.9756	0.740697	2.5325
STX1A	MP	0.9756	0.518415	1.0586
TENM3	MP	0.9756	0.65602	-0.39478
TSC22D1	TF	0.9756	1.00456	0.84628
UBE2C	Enz	0.9756	1.04698	0.29659
ZNF569	TF	0.9756	1.17241	0.51341
ADAMTS1	Enz	0.9755	0.19696	0.2035
TGIF1	TF	0.9755	1.05089	-1.4355
GHR	MP	0.9754	0.36081	-0.29127
HIVEP1	TF	0.9754	0.159008	2.0163
IDUA	Enz	0.9754	0.242506	1.2846
PIGT	MP	0.9754	0.77578	-0.18092
PLA2R1	MP	0.9754	0.0640579	0.53707
PTPN13	Enz	0.9754	1.0825	1.2051
SHH	Enz	0.9754	0.257665	-1.2964
BMP4	RBP	0.9753	0.418415	1.1344
ENDOG	Enz	0.9753	0.546317	-0.58068
FOXP3	TF	0.9753	0.236623
H6PD	Enz	0.9753	0.641589	1.8005
KIR3DL1	MP	0.9753	0.801947	1.3105
NKX2-1	TF	0.9753	1.04698	0.11094
PRDM14	TF	0.9753	0.263911	0.60269
ST3GAL5	MP	0.9753	0.397177	4.2333
ATP8A2	Enz	0.9752	0.103488	0.16742
CD248	MP	0.9752	0.607799	1.3137
CLIC1	MP	0.9752	3.28453	6.1094
NOTCH3	MP	0.9752	0.374671	-0.093308
TCTN3	MP	0.9752	0.321335	-2.3387
VSIR	MP	0.9752	0.667714	3.5807
CELF1	RBP	0.9751	1.79567	2.9819
CSF2RB	MP	0.9751	1.3748	-0.53425
INPP4A	Enz	0.9751	0.178436	0.034984
POU5F1	TF	0.9751	0.798646	6.4707
TNMD	MP	0.9751	0.128569
ABCA3	Enz	0.975	0.407703	2.2135
C1R	Enz	0.975	0.463153
CYP1A2	MP	0.975	1.09852	-0.12928
CYP24A1	Enz	0.975	0.93748	1.5571
IL11RA	MP	0.975	0.173718	0.2221
MPZL2	MP	0.975	0.364734	1.0023
PCSK5	MP	0.975	0.170239	1.4969
ROR2	MP	0.975	0.376681	0.28816
RP9	RBP	0.975	0.49147	1.6226
HAS2	Enz	0.9749	0.162319	0.61846
HEY1	TF	0.9749	0.974389	1.6089
SALL4	TF	0.9749	0.171393	-1.3837
HOXA11	TF	0.9748	1.3748	2.1856
LONP1	Enz	0.9748	0.127636	-0.16011
MAN2B1	MP	0.9748	0.0504973	0.22026
PROCR	MP	0.9748	0.440404	0.78382
RAB11B	Enz	0.9748	1.92831	0.86717
CD200	MP	0.9747	0.163434	1.6692
DGKG	Enz	0.9747	0.715829	3.0717
IL1RAPL1	MP	0.9747	0.341621
MAPK9	Enz	0.9747	0.602282	-1.2699
MUTYH	Enz	0.9747	0.449412	0.85247
POLD1	Enz	0.9747	1.4167	0.52066
HABP2	Enz	0.9746	0.308866	-1.9477
HNF1B	TF	0.9746	0.422753	6.0247
SRSF2	RBP	0.9746	0.0884799	-0.80616
TH	Enz	0.9746	0.33045	-1.8024
FEZF1	TF	0.9745	0.257665	0.94515
HOXD10	TF	0.9745	1.15574	0.9854
RELN	Enz	0.9745	0.319532	0.8686
SEMA7A	MP	0.9745	1.00076	-0.53549
TMTC3	Enz	0.9745	0.759705	0.4518
FES	Enz	0.9744	0.667714	1.9109
PCYT1B	Enz	0.9744	0.32496
PIGN	Enz	0.9744	0.399268	0.46328
TNFRSF14	MP	0.9744	0.838829	-0.14445
CDK8	Enz	0.9743	0.305366	0.36877
DDX39A	Enz	0.9743	0.100343	1.6098
FBP1	Enz	0.9743	0.664778	-0.11546
METTL3	RBP	0.9743	0.32496	-0.72609
TGFA	MP	0.9743	0.52845	1.1808
THSD7A	MP	0.9743	1.67375	1.252
ABL1	Enz	0.9742	0.0460963	3.6323
AMPD3	Enz	0.9742	0.811901	1.6586
ATP13A2	Enz	0.9742	1.34729	-0.30384
BACE2	MP	0.9742	0.263911	0.013462
DDC	Enz	0.9742	0.694514	1.2593
DGKH	Enz	0.9742	0.883775	2.2264
ENG	MP	0.9742	0.152536	2.0986
ENO2	Enz	0.9742	0.353048	-1.0553
MTR	Enz	0.9742	0.279988	-1.0998
RIOX2	Enz	0.9742	0.380721	0.99232
UGT1A10	MP	0.9742	1.04308	0.18858
TERF2	TF	0.9741	0.0803107	-0.9205
F11R	MP	0.974	0.496299	1.6876
IMMP2L	MP	0.974	0.347303	1.2464
MAVS	MP	0.974	0.567217	-1.2769
NCLN	MP	0.974	0.132355	2.2356
PSMA6	RBP	0.974	1.18924	3.1183
CDK4	Enz	0.9739	0.513445	0.81058
DSG3	MP	0.9739	0.36081	-0.20779
ELK3	TF	0.9739	0.284942	0.84971
ITPA	Enz	0.9739	0.538612	1.5726
NMNAT2	Enz	0.9739	0.679541	-0.37825
SIGMAR1	MP	0.9739	0.00813618	-0.98568
ATAD3A	MP	0.9738	0.204743	0.45016
NR2F2	TF	0.9738	2.25342	-1.3354
PGRMC1	MP	0.9738	0.239552
[truncated: 571 more rows]
