# Supplementary material for: Machine learning-based prediction reveals kinase MAP4K4 regulates neutrophil differentiation through phosphorylating apoptosis-related proteins
Source: PLoS Comput Biol. 2025 Mar 17;21(3):e1012877. doi: 10.1371/journal.pcbi.1012877 (PMC11957395; doi:10.1371/journal.pcbi.1012877)
Supplement: S6 Table — (XLSX) [file pcbi.1012877.s007.xlsx]

## Sheet: Sheet 1
Supplementary Table 6. CellOracle and SCENIC predicted functional TFs during neutrophil differentiation.
CellOracle predicted TFs	Perturbation scores of CellOracle	SCENIC predicted TFs	Regulon activities of SCENIC
ETS2	0.226919	ETV6	0.0424694
BCL3	0.22643	CEBPE	0.028309
RARA	0.223224	CEBPD	0.0147907
CEBPB	0.21796	FOXO3	0.0107629
FOS	0.217686	SPI1	0.0045093
JUNB	0.215058	CEBPB	0.00243386
IRF1	0.212332	ATF4	0.00216737
JUND	0.211777	JUN	0.00153123
KLF2	0.208796	ETS1	0.00139977
AFP	0.171497	FOSL2	0.00139114
TFEB	0.163564	JUND	0.00102171
PAX6	0.162276	FOS	0.0009688
IRF7	0.148373	FLI1	0.000885223
JUN	0.144266	JUNB	0.000829554
ID1	0.133534	PKNOX1	7.7422e-05
PPARD	0.131874	ATF3	4.01757e-05
FOXP1	0.131791	NR3C1	3.87392e-05
XBP1	0.128855	IRF7	3.23727e-05
STAT2	0.113934	JDP2	2.3172e-05
DDIT3	0.110098	NFIL3	2.25075e-05
BCLAF1	0.107757	ERG	1.81454e-05
IRF3	0.103879	FOXO4	1.61038e-05
FOXK2	0.0916588	BHLHE40	1.54931e-05
STAT6	0.0851708	YY1	1.44839e-05
MAZ	0.0813214	ELF1	1.30069e-05
TFE3	0.0741354	FOXP1	6.93093e-06
ATF3	0.0730596	EGR1	4.86492e-06
KLF10	0.0636136	ELK1	4.64532e-06
ELK3	0.04568	ELF2	4.49698e-06
MAFF	0.0440051	FOXJ3	3.33042e-06
TBX2	0.0369725	NFE2	3.0234e-06
NR4A1	0.0332818	ERF	2.67236e-06
IRF5	0.0326548	BCLAF1	2.19436e-06
KLF11	0.0275628	GABPB1	1.89363e-06
TGIF1	0.0247471	CREB5	1.63652e-06
PRRX1	0.0226496	FOXJ2	8.64246e-07
HIVEP3	0.0150494
AHR	0.0143
NR4A3	0.0135967
POU4F1	0.0121955
POU2F2	0.0120629
ZBTB16	0.0119481
MYBL2	0.0106591
RFX2	0.00813737
HOMEZ	0.00700838
EZH2	0.00667628
ZBTB49	0.00575362
BBX	0.00559871
NFATC2	0.00518423
ZBTB4	0.00221258
HIC1	0.00201208
HES1	0.00128641
MYC	0.00110665
BACH2	0.000831851
PBX4	0.000573082
SPIB	0.00054589
PRDM1	0.000526347
FOXM1	0.000359335
FOXD2	0.000341893
CTCFL	0.00023549
LHX9	0.000156527
TCF7L2	0.000146782
EPAS1	0.000127396
E2F5	0.000124396
ELF3	7.62188e-05
ARID5A	6.78254e-05
MAF	6.45458e-05
PLAG1	5.24818e-05
EGR1	3.27098e-05
GMEB2	5.11164e-06
