# Supplementary material for: Machine learning-based prediction reveals kinase MAP4K4 regulates neutrophil differentiation through phosphorylating apoptosis-related proteins
Source: PLoS Comput Biol. 2025 Mar 17;21(3):e1012877. doi: 10.1371/journal.pcbi.1012877 (PMC11957395; doi:10.1371/journal.pcbi.1012877)
Supplement: S7 Table — (XLSX) [file pcbi.1012877.s008.xlsx]

## Sheet: top12_genes
Supplementary Table 7. Top 12 genes with cell specificity index Tau, expression correlation coefficient, significance of in silico knockout by OntoVAE and NeuRGI score.
Symbol	Tau	Pearson cor (R) from bulk RNA-seq	pvalue of OntoVAE (Positive regulation of myeloid cell differetiation)	NeuRGI score
CLIC1	0.815999	-0.79	6.59918e-05	0.9752
CREBBP	0.750661	0.39	0.0011042	0.9875
CYP27A1	0.925268	0.65	0.00088775	0.9731
FIG4	0.562801	-0.46	0.000291708	0.9685
HLA-DQA1	0.91823	-0.89	0.00519463	0.9891
IFNGR1	0.871569	0.44	0.000998908	1
JAK2	0.736727	0.49	0.00150832	0.9897
MAP4K4	0.748712	0.73	0.000179372	0.9887
PLCG2	0.650851	0.57	2.69031e-09	0.9864
PTPRC	0.664304	0.6	0.000567118	0.9869
TIGAR	0.649732	0.26	0.0057401	0.9807
TYK2	0.673944	0.63	0.000663456	0.9872
