# Supplementary material for: Machine learning-based prediction reveals kinase MAP4K4 regulates neutrophil differentiation through phosphorylating apoptosis-related proteins
Source: PLoS Comput Biol. 2025 Mar 17;21(3):e1012877. doi: 10.1371/journal.pcbi.1012877 (PMC11957395; doi:10.1371/journal.pcbi.1012877)
Supplement: S8 Table — (XLSX) [file pcbi.1012877.s009.xlsx]

## Sheet: Sheet1
Supplementary Table 8. Single-cell RNA sequencing quality control.
CellBarcode	nCount_RNA	nFeature_RNA	percent.mt	percent.ribo	group	CellType
bc1_3-bc2_8-bc3_136_2	6475	1753	1.17375	2.22394	Map4k4_cKO	mNeu
bc1_17-bc2_26-bc3_108_2	6428	2328	1.85128	3.64032	Map4k4_cKO	mNeu
bc1_8-bc2_88-bc3_187_2	6326	2402	2.14986	11.3658	Map4k4_cKO	ProMon
bc1_3-bc2_99-bc3_19_2	6485	1665	1.98921	5.44333	Map4k4_cKO	imNeu
bc1_4-bc2_6-bc3_104_2	6467	2058	2.33493	1.20612	Map4k4_cKO	mNeu
bc1_3-bc2_96-bc3_166_2	6235	1654	1.86047	3.28789	Map4k4_cKO	imNeu
bc1_24-bc2_95-bc3_124_2	6478	1643	1.25039	1.74437	Map4k4_cKO	mNeu
bc1_21-bc2_65-bc3_185_2	6484	2521	2.7298	15.9469	Map4k4_cKO	ProMon
bc1_1-bc2_124-bc3_88_2	6327	1950	1.70697	2.13371	Map4k4_cKO	mNeu
bc1_19-bc2_31-bc3_162_2	6403	1753	0.609089	1.95221	Map4k4_cKO	mNeu
bc1_21-bc2_15-bc3_142_2	6232	2387	2.23042	6.09756	Map4k4_cKO	imNeu
bc1_24-bc2_104-bc3_47_2	6425	1871	1.66537	2.36576	Map4k4_cKO	mNeu
bc1_12-bc2_77-bc3_189_2	6343	1758	2.69589	2.0968	Map4k4_cKO	mNeu
bc1_3-bc2_100-bc3_67_2	6293	1621	1.58907	2.8921	Map4k4_cKO	imNeu
bc1_19-bc2_129-bc3_27_2	6476	2058	1.6677	2.4861	Map4k4_cKO	mNeu
bc1_9-bc2_92-bc3_190_2	5823	279	0.738451	0.480852	Map4k4_cKO	ProEry
bc1_3-bc2_57-bc3_123_2	6082	2028	4.17626	22.246	Map4k4_cKO	PreNeu
bc1_4-bc2_110-bc3_27_2	6468	2632	2.27273	14.4712	Map4k4_cKO	ProMon
bc1_23-bc2_78-bc3_141_2	6404	1863	1.65522	2.18613	Map4k4_cKO	mNeu
bc1_3-bc2_30-bc3_148_2	6430	2478	2.09953	13.2037	Map4k4_cKO	ProMon
bc1_18-bc2_110-bc3_22_2	6323	2198	1.39174	2.49881	Map4k4_cKO	mNeu
bc1_16-bc2_64-bc3_177_2	6318	1839	2.5641	2.15258	Map4k4_cKO	mNeu
bc1_20-bc2_145-bc3_24_2	6470	2214	1.88563	3.46213	Map4k4_cKO	mNeu
bc1_20-bc2_100-bc3_10_2	6439	1895	3.46327	2.42274	Map4k4_cKO	mNeu
bc1_1-bc2_41-bc3_118_2	6269	2446	1.30802	17.2755	Map4k4_cKO	ProMon
bc1_23-bc2_139-bc3_34_2	6233	1695	1.94128	2.47072	Map4k4_cKO	mNeu
bc1_17-bc2_81-bc3_151_2	6306	1727	2.39454	1.91881	Map4k4_cKO	mNeu
bc1_14-bc2_98-bc3_28_2	6411	2007	1.01388	2.38652	Map4k4_cKO	mNeu
bc1_12-bc2_52-bc3_147_2	6279	1998	1.95891	2.70744	Map4k4_cKO	mNeu
bc1_20-bc2_179-bc3_3_2	6326	2178	1.2172	2.21309	Map4k4_cKO	mNeu
bc1_12-bc2_85-bc3_162_2	6250	1621	1.872	1.712	Map4k4_cKO	mNeu
bc1_5-bc2_88-bc3_131_2	6485	1701	1.85042	2.00463	Map4k4_cKO	imNeu
bc1_14-bc2_90-bc3_179_2	6260	1792	2.17252	1.48562	Map4k4_cKO	mNeu
bc1_15-bc2_103-bc3_95_2	6404	1909	1.92067	2.38913	Map4k4_cKO	mNeu
bc1_18-bc2_110-bc3_64_2	6436	2462	2.29956	15.5687	Map4k4_cKO	ProMon
bc1_19-bc2_137-bc3_38_2	6346	1526	1.24488	1.59155	Map4k4_cKO	imNeu
bc1_8-bc2_47-bc3_158_2	6087	1794	2.05356	1.64285	Map4k4_cKO	mNeu
bc1_4-bc2_121-bc3_16_2	6126	1780	2.57917	1.55077	Map4k4_cKO	mNeu
bc1_19-bc2_29-bc3_102_2	6448	1712	1.51985	3.55149	Map4k4_cKO	imNeu
bc1_9-bc2_117-bc3_8_2	6473	1789	2.93527	3.25969	Map4k4_cKO	imNeu
bc1_4-bc2_49-bc3_119_2	6283	1757	2.57839	2.16457	Map4k4_cKO	mNeu
bc1_20-bc2_63-bc3_166_2	6419	1667	2.29008	2.30566	Map4k4_cKO	mNeu
bc1_9-bc2_26-bc3_144_2	6079	2008	1.92466	2.17141	Map4k4_cKO	mNeu
bc1_24-bc2_159-bc3_2_2	6280	1818	2.57962	4.93631	Map4k4_cKO	imNeu
bc1_2-bc2_17-bc3_184_2	6330	1962	0.900474	2.1485	Map4k4_cKO	mNeu
bc1_4-bc2_48-bc3_113_2	6202	2089	1.80587	1.0803	Map4k4_cKO	mNeu
bc1_15-bc2_162-bc3_54_2	6455	2300	5.26723	18.6212	Map4k4_cKO	PreNeu
bc1_1-bc2_138-bc3_21_2	6205	2163	1.62772	3.77115	Map4k4_cKO	imNeu
bc1_14-bc2_44-bc3_143_2	6308	1866	1.42676	2.98034	Map4k4_cKO	imNeu
bc1_5-bc2_165-bc3_70_2	6306	1796	0.76118	1.93467	Map4k4_cKO	mNeu
bc1_12-bc2_103-bc3_40_2	6383	2299	6.17265	16.1209	Map4k4_cKO	MEP
bc1_12-bc2_3-bc3_128_2	6238	2701	2.54889	20.4232	Map4k4_cKO	HSC/MPP
bc1_12-bc2_85-bc3_160_2	6350	1732	1.71654	2.0315	Map4k4_cKO	mNeu
bc1_19-bc2_137-bc3_91_2	6069	1767	2.29033	1.54885	Map4k4_cKO	mNeu
bc1_10-bc2_28-bc3_111_2	6465	1867	0.974478	2.5522	Map4k4_cKO	mNeu
bc1_4-bc2_27-bc3_120_2	6221	1686	2.34689	1.63961	Map4k4_cKO	mNeu
bc1_13-bc2_3-bc3_113_2	6373	1746	2.03986	1.88294	Map4k4_cKO	mNeu
bc1_19-bc2_136-bc3_47_2	6189	1659	1.66424	3.52238	Map4k4_cKO	imNeu
bc1_9-bc2_72-bc3_122_2	6270	2593	3.47687	1.88198	Map4k4_cKO	imNeu
bc1_15-bc2_33-bc3_129_2	6314	1762	1.0453	2.93	Map4k4_cKO	mNeu
bc1_14-bc2_127-bc3_18_2	6445	1778	0.822343	1.89294	Map4k4_cKO	mNeu
bc1_12-bc2_86-bc3_143_2	5937	2175	0.252653	16.0013	Map4k4_cKO	ProNeu
bc1_12-bc2_33-bc3_115_2	6366	1581	1.41376	2.46623	Map4k4_cKO	imNeu
bc1_5-bc2_36-bc3_134_2	6394	1982	1.87676	2.73694	Map4k4_cKO	mNeu
bc1_3-bc2_12-bc3_105_2	6021	1800	1.31207	1.77711	Map4k4_cKO	mNeu
bc1_11-bc2_76-bc3_166_2	6382	2169	1.47289	2.89878	Map4k4_cKO	mNeu
bc1_4-bc2_131-bc3_86_2	6162	1822	1.49302	2.64525	Map4k4_cKO	imNeu
bc1_3-bc2_30-bc3_108_2	6039	1693	2.36794	2.64945	Map4k4_cKO	imNeu
bc1_1-bc2_159-bc3_69_2	5928	1714	1.90621	1.93995	Map4k4_cKO	mNeu
bc1_14-bc2_66-bc3_139_2	6394	1982	2.45543	2.65874	Map4k4_cKO	mNeu
bc1_12-bc2_29-bc3_177_2	5882	1853	0.952057	2.83917	Map4k4_cKO	mNeu
bc1_21-bc2_123-bc3_73_2	5764	1852	3.48716	0.902151	Map4k4_cKO	mNeu
bc1_18-bc2_75-bc3_104_2	6194	2001	2.50242	2.51857	Map4k4_cKO	mNeu
bc1_5-bc2_27-bc3_147_2	6152	1820	1.72302	2.51951	Map4k4_cKO	mNeu
bc1_7-bc2_119-bc3_7_2	6408	1555	1.59176	2.21598	Map4k4_cKO	imNeu
bc1_1-bc2_52-bc3_141_2	6199	2413	1.87127	12.9053	Map4k4_cKO	ProMon
bc1_24-bc2_148-bc3_15_2	6057	1825	1.79957	2.26185	Map4k4_cKO	mNeu
bc1_15-bc2_52-bc3_155_2	6326	1790	2.21309	2.57667	Map4k4_cKO	mNeu
bc1_9-bc2_118-bc3_42_2	6167	2599	4.5403	0.826982	Map4k4_cKO	NKT
bc1_18-bc2_45-bc3_126_2	6077	1748	1.41517	1.90884	Map4k4_cKO	mNeu
bc1_21-bc2_37-bc3_137_2	6134	2201	6.76557	18.536	Map4k4_cKO	MEP
bc1_6-bc2_72-bc3_97_2	6403	1920	4.07621	1.70233	Map4k4_cKO	mNeu
bc1_17-bc2_159-bc3_58_2	6455	2691	0.852053	12.5639	Map4k4_cKO	ProMon
bc1_9-bc2_162-bc3_77_2	6106	1906	2.66951	1.31019	Map4k4_cKO	mNeu
bc1_23-bc2_102-bc3_32_2	6428	1875	1.85128	2.81581	Map4k4_cKO	imNeu
bc1_14-bc2_140-bc3_70_2	6045	1962	1.07527	1.47229	Map4k4_cKO	mNeu
bc1_2-bc2_63-bc3_160_2	6379	1825	2.11632	1.75576	Map4k4_cKO	mNeu
bc1_15-bc2_172-bc3_69_2	6398	2562	1.64114	15.286	Map4k4_cKO	NK
bc1_23-bc2_132-bc3_8_2	6180	2581	1.69903	14.5793	Map4k4_cKO	ProNeu
bc1_12-bc2_83-bc3_122_2	5935	1768	1.53328	2.67902	Map4k4_cKO	mNeu
bc1_10-bc2_44-bc3_149_2	6203	1617	1.66049	2.19249	Map4k4_cKO	imNeu
bc1_17-bc2_52-bc3_172_2	6023	1811	1.85954	1.79313	Map4k4_cKO	mNeu
bc1_3-bc2_57-bc3_158_2	5826	1632	0.841057	2.19705	Map4k4_cKO	mNeu
bc1_15-bc2_33-bc3_138_2	6447	1645	1.24089	1.96991	Map4k4_cKO	mNeu
bc1_6-bc2_49-bc3_111_2	6018	2388	12.3297	6.87936	Map4k4_cKO	ProNeu
bc1_20-bc2_148-bc3_15_2	6372	2133	1.80477	3.35844	Map4k4_cKO	mNeu
bc1_20-bc2_94-bc3_136_2	6164	2567	1.67099	13.0921	Map4k4_cKO	ProMon
bc1_20-bc2_105-bc3_88_2	6171	1806	2.3497	1.71771	Map4k4_cKO	mNeu
bc1_5-bc2_110-bc3_60_2	6226	2644	3.93511	20.832	Map4k4_cKO	HSC/MPP
bc1_13-bc2_150-bc3_9_2	6383	2497	1.56666	15.6196	Map4k4_cKO	ProMon
bc1_23-bc2_146-bc3_72_2	5983	1944	1.97225	3.47652	Map4k4_cKO	mNeu
bc1_23-bc2_163-bc3_14_2	6352	1866	1.25945	1.8262	Map4k4_cKO	mNeu
bc1_3-bc2_69-bc3_133_2	6079	1650	1.94111	3.27356	Map4k4_cKO	imNeu
bc1_3-bc2_98-bc3_45_2	5985	1731	2.84043	2.62322	Map4k4_cKO	imNeu
bc1_23-bc2_36-bc3_180_2	6179	1705	1.90969	1.95825	Map4k4_cKO	mNeu
bc1_6-bc2_109-bc3_68_2	6059	1476	4.70375	4.35715	Map4k4_cKO	Eosinophil
bc1_1-bc2_6-bc3_134_2	5745	1925	1.56658	2.38468	Map4k4_cKO	mNeu
bc1_10-bc2_156-bc3_78_2	6305	1789	2.91832	2.99762	Map4k4_cKO	imNeu
bc1_14-bc2_135-bc3_34_2	5910	1536	2.04738	2.8934	Map4k4_cKO	imNeu
bc1_12-bc2_24-bc3_97_2	6108	1875	3.92927	1.96464	Map4k4_cKO	imNeu
bc1_15-bc2_132-bc3_29_2	6334	1874	2.7155	4.56268	Map4k4_cKO	imNeu
bc1_23-bc2_116-bc3_64_2	6325	2696	4.37945	16.8854	Map4k4_cKO	HSC/MPP
bc1_22-bc2_113-bc3_19_2	6258	1863	1.62991	1.85363	Map4k4_cKO	mNeu
bc1_1-bc2_28-bc3_110_2	5797	1676	2.89805	1.63878	Map4k4_cKO	mNeu
bc1_23-bc2_188-bc3_69_2	5794	1869	2.03659	2.17466	Map4k4_cKO	mNeu
bc1_20-bc2_127-bc3_85_2	6279	2431	2.24558	13.7602	Map4k4_cKO	ProMon
bc1_16-bc2_59-bc3_141_2	5912	1560	1.86062	2.11434	Map4k4_cKO	mNeu
bc1_3-bc2_136-bc3_77_2	6214	1906	3.26682	2.30126	Map4k4_cKO	mNeu
bc1_6-bc2_125-bc3_32_2	6216	1638	2.02703	3.10489	Map4k4_cKO	imNeu
bc1_24-bc2_129-bc3_2_2	5788	1592	1.31306	2.62612	Map4k4_cKO	mNeu
bc1_21-bc2_88-bc3_106_2	5504	1442	2.28924	2.43459	Map4k4_cKO	imNeu
bc1_11-bc2_102-bc3_26_2	6143	1654	1.90461	2.71854	Map4k4_cKO	imNeu
bc1_5-bc2_47-bc3_97_2	6314	1697	1.64713	1.56794	Map4k4_cKO	mNeu
bc1_21-bc2_23-bc3_109_2	6028	1938	2.35567	1.64234	Map4k4_cKO	mNeu
bc1_16-bc2_172-bc3_32_2	5946	1652	2.16953	2.16953	Map4k4_cKO	mNeu
bc1_14-bc2_10-bc3_161_2	6415	2248	2.18239	3.60094	Map4k4_cKO	imNeu
bc1_3-bc2_46-bc3_176_2	5744	1607	2.19359	1.79318	Map4k4_cKO	mNeu
bc1_22-bc2_175-bc3_45_2	6348	2090	1.46503	2.15816	Map4k4_cKO	mNeu
bc1_22-bc2_75-bc3_98_2	6312	1565	1.4417	1.94867	Map4k4_cKO	imNeu
bc1_3-bc2_127-bc3_7_2	5969	1581	1.90987	2.8648	Map4k4_cKO	imNeu
bc1_10-bc2_113-bc3_76_2	6087	1661	2.57927	3.41712	Map4k4_cKO	imNeu
bc1_2-bc2_8-bc3_120_2	6293	2086	2.5584	2.43127	Map4k4_cKO	imNeu
bc1_19-bc2_173-bc3_74_2	5984	1628	2.47326	2.38971	Map4k4_cKO	mNeu
bc1_23-bc2_7-bc3_144_2	5680	1688	1.97183	2.94014	Map4k4_cKO	mNeu
bc1_20-bc2_84-bc3_178_2	6105	1887	4.095	1.45782	Map4k4_cKO	mNeu
bc1_5-bc2_72-bc3_174_2	5947	1774	4.13654	1.59744	Map4k4_cKO	mNeu
bc1_19-bc2_98-bc3_41_2	5855	1761	1.94705	3.4842	Map4k4_cKO	imNeu
bc1_10-bc2_153-bc3_27_2	6100	2027	3.04918	1.60656	Map4k4_cKO	mNeu
bc1_20-bc2_26-bc3_128_2	6041	1693	0.877338	1.78778	Map4k4_cKO	mNeu
bc1_3-bc2_107-bc3_15_2	5690	1631	2.12654	1.4587	Map4k4_cKO	mNeu
bc1_14-bc2_46-bc3_125_2	5741	1717	1.84637	2.68246	Map4k4_cKO	mNeu
bc1_18-bc2_191-bc3_25_2	5565	1858	1.04223	2.64151	Map4k4_cKO	mNeu
bc1_3-bc2_37-bc3_153_2	5598	1699	2.21508	1.98285	Map4k4_cKO	mNeu
bc1_19-bc2_137-bc3_12_2	5293	1496	1.09579	2.98507	Map4k4_cKO	imNeu
bc1_3-bc2_119-bc3_52_2	5542	1669	0.938289	1.84049	Map4k4_cKO	mNeu
bc1_14-bc2_21-bc3_159_2	6075	2080	2.99588	3.17695	Map4k4_cKO	mNeu
bc1_20-bc2_85-bc3_158_2	6002	1872	3.21559	1.76608	Map4k4_cKO	mNeu
bc1_6-bc2_102-bc3_12_2	6044	2550	3.97088	12.8392	Map4k4_cKO	ProMon
bc1_17-bc2_117-bc3_72_2	5750	1885	1.63478	2.88696	Map4k4_cKO	mNeu
bc1_2-bc2_42-bc3_143_2	6087	1722	1.93856	2.28356	Map4k4_cKO	mNeu
bc1_16-bc2_4-bc3_101_2	5581	1423	1.30801	2.00681	Map4k4_cKO	mNeu
bc1_23-bc2_95-bc3_154_2	5872	1685	4.66621	2.53747	Map4k4_cKO	mNeu
bc1_5-bc2_113-bc3_72_2	6107	1674	1.39185	1.47372	Map4k4_cKO	mNeu
bc1_11-bc2_80-bc3_137_2	6460	2587	4.31889	13.7307	Map4k4_cKO	ProMon
bc1_13-bc2_104-bc3_44_2	6096	2011	1.47638	2.75591	Map4k4_cKO	mNeu
bc1_20-bc2_74-bc3_114_2	5917	1563	2.63647	3.51529	Map4k4_cKO	imNeu
bc1_7-bc2_125-bc3_45_2	6141	2569	2.37746	11.4639	Map4k4_cKO	B
bc1_1-bc2_64-bc3_128_2	5678	1787	1.58507	1.53223	Map4k4_cKO	mNeu
bc1_2-bc2_105-bc3_58_2	6222	1581	1.84828	3.15011	Map4k4_cKO	imNeu
bc1_24-bc2_133-bc3_6_2	5614	2136	1.81689	0.712504	Map4k4_cKO	mNeu
bc1_22-bc2_140-bc3_93_2	5888	1950	0.475543	13.3152	Map4k4_cKO	ProNeu
bc1_22-bc2_20-bc3_178_2	6232	1813	4.34852	2.16624	Map4k4_cKO	imNeu
bc1_16-bc2_127-bc3_13_2	5812	1556	1.89264	2.18513	Map4k4_cKO	mNeu
bc1_3-bc2_7-bc3_110_2	5538	1403	1.19177	1.95016	Map4k4_cKO	mNeu
bc1_18-bc2_169-bc3_93_2	5669	1731	1.23479	2.94585	Map4k4_cKO	mNeu
bc1_19-bc2_70-bc3_192_2	5792	1642	2.10635	1.65746	Map4k4_cKO	mNeu
bc1_2-bc2_134-bc3_12_2	5967	1728	1.97754	2.01106	Map4k4_cKO	mNeu
bc1_15-bc2_125-bc3_49_2	6017	1966	1.92787	2.16055	Map4k4_cKO	mNeu
bc1_6-bc2_172-bc3_43_2	6367	1751	0.518297	2.48155	Map4k4_cKO	mNeu
bc1_11-bc2_56-bc3_164_2	6026	2083	1.41055	2.10753	Map4k4_cKO	mNeu
bc1_3-bc2_122-bc3_13_2	5665	1706	1.67696	3.98941	Map4k4_cKO	imNeu
bc1_24-bc2_171-bc3_54_2	5425	1839	0.774194	2.19355	Map4k4_cKO	mNeu
bc1_23-bc2_94-bc3_130_2	5506	2058	1.2895	3.79586	Map4k4_cKO	mNeu
bc1_5-bc2_191-bc3_17_2	5978	2328	2.52593	11.3081	Map4k4_cKO	ProMon
bc1_12-bc2_83-bc3_115_2	5413	1589	0.738962	2.36468	Map4k4_cKO	mNeu
bc1_19-bc2_133-bc3_45_2	5740	1491	1.9338	1.27178	Map4k4_cKO	mNeu
bc1_7-bc2_177-bc3_47_2	5966	1640	1.77673	1.5756	Map4k4_cKO	mNeu
bc1_17-bc2_125-bc3_26_2	5742	1529	1.28875	1.75897	Map4k4_cKO	mNeu
bc1_11-bc2_56-bc3_110_2	6035	2026	2.05468	2.05468	Map4k4_cKO	mNeu
bc1_12-bc2_96-bc3_100_2	5529	1785	2.06186	2.49593	Map4k4_cKO	mNeu
bc1_7-bc2_145-bc3_26_2	5864	1665	0.613915	1.99523	Map4k4_cKO	imNeu
bc1_21-bc2_153-bc3_72_2	5914	2031	2.63781	1.38654	Map4k4_cKO	mNeu
bc1_18-bc2_84-bc3_127_2	5624	2348	0.729018	16.5896	Map4k4_cKO	ProMon
bc1_7-bc2_142-bc3_34_2	5462	2371	0.476016	23.0135	Map4k4_cKO	ProNeu
bc1_1-bc2_125-bc3_43_2	5668	1770	2.15243	9.36838	Map4k4_cKO	PreNeu
bc1_14-bc2_4-bc3_156_2	5636	2230	2.41306	12.5621	Map4k4_cKO	ProMon
bc1_20-bc2_113-bc3_55_2	5640	1623	1.24113	1.8617	Map4k4_cKO	mNeu
bc1_3-bc2_57-bc3_151_2	5381	1530	2.04423	2.82475	Map4k4_cKO	imNeu
bc1_22-bc2_124-bc3_38_2	6098	1784	2.755	2.55822	Map4k4_cKO	imNeu
bc1_23-bc2_131-bc3_85_2	5652	1699	1.64544	2.38854	Map4k4_cKO	mNeu
bc1_2-bc2_169-bc3_8_2	6126	1855	2.02416	2.28534	Map4k4_cKO	imNeu
bc1_16-bc2_160-bc3_94_2	5512	1625	2.68505	1.88679	Map4k4_cKO	mNeu
bc1_16-bc2_157-bc3_24_2	5604	2337	16.5061	1.23126	Map4k4_cKO	NKT
bc1_6-bc2_176-bc3_45_2	5936	1776	0.623315	2.30795	Map4k4_cKO	mNeu
bc1_2-bc2_67-bc3_183_2	5873	1701	0.8173	2.38379	Map4k4_cKO	mNeu
bc1_12-bc2_19-bc3_135_2	5793	1944	2.29587	1.93337	Map4k4_cKO	mNeu
bc1_19-bc2_28-bc3_128_2	5271	2161	0.360463	15.0825	Map4k4_cKO	imNeu
bc1_3-bc2_62-bc3_132_2	5688	1526	1.51195	2.05696	Map4k4_cKO	mNeu
bc1_19-bc2_93-bc3_190_2	5836	1620	2.65593	2.31323	Map4k4_cKO	imNeu
bc1_23-bc2_125-bc3_79_2	5654	1695	1.39724	2.1047	Map4k4_cKO	mNeu
bc1_14-bc2_127-bc3_15_2	6028	2521	3.46715	2.17319	Map4k4_cKO	imNeu
bc1_12-bc2_163-bc3_15_2	5499	1718	0.927441	3.00055	Map4k4_cKO	imNeu
bc1_23-bc2_39-bc3_169_2	5707	1951	1.31418	2.36552	Map4k4_cKO	mNeu
bc1_20-bc2_93-bc3_180_2	5644	1565	1.48831	1.86038	Map4k4_cKO	mNeu
bc1_15-bc2_49-bc3_183_2	5408	1799	1.2574	3.84615	Map4k4_cKO	mNeu
bc1_7-bc2_132-bc3_43_2	6318	1816	2.70655	1.10795	Map4k4_cKO	mNeu
bc1_19-bc2_24-bc3_175_2	5585	1562	2.32766	1.4145	Map4k4_cKO	mNeu
bc1_15-bc2_14-bc3_141_2	6009	1766	2.1135	2.03029	Map4k4_cKO	mNeu
bc1_13-bc2_130-bc3_60_2	5893	1851	2.61327	2.46055	Map4k4_cKO	mNeu
bc1_6-bc2_44-bc3_174_2	5772	1810	2.09633	2.40818	Map4k4_cKO	mNeu
bc1_2-bc2_92-bc3_183_2	5991	2259	3.10466	18.1773	Map4k4_cKO	ProMon
bc1_3-bc2_162-bc3_40_2	5634	2495	2.11218	13.028	Map4k4_cKO	ProMon
bc1_12-bc2_126-bc3_91_2	5436	1687	2.64901	2.18911	Map4k4_cKO	mNeu
bc1_5-bc2_37-bc3_169_2	5664	2454	2.11864	13.065	Map4k4_cKO	ProNeu
bc1_22-bc2_49-bc3_116_2	5931	2014	1.77036	1.6692	Map4k4_cKO	mNeu
bc1_21-bc2_26-bc3_108_2	5070	1680	1.8146	2.40631	Map4k4_cKO	mNeu
bc1_18-bc2_181-bc3_51_2	5785	1632	2.6102	2.43734	Map4k4_cKO	mNeu
bc1_12-bc2_129-bc3_53_2	5470	1801	2.44973	2.68739	Map4k4_cKO	mNeu
bc1_12-bc2_96-bc3_127_2	5603	1681	1.82045	5.37212	Map4k4_cKO	imNeu
bc1_5-bc2_150-bc3_57_2	5594	1605	0.732928	1.62674	Map4k4_cKO	mNeu
bc1_6-bc2_80-bc3_172_2	5732	1715	1.34334	2.73901	Map4k4_cKO	mNeu
bc1_16-bc2_51-bc3_127_2	5467	2368	2.32303	12.8956	Map4k4_cKO	NK
bc1_3-bc2_98-bc3_54_2	5421	1632	1.78934	2.71168	Map4k4_cKO	mNeu
bc1_6-bc2_26-bc3_176_2	5848	1784	2.18878	2.54788	Map4k4_cKO	mNeu
bc1_1-bc2_169-bc3_65_2	4938	1494	1.01256	2.12637	Map4k4_cKO	mNeu
bc1_2-bc2_6-bc3_135_2	5926	2186	4.87681	2.31185	Map4k4_cKO	NKT
bc1_4-bc2_63-bc3_163_2	5275	1590	2.54028	1.83886	Map4k4_cKO	imNeu
bc1_19-bc2_79-bc3_178_2	5479	1531	2.00767	1.2411	Map4k4_cKO	mNeu
bc1_22-bc2_135-bc3_66_2	5932	1528	2.22522	1.93864	Map4k4_cKO	mNeu
bc1_19-bc2_126-bc3_84_2	5387	2409	1.615	11.9547	Map4k4_cKO	ProMon
bc1_7-bc2_147-bc3_30_2	5882	1561	0.765046	1.97212	Map4k4_cKO	mNeu
bc1_18-bc2_25-bc3_170_2	5393	1622	2.31782	2.20656	Map4k4_cKO	mNeu
bc1_20-bc2_143-bc3_79_2	5513	2003	1.83203	2.06784	Map4k4_cKO	mNeu
bc1_21-bc2_138-bc3_10_2	5216	1660	3.54678	4.21779	Map4k4_cKO	imNeu
bc1_21-bc2_53-bc3_118_2	5166	2174	1.4518	6.96864	Map4k4_cKO	imNeu
bc1_5-bc2_53-bc3_124_2	5667	1667	2.36457	2.25869	Map4k4_cKO	mNeu
bc1_3-bc2_22-bc3_178_2	5324	1437	1.78437	2.70473	Map4k4_cKO	imNeu
bc1_11-bc2_182-bc3_4_2	5618	2159	1.2104	2.52759	Map4k4_cKO	mNeu
bc1_17-bc2_61-bc3_171_2	5296	1567	3.64426	1.60498	Map4k4_cKO	mNeu
bc1_20-bc2_82-bc3_142_2	5369	1572	2.0488	1.34103	Map4k4_cKO	mNeu
bc1_4-bc2_76-bc3_140_2	5326	1866	1.84003	1.72738	Map4k4_cKO	mNeu
bc1_15-bc2_131-bc3_52_2	5493	1732	0.7282	2.38485	Map4k4_cKO	mNeu
bc1_6-bc2_169-bc3_38_2	5639	1800	0.691612	2.42951	Map4k4_cKO	mNeu
bc1_9-bc2_136-bc3_82_2	5079	1632	2.67769	2.14609	Map4k4_cKO	mNeu
bc1_2-bc2_184-bc3_69_2	5369	2476	2.64481	2.29093	Map4k4_cKO	NKT
bc1_11-bc2_182-bc3_37_2	5614	1613	1.88814	2.38689	Map4k4_cKO	imNeu
bc1_13-bc2_127-bc3_20_2	5546	2359	1.38839	11.7021	Map4k4_cKO	cDC
bc1_7-bc2_116-bc3_8_2	6085	2586	3.51684	14.659	Map4k4_cKO	cDC
bc1_9-bc2_182-bc3_83_2	5252	1595	3.31302	1.92308	Map4k4_cKO	mNeu
bc1_13-bc2_110-bc3_76_2	5625	1714	2.70222	2.13333	Map4k4_cKO	mNeu
bc1_15-bc2_107-bc3_32_2	6033	1738	1.11056	1.6907	Map4k4_cKO	mNeu
bc1_11-bc2_44-bc3_189_2	5907	2466	7.34722	0.660234	Map4k4_cKO	HSC/MPP
bc1_17-bc2_139-bc3_28_2	5334	2247	2.3997	11.6985	Map4k4_cKO	ProMon
bc1_10-bc2_160-bc3_39_2	5499	1838	3.00055	2.6914	Map4k4_cKO	mNeu
bc1_9-bc2_172-bc3_8_2	5602	1711	1.91003	1.64227	Map4k4_cKO	mNeu
bc1_10-bc2_119-bc3_2_2	5651	1567	1.27411	2.17661	Map4k4_cKO	mNeu
bc1_1-bc2_181-bc3_84_2	5143	1699	0.738868	1.57496	Map4k4_cKO	mNeu
bc1_19-bc2_68-bc3_108_2	5464	1653	2.14129	2.74524	Map4k4_cKO	mNeu
bc1_3-bc2_107-bc3_3_2	5239	1642	0.992556	2.17599	Map4k4_cKO	mNeu
bc1_9-bc2_110-bc3_76_2	5102	1388	1.52881	1.80321	Map4k4_cKO	mNeu
bc1_13-bc2_20-bc3_174_2	5428	1510	1.27119	1.86072	Map4k4_cKO	mNeu
bc1_20-bc2_25-bc3_113_2	5317	1972	2.08764	1.80553	Map4k4_cKO	mNeu
bc1_1-bc2_49-bc3_192_2	5040	1523	2.36111	1.78571	Map4k4_cKO	mNeu
bc1_13-bc2_144-bc3_74_2	5556	1685	0.75594	3.09575	Map4k4_cKO	mNeu
bc1_11-bc2_81-bc3_152_2	5758	1423	1.70198	2.2751	Map4k4_cKO	mNeu
bc1_5-bc2_163-bc3_63_2	5300	2146	7.75472	11.9811	Map4k4_cKO	ProNeu
bc1_1-bc2_166-bc3_81_2	5068	1557	1.42068	1.91397	Map4k4_cKO	mNeu
bc1_14-bc2_164-bc3_25_2	5563	1537	2.30092	1.43807	Map4k4_cKO	mNeu
bc1_15-bc2_99-bc3_1_2	5417	1975	4.7074	19.5311	Map4k4_cKO	ProNeu
bc1_17-bc2_6-bc3_108_2	5097	1891	2.13851	3.15872	Map4k4_cKO	mNeu
bc1_21-bc2_96-bc3_139_2	4904	1695	1.6721	1.89641	Map4k4_cKO	mNeu
bc1_23-bc2_169-bc3_16_2	5471	1817	2.99762	1.99232	Map4k4_cKO	mNeu
bc1_19-bc2_174-bc3_19_2	5590	1759	2.73703	1.41324	Map4k4_cKO	mNeu
bc1_22-bc2_178-bc3_14_2	5504	1619	1.99855	2.23474	Map4k4_cKO	mNeu
bc1_4-bc2_88-bc3_162_2	5426	1741	1.60339	3.02248	Map4k4_cKO	imNeu
bc1_8-bc2_91-bc3_137_2	5022	1485	1.15492	2.30984	Map4k4_cKO	mNeu
bc1_15-bc2_89-bc3_112_2	5534	1594	4.42718	3.43332	Map4k4_cKO	imNeu
bc1_20-bc2_169-bc3_80_2	5389	1703	1.96697	2.13398	Map4k4_cKO	mNeu
bc1_9-bc2_74-bc3_186_2	5341	1856	2.82719	2.78974	Map4k4_cKO	mNeu
bc1_3-bc2_187-bc3_54_2	4969	1551	1.85148	1.7911	Map4k4_cKO	mNeu
bc1_4-bc2_192-bc3_54_2	5031	1533	1.51063	1.86842	Map4k4_cKO	mNeu
bc1_9-bc2_128-bc3_73_2	5316	1779	1.88111	2.21971	Map4k4_cKO	mNeu
bc1_17-bc2_45-bc3_105_2	5122	1743	2.59664	3.76806	Map4k4_cKO	mNeu
bc1_2-bc2_12-bc3_111_2	5570	1913	2.10054	2.693	Map4k4_cKO	mNeu
bc1_2-bc2_133-bc3_44_2	5209	1524	1.45901	3.05241	Map4k4_cKO	mNeu
bc1_15-bc2_65-bc3_116_2	5391	2109	2.11464	10.6103	Map4k4_cKO	ProNeu
bc1_10-bc2_113-bc3_1_2	5222	1558	1.87668	2.41287	Map4k4_cKO	mNeu
bc1_22-bc2_58-bc3_125_2	5501	1653	1.83603	1.67242	Map4k4_cKO	mNeu
bc1_12-bc2_143-bc3_18_2	5435	1584	1.69273	3.23827	Map4k4_cKO	imNeu
bc1_21-bc2_111-bc3_54_2	5226	1628	2.90853	2.52583	Map4k4_cKO	imNeu
bc1_2-bc2_57-bc3_116_2	5503	1616	2.45321	2.23514	Map4k4_cKO	mNeu
bc1_6-bc2_137-bc3_26_2	5332	1680	2.43811	2.4006	Map4k4_cKO	mNeu
bc1_23-bc2_14-bc3_107_2	4923	1674	0.832826	2.62035	Map4k4_cKO	mNeu
bc1_21-bc2_51-bc3_149_2	5078	1649	1.79204	3.07208	Map4k4_cKO	mNeu
bc1_24-bc2_130-bc3_79_2	5102	1658	1.82281	2.62642	Map4k4_cKO	imNeu
bc1_22-bc2_37-bc3_170_2	5640	1604	1.56028	1.84397	Map4k4_cKO	imNeu
bc1_5-bc2_86-bc3_122_2	5352	1859	1.90583	2.05531	Map4k4_cKO	mNeu
bc1_8-bc2_133-bc3_85_2	4755	1796	0.525762	12.5762	Map4k4_cKO	ProNeu
bc1_20-bc2_34-bc3_140_2	5519	1505	2.8266	2.08371	Map4k4_cKO	imNeu
bc1_12-bc2_191-bc3_90_2	5309	1744	2.05312	1.4692	Map4k4_cKO	mNeu
bc1_17-bc2_20-bc3_123_2	5087	1891	1.27777	3.26322	Map4k4_cKO	mNeu
bc1_7-bc2_144-bc3_18_2	5663	1572	2.18965	2.56048	Map4k4_cKO	mNeu
bc1_20-bc2_145-bc3_5_2	5256	1437	3.71005	2.18798	Map4k4_cKO	imNeu
bc1_16-bc2_153-bc3_1_2	5270	1596	1.04364	2.58065	Map4k4_cKO	mNeu
bc1_1-bc2_138-bc3_10_2	4870	1639	1.51951	2.4846	Map4k4_cKO	mNeu
bc1_12-bc2_170-bc3_84_2	5119	1530	3.14515	2.32467	Map4k4_cKO	mNeu
bc1_10-bc2_145-bc3_13_2	5480	1640	1.42336	2.4635	Map4k4_cKO	mNeu
bc1_18-bc2_167-bc3_12_2	4999	1694	3.56071	2.90058	Map4k4_cKO	mNeu
bc1_5-bc2_137-bc3_4_2	5088	1652	1.21855	3.02673	Map4k4_cKO	mNeu
bc1_2-bc2_65-bc3_159_2	5439	1601	1.17669	2.88656	Map4k4_cKO	mNeu
bc1_14-bc2_99-bc3_4_2	5258	1510	2.14911	3.46139	Map4k4_cKO	imNeu
bc1_9-bc2_108-bc3_24_2	5000	1611	1.86	1.64	Map4k4_cKO	mNeu
bc1_12-bc2_39-bc3_150_2	4942	1503	1.96277	2.34723	Map4k4_cKO	mNeu
bc1_11-bc2_62-bc3_183_2	5329	1669	1.20098	1.98912	Map4k4_cKO	mNeu
bc1_12-bc2_141-bc3_94_2	5126	1670	1.65821	2.43855	Map4k4_cKO	mNeu
bc1_16-bc2_130-bc3_87_2	5001	1491	1.85963	2.03959	Map4k4_cKO	mNeu
bc1_19-bc2_180-bc3_42_2	5073	1539	1.65582	2.12892	Map4k4_cKO	mNeu
bc1_15-bc2_165-bc3_44_2	5349	2264	2.95382	12.1331	Map4k4_cKO	ProMon
bc1_18-bc2_111-bc3_12_2	4912	2204	1.85261	4.80456	Map4k4_cKO	mNeu
bc1_5-bc2_66-bc3_125_2	5283	1447	2.15786	3.69108	Map4k4_cKO	imNeu
bc1_14-bc2_1-bc3_109_2	4893	1582	1.81892	5.02759	Map4k4_cKO	imNeu
bc1_1-bc2_74-bc3_132_2	5191	1367	2.19611	1.44481	Map4k4_cKO	mNeu
bc1_19-bc2_158-bc3_41_2	4975	1839	0.864322	3.21608	Map4k4_cKO	mNeu
bc1_22-bc2_111-bc3_37_2	5370	1502	2.04842	2.17877	Map4k4_cKO	mNeu
bc1_18-bc2_80-bc3_174_2	5404	1712	5.44041	1.60992	Map4k4_cKO	mNeu
bc1_20-bc2_156-bc3_15_2	5525	1638	4.65158	2.15385	Map4k4_cKO	mNeu
bc1_9-bc2_70-bc3_167_2	5065	1498	1.28332	2.19151	Map4k4_cKO	mNeu
bc1_20-bc2_30-bc3_114_2	5366	1471	2.98174	1.86359	Map4k4_cKO	mNeu
bc1_24-bc2_75-bc3_102_2	4819	2109	1.86761	13.0733	Map4k4_cKO	ProNeu
bc1_11-bc2_96-bc3_160_2	5567	1611	1.56278	2.01186	Map4k4_cKO	mNeu
bc1_6-bc2_146-bc3_34_2	5274	1839	1.78233	2.82518	Map4k4_cKO	mNeu
bc1_6-bc2_140-bc3_51_2	5144	1579	2.11897	2.43002	Map4k4_cKO	mNeu
bc1_9-bc2_188-bc3_64_2	4961	1730	1.89478	2.4995	Map4k4_cKO	mNeu
bc1_7-bc2_66-bc3_143_2	5077	1449	1.96967	2.14694	Map4k4_cKO	mNeu
bc1_5-bc2_29-bc3_182_2	5281	1714	1.21189	1.70422	Map4k4_cKO	mNeu
bc1_24-bc2_45-bc3_119_2	4745	1547	2.57113	2.63435	Map4k4_cKO	mNeu
bc1_19-bc2_165-bc3_16_2	5008	1553	2.91534	2.75559	Map4k4_cKO	mNeu
bc1_22-bc2_134-bc3_81_2	5590	1968	4.77639	4.11449	Map4k4_cKO	imNeu
bc1_10-bc2_103-bc3_38_2	5300	1712	2.45283	2.32075	Map4k4_cKO	mNeu
bc1_23-bc2_57-bc3_104_2	4975	1545	1.96985	1.98995	Map4k4_cKO	mNeu
bc1_14-bc2_37-bc3_190_2	5013	1860	1.97487	2.09455	Map4k4_cKO	mNeu
bc1_11-bc2_185-bc3_20_2	5775	1975	2.09524	4.91775	Map4k4_cKO	imNeu
bc1_4-bc2_84-bc3_180_2	5097	1819	2.66824	3.08024	Map4k4_cKO	imNeu
bc1_13-bc2_11-bc3_149_2	5196	1642	2.1555	2.77136	Map4k4_cKO	mNeu
bc1_4-bc2_104-bc3_72_2	4879	2146	1.88563	14.7366	Map4k4_cKO	ProNeu
bc1_4-bc2_38-bc3_131_2	5022	1763	1.83194	2.92712	Map4k4_cKO	mNeu
bc1_20-bc2_155-bc3_55_2	5277	2605	4.11218	14.819	Map4k4_cKO	HSC/MPP
bc1_1-bc2_31-bc3_124_2	5144	1773	3.59642	3.84914	Map4k4_cKO	imNeu
bc1_17-bc2_122-bc3_3_2	5162	1643	1.87912	2.53778	Map4k4_cKO	mNeu
bc1_6-bc2_33-bc3_140_2	5727	2188	3.33508	17.3215	Map4k4_cKO	ProMon
bc1_1-bc2_87-bc3_150_2	4914	1598	2.7269	1.93325	Map4k4_cKO	mNeu
bc1_10-bc2_18-bc3_111_2	5468	1579	2.67008	2.26774	Map4k4_cKO	mNeu
bc1_7-bc2_16-bc3_135_2	5515	2358	1.70444	13.9619	Map4k4_cKO	NK
bc1_14-bc2_94-bc3_189_2	5159	1479	3.60535	1.5313	Map4k4_cKO	mNeu
bc1_20-bc2_158-bc3_72_2	5191	1595	2.09979	1.9842	Map4k4_cKO	mNeu
bc1_18-bc2_55-bc3_169_2	4795	1607	1.20959	1.96038	Map4k4_cKO	mNeu
bc1_21-bc2_129-bc3_85_2	4875	1407	2.46154	2.4	Map4k4_cKO	imNeu
bc1_19-bc2_52-bc3_185_2	5018	1340	2.21204	1.31527	Map4k4_cKO	mNeu
bc1_3-bc2_66-bc3_184_2	4768	1422	1.4052	2.01342	Map4k4_cKO	mNeu
bc1_12-bc2_129-bc3_69_2	5022	2133	1.23457	1.47352	Map4k4_cKO	mNeu
bc1_24-bc2_57-bc3_103_2	4699	1505	1.21302	2.06427	Map4k4_cKO	mNeu
bc1_9-bc2_35-bc3_182_2	4862	1332	1.31633	3.12629	Map4k4_cKO	imNeu
bc1_3-bc2_91-bc3_120_2	5142	1460	2.25593	2.04201	Map4k4_cKO	mNeu
bc1_10-bc2_151-bc3_40_2	5134	1679	0.993377	2.94118	Map4k4_cKO	mNeu
bc1_9-bc2_40-bc3_178_2	4509	1328	1.08672	2.08472	Map4k4_cKO	mNeu
bc1_13-bc2_121-bc3_2_2	5234	1912	2.25449	2.15896	Map4k4_cKO	mNeu
bc1_19-bc2_123-bc3_64_2	5243	1670	1.46862	1.65936	Map4k4_cKO	mNeu
bc1_1-bc2_104-bc3_9_2	4639	2021	1.35805	15.1326	Map4k4_cKO	ProNeu
bc1_6-bc2_175-bc3_37_2	5274	1474	1.82025	2.10466	Map4k4_cKO	mNeu
bc1_12-bc2_113-bc3_51_2	4823	2002	3.2967	0.497616	Map4k4_cKO	mNeu
bc1_10-bc2_151-bc3_95_2	4882	1594	1.92544	1.47481	Map4k4_cKO	mNeu
bc1_15-bc2_87-bc3_191_2	4936	1529	1.98541	1.60049	Map4k4_cKO	mNeu
bc1_13-bc2_97-bc3_56_2	5292	1845	3.40136	19.5578	Map4k4_cKO	NK
bc1_9-bc2_89-bc3_165_2	4945	1664	1.9818	1.94135	Map4k4_cKO	mNeu
bc1_10-bc2_183-bc3_45_2	5185	1597	3.31726	4.49373	Map4k4_cKO	imNeu
bc1_22-bc2_88-bc3_101_2	5022	1769	2.76782	2.46914	Map4k4_cKO	mNeu
bc1_13-bc2_14-bc3_145_2	5137	1772	3.95172	2.80319	Map4k4_cKO	mNeu
bc1_7-bc2_29-bc3_167_2	5308	1571	1.88395	3.25923	Map4k4_cKO	imNeu
bc1_2-bc2_36-bc3_157_2	5098	1516	1.47117	2.33425	Map4k4_cKO	mNeu
bc1_18-bc2_167-bc3_37_2	5192	1788	7.47304	1.27119	Map4k4_cKO	mNeu
bc1_13-bc2_55-bc3_170_2	5055	1721	2.65084	0.870425	Map4k4_cKO	mNeu
bc1_23-bc2_144-bc3_85_2	4900	1565	3.67347	2.61224	Map4k4_cKO	mNeu
bc1_23-bc2_1-bc3_146_2	5081	1777	3.4442	3.38516	Map4k4_cKO	mNeu
bc1_11-bc2_84-bc3_100_2	5143	2006	3.13047	3.24713	Map4k4_cKO	imNeu
bc1_22-bc2_30-bc3_161_2	5437	1679	2.11514	3.53136	Map4k4_cKO	imNeu
bc1_22-bc2_170-bc3_27_2	5110	1634	0.489237	2.64188	Map4k4_cKO	mNeu
bc1_9-bc2_78-bc3_115_2	4744	2165	2.36088	8.01012	Map4k4_cKO	B
bc1_24-bc2_53-bc3_116_2	4651	1626	1.76306	2.9886	Map4k4_cKO	mNeu
bc1_5-bc2_177-bc3_70_2	4871	1457	2.56621	2.25826	Map4k4_cKO	mNeu
bc1_3-bc2_126-bc3_62_2	4404	2249	2.56585	2.81562	Map4k4_cKO	NKT
bc1_13-bc2_190-bc3_86_2	5181	1606	3.97607	2.25825	Map4k4_cKO	mNeu
bc1_7-bc2_40-bc3_152_2	4824	1579	1.92786	2.54975	Map4k4_cKO	mNeu
bc1_20-bc2_131-bc3_69_2	4799	1461	3.06314	2.06293	Map4k4_cKO	mNeu
bc1_4-bc2_101-bc3_31_2	4714	2378	3.28808	7.21256	Map4k4_cKO	MEP
bc1_23-bc2_83-bc3_113_2	4405	1849	2.04313	9.37571	Map4k4_cKO	PreNeu
bc1_11-bc2_121-bc3_78_2	4995	1448	2.08208	1.96196	Map4k4_cKO	mNeu
bc1_5-bc2_15-bc3_153_2	4903	1669	0.75464	2.20273	Map4k4_cKO	mNeu
bc1_1-bc2_63-bc3_108_2	4010	1731	0.448878	14.389	Map4k4_cKO	ProNeu
bc1_14-bc2_11-bc3_128_2	4830	1841	2.00828	0.745342	Map4k4_cKO	mNeu
bc1_17-bc2_59-bc3_171_2	4695	1573	2.19382	2.25772	Map4k4_cKO	mNeu
bc1_19-bc2_75-bc3_156_2	4548	1444	2.02287	2.04485	Map4k4_cKO	mNeu
bc1_14-bc2_67-bc3_149_2	4455	1813	0.448934	14.2985	Map4k4_cKO	PreNeu
bc1_20-bc2_112-bc3_31_2	4988	1654	2.1251	1.56375	Map4k4_cKO	mNeu
bc1_1-bc2_33-bc3_127_2	4636	1248	2.37274	3.90423	Map4k4_cKO	Eosinophil
bc1_13-bc2_35-bc3_162_2	4737	1695	0.844416	2.15326	Map4k4_cKO	imNeu
bc1_1-bc2_109-bc3_44_2	4411	1452	1.49626	1.85899	Map4k4_cKO	mNeu
bc1_9-bc2_132-bc3_89_2	4384	1294	4.15146	2.28102	Map4k4_cKO	Eosinophil
bc1_23-bc2_109-bc3_60_2	4964	1550	3.18292	2.41741	Map4k4_cKO	imNeu
bc1_11-bc2_27-bc3_190_2	4795	1405	2.12722	1.96038	Map4k4_cKO	mNeu
bc1_18-bc2_29-bc3_150_2	4626	1508	3.30739	2.39948	Map4k4_cKO	mNeu
bc1_1-bc2_21-bc3_173_2	4347	1432	1.63331	2.23142	Map4k4_cKO	mNeu
bc1_22-bc2_117-bc3_35_2	5079	1717	3.48494	1.9492	Map4k4_cKO	mNeu
bc1_6-bc2_135-bc3_59_2	4805	1686	2.51821	2.31009	Map4k4_cKO	mNeu
bc1_1-bc2_96-bc3_129_2	4412	1547	2.13055	1.8359	Map4k4_cKO	mNeu
bc1_11-bc2_71-bc3_117_2	5053	1668	1.38532	2.45399	Map4k4_cKO	mNeu
bc1_12-bc2_96-bc3_101_2	4783	1540	2.92703	5.08049	Map4k4_cKO	imNeu
bc1_4-bc2_162-bc3_4_2	4428	1384	4.04246	3.18428	Map4k4_cKO	imNeu
bc1_8-bc2_167-bc3_43_2	5091	1861	6.50167	0.7857	Map4k4_cKO	mNeu
bc1_20-bc2_136-bc3_85_2	4533	1738	1.61041	3.66203	Map4k4_cKO	imNeu
bc1_24-bc2_113-bc3_51_2	4440	1627	1.62162	3.28829	Map4k4_cKO	mNeu
bc1_6-bc2_82-bc3_175_2	4871	1544	3.7364	1.99138	Map4k4_cKO	mNeu
bc1_6-bc2_56-bc3_108_2	4985	1795	5.83751	2.5677	Map4k4_cKO	mNeu
bc1_6-bc2_7-bc3_150_2	4793	1450	1.79428	1.96119	Map4k4_cKO	mNeu
bc1_16-bc2_66-bc3_179_2	4396	1413	3.09372	1.84258	Map4k4_cKO	mNeu
bc1_7-bc2_132-bc3_24_2	4669	1823	1.90619	0.556864	Map4k4_cKO	mNeu
bc1_8-bc2_151-bc3_51_2	4647	1383	2.25952	2.38864	Map4k4_cKO	mNeu
bc1_3-bc2_70-bc3_120_2	4548	1914	1.781	1.91293	Map4k4_cKO	mNeu
bc1_24-bc2_167-bc3_46_2	4668	1476	5.18423	1.94944	Map4k4_cKO	mNeu
bc1_22-bc2_5-bc3_159_2	4985	1478	1.80542	1.9659	Map4k4_cKO	mNeu
bc1_5-bc2_119-bc3_46_2	5031	1500	2.72312	2.2262	Map4k4_cKO	imNeu
bc1_1-bc2_121-bc3_44_2	4648	1718	2.38812	3.54991	Map4k4_cKO	imNeu
bc1_12-bc2_97-bc3_47_2	4691	1405	1.36431	1.8333	Map4k4_cKO	mNeu
bc1_9-bc2_88-bc3_98_2	4587	1307	2.39808	1.78766	Map4k4_cKO	mNeu
bc1_9-bc2_64-bc3_136_2	4932	2343	0.892133	6.30576	Map4k4_cKO	B
bc1_24-bc2_39-bc3_116_2	4369	1547	1.48775	2.5864	Map4k4_cKO	mNeu
bc1_18-bc2_169-bc3_38_2	4648	1766	1.67814	4.06627	Map4k4_cKO	mNeu
bc1_22-bc2_50-bc3_133_2	5802	2620	3.32644	4.25715	Map4k4_cKO	Macrophage
bc1_16-bc2_30-bc3_138_2	4593	1568	3.11343	1.9595	Map4k4_cKO	mNeu
bc1_2-bc2_182-bc3_9_2	5057	1494	4.23176	1.52264	Map4k4_cKO	mNeu
bc1_3-bc2_118-bc3_3_2	4540	1509	1.5859	2.07048	Map4k4_cKO	mNeu
bc1_2-bc2_87-bc3_101_2	4671	1562	2.67609	2.2051	Map4k4_cKO	mNeu
bc1_23-bc2_161-bc3_75_2	4586	1427	1.78805	3.1836	Map4k4_cKO	mNeu
bc1_3-bc2_110-bc3_78_2	4498	1487	1.97866	1.91196	Map4k4_cKO	mNeu
bc1_3-bc2_23-bc3_104_2	4335	1356	1.49942	2.14533	Map4k4_cKO	mNeu
bc1_17-bc2_110-bc3_74_2	4523	2153	2.47623	7.47292	Map4k4_cKO	B
bc1_20-bc2_70-bc3_148_2	4808	2005	13.4359	0.956739	Map4k4_cKO	NKT
bc1_22-bc2_176-bc3_60_2	5052	1684	3.18686	1.88044	Map4k4_cKO	mNeu
bc1_9-bc2_71-bc3_179_2	4500	1697	1.51111	2.37778	Map4k4_cKO	mNeu
bc1_17-bc2_154-bc3_15_2	4682	1451	0.982486	2.32806	Map4k4_cKO	mNeu
bc1_8-bc2_155-bc3_27_2	4424	1945	1.78571	14.6248	Map4k4_cKO	ProNeu
bc1_1-bc2_150-bc3_12_2	4668	2285	3.49186	13.2391	Map4k4_cKO	HSC/MPP
bc1_2-bc2_4-bc3_121_2	4694	1936	2.74819	3.3873	Map4k4_cKO	ProMon
bc1_1-bc2_1-bc3_123_2	4584	1471	3.70855	2.0288	Map4k4_cKO	imNeu
bc1_15-bc2_168-bc3_61_2	4724	1560	3.40813	2.37087	Map4k4_cKO	mNeu
bc1_20-bc2_105-bc3_64_2	4672	1429	2.93236	1.99058	Map4k4_cKO	imNeu
bc1_19-bc2_61-bc3_172_2	4625	1567	3.61081	2.91892	Map4k4_cKO	mNeu
bc1_7-bc2_36-bc3_183_2	4584	1464	2.22513	2.44328	Map4k4_cKO	mNeu
bc1_10-bc2_42-bc3_148_2	4518	1633	1.10668	3.12085	Map4k4_cKO	imNeu
bc1_8-bc2_145-bc3_62_2	4290	1885	7.97203	1.30536	Map4k4_cKO	NKT
bc1_14-bc2_41-bc3_157_2	4923	1438	4.08288	3.12817	Map4k4_cKO	imNeu
bc1_3-bc2_159-bc3_78_2	4380	1151	0.913242	1.89498	Map4k4_cKO	imNeu
bc1_18-bc2_19-bc3_155_2	4467	1667	2.70875	3.20125	Map4k4_cKO	mNeu
bc1_17-bc2_122-bc3_75_2	4951	1636	2.84791	1.67643	Map4k4_cKO	mNeu
bc1_10-bc2_33-bc3_191_2	4851	1565	2.63863	2.0202	Map4k4_cKO	mNeu
bc1_20-bc2_43-bc3_157_2	4988	2194	3.58861	0.942261	Map4k4_cKO	HSC/MPP
bc1_5-bc2_129-bc3_56_2	4431	1508	0.970436	2.25683	Map4k4_cKO	mNeu
bc1_20-bc2_32-bc3_144_2	4651	1443	2.06407	2.34358	Map4k4_cKO	mNeu
bc1_14-bc2_68-bc3_167_2	4434	1816	0.428507	13.6897	Map4k4_cKO	ProNeu
bc1_1-bc2_142-bc3_73_2	4451	1407	1.66255	1.93215	Map4k4_cKO	mNeu
bc1_3-bc2_184-bc3_77_2	3694	242	0.757986	0.514348	Map4k4_cKO	ProEry
bc1_20-bc2_88-bc3_127_2	4350	1556	1.26437	1.6092	Map4k4_cKO	mNeu
bc1_9-bc2_131-bc3_42_2	4194	1844	1.88364	14.1631	Map4k4_cKO	ProNeu
bc1_3-bc2_136-bc3_81_2	4266	1308	2.391	1.78153	Map4k4_cKO	mNeu
bc1_18-bc2_1-bc3_98_2	4679	1488	2.77837	1.85937	Map4k4_cKO	mNeu
bc1_9-bc2_94-bc3_178_2	4467	1925	2.01478	15.2227	Map4k4_cKO	ProNeu
bc1_21-bc2_182-bc3_78_2	4418	2237	2.82933	17.4287	Map4k4_cKO	HSC/MPP
bc1_7-bc2_124-bc3_50_2	4468	1449	1.05192	3.67055	Map4k4_cKO	mNeu
bc1_1-bc2_81-bc3_170_2	4438	1440	2.36593	2.2758	Map4k4_cKO	imNeu
bc1_20-bc2_113-bc3_88_2	4515	1384	3.45515	1.72757	Map4k4_cKO	mNeu
bc1_3-bc2_172-bc3_27_2	4317	1422	2.01529	2.8492	Map4k4_cKO	mNeu
bc1_14-bc2_46-bc3_140_2	4524	1491	1.83466	1.94518	Map4k4_cKO	mNeu
bc1_5-bc2_62-bc3_159_2	4630	1553	1.61987	2.18143	Map4k4_cKO	mNeu
bc1_11-bc2_51-bc3_118_2	4911	1469	2.50458	2.40277	Map4k4_cKO	imNeu
bc1_22-bc2_171-bc3_37_2	4689	1414	3.5402	1.91939	Map4k4_cKO	mNeu
bc1_10-bc2_29-bc3_127_2	4359	2039	0.711172	19.6834	Map4k4_cKO	ProNeu
bc1_9-bc2_85-bc3_145_2	4050	1859	0.91358	17.4074	Map4k4_cKO	ProNeu
bc1_23-bc2_71-bc3_117_2	4671	1458	1.00621	1.86256	Map4k4_cKO	mNeu
bc1_20-bc2_21-bc3_121_2	4383	1353	3.26261	1.32329	Map4k4_cKO	mNeu
bc1_24-bc2_147-bc3_57_2	4441	1614	8.1288	20.4909	Map4k4_cKO	MEP
bc1_8-bc2_39-bc3_152_2	4214	1447	1.77978	2.51542	Map4k4_cKO	mNeu
bc1_3-bc2_44-bc3_128_2	4330	1804	4.57275	2.03233	Map4k4_cKO	NKT
bc1_6-bc2_70-bc3_136_2	4442	1863	2.16119	9.16254	Map4k4_cKO	PreNeu
bc1_11-bc2_77-bc3_179_2	4535	1388	1.14664	2.80044	Map4k4_cKO	mNeu
bc1_23-bc2_159-bc3_28_2	4348	1673	2.87489	3.38086	Map4k4_cKO	mNeu
bc1_9-bc2_68-bc3_178_2	4091	1448	1.36886	3.91102	Map4k4_cKO	imNeu
bc1_23-bc2_131-bc3_22_2	4230	1469	2.97872	1.82033	Map4k4_cKO	mNeu
bc1_1-bc2_22-bc3_189_2	4117	1342	2.7933	2.11319	Map4k4_cKO	mNeu
bc1_4-bc2_42-bc3_128_2	4060	1823	1.89655	4.50739	Map4k4_cKO	mNeu
bc1_17-bc2_2-bc3_150_2	4465	1826	4.09854	3.24748	Map4k4_cKO	mNeu
bc1_8-bc2_145-bc3_22_2	4056	1869	2.88462	11.4152	Map4k4_cKO	ProMon
bc1_23-bc2_123-bc3_63_2	4380	1798	3.99543	7.62557	Map4k4_cKO	HSC/MPP
bc1_11-bc2_133-bc3_42_2	4406	1763	0.408534	15.1838	Map4k4_cKO	ProNeu
bc1_5-bc2_108-bc3_71_2	4726	1441	2.01016	2.96234	Map4k4_cKO	imNeu
bc1_20-bc2_62-bc3_152_2	4468	1530	2.9991	2.19338	Map4k4_cKO	mNeu
bc1_5-bc2_110-bc3_62_2	4564	1394	0.613497	2.78265	Map4k4_cKO	mNeu
bc1_24-bc2_63-bc3_169_2	3874	1551	1.49716	4.67217	Map4k4_cKO	mNeu
bc1_18-bc2_136-bc3_1_2	4247	1482	1.93077	2.37815	Map4k4_cKO	mNeu
bc1_8-bc2_71-bc3_191_2	4292	1674	5.4753	2.35322	Map4k4_cKO	mNeu
bc1_14-bc2_135-bc3_28_2	4519	1435	1.6154	1.79243	Map4k4_cKO	mNeu
bc1_12-bc2_114-bc3_10_2	4004	1392	2.2977	2.97203	Map4k4_cKO	mNeu
bc1_18-bc2_166-bc3_88_2	4371	1442	3.61473	2.24205	Map4k4_cKO	mNeu
bc1_8-bc2_173-bc3_16_2	4399	1841	3.40987	5.0466	Map4k4_cKO	MEP
bc1_16-bc2_184-bc3_36_2	4102	1345	1.26767	2.24281	Map4k4_cKO	mNeu
bc1_13-bc2_52-bc3_186_2	4495	1410	1.13459	2.5584	Map4k4_cKO	mNeu
bc1_10-bc2_32-bc3_160_2	4801	1498	5.04062	2.06207	Map4k4_cKO	imNeu
bc1_12-bc2_155-bc3_58_2	4398	1720	3.00136	2.56935	Map4k4_cKO	mNeu
bc1_2-bc2_124-bc3_75_2	4376	1966	2.12523	12.3172	Map4k4_cKO	ProNeu
bc1_23-bc2_54-bc3_106_2	4168	1889	1.41555	16.0269	Map4k4_cKO	ProNeu
bc1_19-bc2_95-bc3_126_2	4080	1526	1.54412	3.87255	Map4k4_cKO	imNeu
bc1_11-bc2_148-bc3_66_2	4270	1576	1.99063	2.88056	Map4k4_cKO	mNeu
bc1_9-bc2_126-bc3_1_2	4395	1348	1.66098	3.45848	Map4k4_cKO	imNeu
bc1_3-bc2_164-bc3_94_2	4332	1444	2.40074	2.1699	Map4k4_cKO	mNeu
bc1_2-bc2_183-bc3_66_2	4420	1518	2.60181	9.23077	Map4k4_cKO	imNeu
bc1_19-bc2_130-bc3_25_2	4173	1686	4.64893	19.1709	Map4k4_cKO	ProNeu
bc1_22-bc2_174-bc3_29_2	4724	2058	2.83658	4.19136	Map4k4_cKO	mNeu
bc1_3-bc2_130-bc3_75_2	4163	1433	1.68148	1.56137	Map4k4_cKO	mNeu
bc1_15-bc2_188-bc3_65_2	4181	1850	1.72208	1.50682	Map4k4_cKO	mNeu
bc1_11-bc2_57-bc3_114_2	4390	1975	2.30068	12.8018	Map4k4_cKO	ProMon
bc1_22-bc2_164-bc3_60_2	4761	1445	3.00357	2.37345	Map4k4_cKO	mNeu
bc1_1-bc2_45-bc3_116_2	4108	1826	2.11782	14.1918	Map4k4_cKO	ProNeu
bc1_20-bc2_94-bc3_161_2	4138	1469	2.56162	3.02078	Map4k4_cKO	mNeu
bc1_2-bc2_188-bc3_17_2	4425	1473	2.21469	2.55367	Map4k4_cKO	mNeu
bc1_3-bc2_111-bc3_96_2	4009	1249	1.87079	1.62135	Map4k4_cKO	mNeu
bc1_1-bc2_81-bc3_117_2	4029	1866	2.15934	13.6759	Map4k4_cKO	ProNeu
bc1_21-bc2_87-bc3_165_2	3972	1345	2.24068	1.98892	Map4k4_cKO	mNeu
bc1_2-bc2_104-bc3_16_2	4520	1912	2.74336	2.63274	Map4k4_cKO	ProMon
bc1_15-bc2_153-bc3_96_2	4411	1326	1.42825	1.79098	Map4k4_cKO	mNeu
bc1_9-bc2_27-bc3_172_2	4077	1495	2.08487	1.66789	Map4k4_cKO	mNeu
bc1_9-bc2_156-bc3_53_2	4269	1457	5.7859	1.9911	Map4k4_cKO	mNeu
bc1_20-bc2_11-bc3_108_2	4243	1334	4.17158	1.97973	Map4k4_cKO	mNeu
bc1_20-bc2_113-bc3_76_2	4259	1412	1.2679	2.32449	Map4k4_cKO	imNeu
bc1_19-bc2_77-bc3_173_2	3951	1374	2.531	6.02379	Map4k4_cKO	imNeu
bc1_23-bc2_42-bc3_135_2	4352	1402	0.804228	1.83824	Map4k4_cKO	mNeu
bc1_2-bc2_40-bc3_152_2	4227	1696	0.449491	14.3837	Map4k4_cKO	ProNeu
bc1_23-bc2_121-bc3_3_2	3983	1359	1.55662	1.80768	Map4k4_cKO	mNeu
bc1_10-bc2_128-bc3_7_2	4286	1572	2.30985	2.21652	Map4k4_cKO	mNeu
bc1_13-bc2_156-bc3_49_2	4126	1902	0.121183	20.3829	Map4k4_cKO	MEP
bc1_20-bc2_61-bc3_175_2	4400	2195	3.68182	16.9091	Map4k4_cKO	HSC/MPP
bc1_24-bc2_148-bc3_13_2	4035	1280	1.41264	2.2057	Map4k4_cKO	mNeu
bc1_22-bc2_136-bc3_70_2	4239	1506	2.52418	3.79807	Map4k4_cKO	mNeu
bc1_9-bc2_98-bc3_64_2	4137	1380	2.10297	2.41721	Map4k4_cKO	mNeu
bc1_1-bc2_58-bc3_175_2	3916	1643	2.0429	1.22574	Map4k4_cKO	imNeu
bc1_3-bc2_181-bc3_42_2	3962	1260	0.580515	2.24634	Map4k4_cKO	mNeu
bc1_23-bc2_86-bc3_144_2	4292	1529	3.54147	2.56291	Map4k4_cKO	mNeu
bc1_21-bc2_17-bc3_150_2	3950	1269	2.88608	2.32911	Map4k4_cKO	mNeu
bc1_5-bc2_164-bc3_77_2	4329	1494	1.5708	2.079	Map4k4_cKO	mNeu
bc1_10-bc2_159-bc3_57_2	4246	1296	1.4602	1.69571	Map4k4_cKO	mNeu
bc1_4-bc2_74-bc3_140_2	4166	1351	2.30437	1.82429	Map4k4_cKO	mNeu
bc1_6-bc2_172-bc3_79_2	4299	2041	1.8609	14.0033	Map4k4_cKO	ProNeu
bc1_24-bc2_168-bc3_83_2	4002	1365	1.64918	1.999	Map4k4_cKO	mNeu
bc1_20-bc2_164-bc3_84_2	4533	1400	6.0225	2.9561	Map4k4_cKO	imNeu
bc1_2-bc2_106-bc3_88_2	4446	1542	2.81152	1.84435	Map4k4_cKO	mNeu
bc1_6-bc2_138-bc3_70_2	4208	1439	4.11122	1.9249	Map4k4_cKO	mNeu
bc1_9-bc2_162-bc3_70_2	3969	1307	1.28496	1.6125	Map4k4_cKO	mNeu
bc1_12-bc2_162-bc3_27_2	4221	1491	4.02748	3.03246	Map4k4_cKO	imNeu
bc1_14-bc2_6-bc3_148_2	4005	1233	2.34707	1.29838	Map4k4_cKO	mNeu
bc1_5-bc2_183-bc3_54_2	3996	1835	1.35135	18.2683	Map4k4_cKO	ProNeu
bc1_17-bc2_46-bc3_158_2	4110	1672	4.28224	0.900243	Map4k4_cKO	mNeu
bc1_12-bc2_146-bc3_7_2	4120	1445	5.12136	1.8932	Map4k4_cKO	imNeu
bc1_19-bc2_177-bc3_49_2	3914	1187	0.664282	2.75933	Map4k4_cKO	mNeu
bc1_23-bc2_192-bc3_55_2	3927	1629	4.48179	1.32417	Map4k4_cKO	mNeu
bc1_5-bc2_91-bc3_163_2	4106	1349	1.43692	2.31369	Map4k4_cKO	mNeu
bc1_6-bc2_99-bc3_45_2	4545	1636	2.55226	2.13421	Map4k4_cKO	mNeu
bc1_23-bc2_165-bc3_77_2	4091	1691	3.05549	2.3955	Map4k4_cKO	mNeu
bc1_19-bc2_90-bc3_123_2	3813	1401	1.54734	1.99318	Map4k4_cKO	mNeu
bc1_2-bc2_64-bc3_181_2	4344	2073	1.8186	12.8453	Map4k4_cKO	ProNeu
bc1_1-bc2_189-bc3_50_2	3574	1397	1.37101	2.57415	Map4k4_cKO	mNeu
bc1_1-bc2_37-bc3_161_2	3928	1453	2.59674	1.7057	Map4k4_cKO	mNeu
bc1_4-bc2_187-bc3_62_2	3904	1501	6.01947	7.8125	Map4k4_cKO	imNeu
bc1_15-bc2_41-bc3_168_2	4860	1471	2.6749	2.01646	Map4k4_cKO	mNeu
bc1_3-bc2_64-bc3_110_2	3843	1142	1.56128	1.63934	Map4k4_cKO	mNeu
bc1_20-bc2_57-bc3_115_2	4108	1325	1.48491	1.97176	Map4k4_cKO	mNeu
bc1_3-bc2_97-bc3_68_2	4007	1278	1.17295	1.24782	Map4k4_cKO	mNeu
bc1_10-bc2_64-bc3_131_2	4298	1518	2.5128	2.07073	Map4k4_cKO	mNeu
bc1_3-bc2_156-bc3_21_2	4030	1316	2.45658	2.134	Map4k4_cKO	mNeu
bc1_2-bc2_131-bc3_58_2	4150	1325	1.37349	2.84337	Map4k4_cKO	mNeu
bc1_20-bc2_58-bc3_115_2	4058	1701	1.70034	28.6841	Map4k4_cKO	NK
bc1_1-bc2_28-bc3_189_2	3821	1917	1.7273	8.89819	Map4k4_cKO	HSC/MPP
bc1_11-bc2_105-bc3_69_2	4157	1412	1.78013	3.03103	Map4k4_cKO	mNeu
bc1_10-bc2_62-bc3_144_2	4212	1367	3.91738	2.54036	Map4k4_cKO	mNeu
bc1_21-bc2_81-bc3_162_2	3602	1745	1.97113	14.9084	Map4k4_cKO	ProNeu
bc1_16-bc2_61-bc3_110_2	3813	1704	3.06845	20.299	Map4k4_cKO	NK
bc1_3-bc2_134-bc3_86_2	3918	1483	2.8586	3.85401	Map4k4_cKO	mNeu
bc1_18-bc2_41-bc3_166_2	3844	1359	1.50884	2.41935	Map4k4_cKO	mNeu
bc1_15-bc2_15-bc3_191_2	4118	1625	2.88975	3.08402	Map4k4_cKO	mNeu
bc1_22-bc2_85-bc3_174_2	4007	1448	1.47242	1.84677	Map4k4_cKO	mNeu
bc1_19-bc2_180-bc3_71_2	3875	1331	1.57419	1.9871	Map4k4_cKO	mNeu
bc1_22-bc2_133-bc3_10_2	4074	1653	0.294551	15.3657	Map4k4_cKO	ProNeu
bc1_9-bc2_134-bc3_47_2	3819	1605	1.54491	3.32548	Map4k4_cKO	mNeu
bc1_23-bc2_93-bc3_161_2	3796	1525	0.711275	11.0643	Map4k4_cKO	ProNeu
bc1_21-bc2_81-bc3_169_2	3950	1420	4.27848	2.12658	Map4k4_cKO	imNeu
bc1_3-bc2_100-bc3_6_2	3733	1259	2.33057	2.06268	Map4k4_cKO	mNeu
bc1_6-bc2_150-bc3_72_2	4162	1421	3.14753	1.92215	Map4k4_cKO	mNeu
bc1_13-bc2_153-bc3_50_2	4038	1704	3.0213	0.792472	Map4k4_cKO	mNeu
bc1_13-bc2_66-bc3_164_2	4011	1572	1.96958	1.86986	Map4k4_cKO	mNeu
bc1_21-bc2_51-bc3_153_2	3733	1276	2.83954	1.74123	Map4k4_cKO	mNeu
bc1_16-bc2_125-bc3_20_2	3788	1575	13.2788	5.80781	Map4k4_cKO	ProNeu
bc1_1-bc2_34-bc3_133_2	3612	1244	3.29457	1.99336	Map4k4_cKO	mNeu
bc1_24-bc2_110-bc3_71_2	3695	1497	2.16509	3.65359	Map4k4_cKO	mNeu
bc1_12-bc2_124-bc3_66_2	3725	1653	3.38255	1.44966	Map4k4_cKO	mNeu
bc1_5-bc2_10-bc3_141_2	4336	1622	0.991697	12.5	Map4k4_cKO	cDC
bc1_1-bc2_82-bc3_141_2	3861	1273	1.7094	2.5123	Map4k4_cKO	mNeu
bc1_11-bc2_183-bc3_6_2	4144	1276	3.28185	4.94691	Map4k4_cKO	imNeu
bc1_23-bc2_125-bc3_2_2	3963	1417	2.72521	2.57381	Map4k4_cKO	Eosinophil
bc1_20-bc2_143-bc3_54_2	4152	1462	5.2264	2.89017	Map4k4_cKO	imNeu
bc1_20-bc2_93-bc3_160_2	4052	1354	2.51728	3.06022	Map4k4_cKO	imNeu
bc1_7-bc2_28-bc3_125_2	3869	1393	0.982166	2.63634	Map4k4_cKO	mNeu
bc1_22-bc2_18-bc3_131_2	4329	1899	2.8644	13.9062	Map4k4_cKO	ProMon
bc1_20-bc2_85-bc3_146_2	4153	1703	9.55935	8.5962	Map4k4_cKO	ProMon
bc1_20-bc2_2-bc3_177_2	3998	1599	2.4012	2.52626	Map4k4_cKO	mNeu
bc1_21-bc2_50-bc3_115_2	3536	1667	2.00792	14.2817	Map4k4_cKO	ProNeu
bc1_14-bc2_89-bc3_111_2	3986	1579	0.0250878	17.0095	Map4k4_cKO	MEP
bc1_19-bc2_64-bc3_106_2	3719	1293	3.1729	1.64023	Map4k4_cKO	mNeu
bc1_20-bc2_87-bc3_138_2	3925	1415	3.15924	2.59873	Map4k4_cKO	mNeu
bc1_15-bc2_45-bc3_105_2	4101	1942	6.26676	0.68276	Map4k4_cKO	NKT
bc1_20-bc2_3-bc3_109_2	4325	1414	1.36416	1.52601	Map4k4_cKO	mNeu
bc1_23-bc2_91-bc3_99_2	4137	1448	2.00628	3.38409	Map4k4_cKO	imNeu
bc1_9-bc2_21-bc3_148_2	3829	1275	2.92505	2.76835	Map4k4_cKO	mNeu
bc1_10-bc2_81-bc3_107_2	3733	1594	1.84838	9.40263	Map4k4_cKO	imNeu
bc1_7-bc2_187-bc3_20_2	3877	1410	1.00593	3.81738	Map4k4_cKO	mNeu
bc1_19-bc2_11-bc3_134_2	3950	1296	1.8481	2.27848	Map4k4_cKO	imNeu
bc1_23-bc2_68-bc3_156_2	3700	1217	4.10811	3.40541	Map4k4_cKO	Eosinophil
bc1_20-bc2_8-bc3_116_2	4029	1335	2.87913	3.05287	Map4k4_cKO	imNeu
bc1_1-bc2_114-bc3_48_2	3414	959	2.72408	2.72408	Map4k4_cKO	Eosinophil
bc1_20-bc2_18-bc3_190_2	4012	1753	2.74177	15.8275	Map4k4_cKO	ProMon
bc1_1-bc2_3-bc3_147_2	3669	1334	2.61652	2.45298	Map4k4_cKO	mNeu
bc1_13-bc2_110-bc3_2_2	3834	1791	1.0433	17.2144	Map4k4_cKO	ProNeu
bc1_16-bc2_157-bc3_48_2	3564	1294	2.0202	2.24467	Map4k4_cKO	mNeu
bc1_2-bc2_52-bc3_177_2	3826	1252	1.25457	2.74438	Map4k4_cKO	mNeu
bc1_14-bc2_75-bc3_113_2	3434	1333	10.2213	1.31043	Map4k4_cKO	NKT
bc1_9-bc2_52-bc3_173_2	3520	1399	0.0852273	20.1705	Map4k4_cKO	ProNeu
bc1_8-bc2_178-bc3_93_2	3374	1383	0.800237	11.6775	Map4k4_cKO	ProNeu
bc1_23-bc2_103-bc3_94_2	3689	1631	1.51803	1.0572	Map4k4_cKO	mNeu
bc1_17-bc2_49-bc3_103_2	3873	1437	2.40124	2.3496	Map4k4_cKO	mNeu
bc1_19-bc2_50-bc3_185_2	3692	1185	2.57313	1.70639	Map4k4_cKO	mNeu
bc1_1-bc2_119-bc3_31_2	3541	1336	1.41203	2.03332	Map4k4_cKO	mNeu
bc1_2-bc2_88-bc3_130_2	3789	1365	2.90314	3.32542	Map4k4_cKO	mNeu
bc1_5-bc2_158-bc3_91_2	3905	1285	2.15109	1.79257	Map4k4_cKO	mNeu
bc1_16-bc2_124-bc3_63_2	3664	1314	1.50109	2.48362	Map4k4_cKO	mNeu
bc1_21-bc2_191-bc3_15_2	3389	1245	1.47536	2.036	Map4k4_cKO	mNeu
bc1_10-bc2_131-bc3_33_2	3706	1365	3.50783	2.32056	Map4k4_cKO	mNeu
bc1_14-bc2_192-bc3_84_2	3666	1370	2.61866	1.80033	Map4k4_cKO	mNeu
bc1_13-bc2_172-bc3_80_2	4235	1607	1.98347	11.8536	Map4k4_cKO	cDC
bc1_15-bc2_190-bc3_4_2	3725	1660	3.11409	0.993289	Map4k4_cKO	mNeu
bc1_11-bc2_156-bc3_15_2	4083	1200	1.91036	2.03282	Map4k4_cKO	mNeu
bc1_4-bc2_60-bc3_128_2	3616	1307	1.18916	3.15265	Map4k4_cKO	mNeu
bc1_7-bc2_51-bc3_117_2	4041	1345	3.29126	1.68275	Map4k4_cKO	mNeu
bc1_2-bc2_181-bc3_29_2	4038	1955	5.59683	0.866766	Map4k4_cKO	NK
bc1_14-bc2_36-bc3_182_2	3829	1116	2.87281	1.04466	Map4k4_cKO	mNeu
bc1_2-bc2_17-bc3_162_2	3496	1152	1.88787	1.88787	Map4k4_cKO	mNeu
bc1_8-bc2_12-bc3_140_2	3696	1551	1.83983	9.0368	Map4k4_cKO	PreNeu
bc1_11-bc2_106-bc3_59_2	3851	1813	1.81771	12.9057	Map4k4_cKO	ProMon
bc1_1-bc2_119-bc3_24_2	3561	1339	2.0219	3.22943	Map4k4_cKO	imNeu
bc1_3-bc2_55-bc3_135_2	3656	1456	1.28556	25.3556	Map4k4_cKO	ProNeu
bc1_16-bc2_41-bc3_99_2	3809	1255	2.8879	1.99527	Map4k4_cKO	mNeu
bc1_15-bc2_143-bc3_16_2	3623	1451	2.67734	2.78774	Map4k4_cKO	mNeu
bc1_7-bc2_126-bc3_6_2	3812	1739	13.6674	1.12802	Map4k4_cKO	NKT
bc1_22-bc2_2-bc3_130_2	3827	1711	4.78181	6.32349	Map4k4_cKO	ProNeu
bc1_6-bc2_65-bc3_161_2	3748	1303	3.17503	2.80149	Map4k4_cKO	mNeu
bc1_7-bc2_90-bc3_111_2	3749	1244	1.92051	2.90744	Map4k4_cKO	mNeu
bc1_21-bc2_98-bc3_25_2	3292	1473	1.85298	9.23451	Map4k4_cKO	imNeu
bc1_2-bc2_171-bc3_15_2	3795	1788	2.39789	13.0962	Map4k4_cKO	ProNeu
bc1_2-bc2_153-bc3_96_2	3868	1652	2.76629	0.98242	Map4k4_cKO	mNeu
bc1_5-bc2_124-bc3_54_2	3819	1343	3.37785	1.59728	Map4k4_cKO	mNeu
bc1_20-bc2_7-bc3_145_2	3668	1286	2.39913	1.71756	Map4k4_cKO	mNeu
bc1_17-bc2_104-bc3_57_2	3591	1691	1.42022	15.4832	Map4k4_cKO	ProNeu
bc1_2-bc2_52-bc3_185_2	3762	1119	1.40883	4.22648	Map4k4_cKO	imNeu
bc1_2-bc2_62-bc3_101_2	3887	1954	4.65655	13.9439	Map4k4_cKO	B
bc1_13-bc2_70-bc3_99_2	3680	1366	2.85326	2.79891	Map4k4_cKO	mNeu
bc1_7-bc2_188-bc3_71_2	3741	1393	0.801925	1.44346	Map4k4_cKO	mNeu
bc1_21-bc2_113-bc3_68_2	3214	1209	2.2402	2.48911	Map4k4_cKO	mNeu
bc1_18-bc2_53-bc3_143_2	3570	1324	2.88515	2.01681	Map4k4_cKO	mNeu
bc1_3-bc2_80-bc3_130_2	3607	1347	2.85556	3.27142	Map4k4_cKO	mNeu
bc1_2-bc2_27-bc3_191_2	3886	1409	2.26454	2.18734	Map4k4_cKO	mNeu
bc1_16-bc2_93-bc3_119_2	3196	1619	0.844806	20.7134	Map4k4_cKO	ProNeu
bc1_21-bc2_153-bc3_75_2	3309	1706	0.120882	19.7945	Map4k4_cKO	MEP
bc1_9-bc2_169-bc3_95_2	3246	1580	3.38879	1.35551	Map4k4_cKO	imNeu
bc1_18-bc2_163-bc3_62_2	3430	1431	0.524781	11.8659	Map4k4_cKO	ProNeu
bc1_20-bc2_45-bc3_142_2	3514	1768	1.99203	13.8589	Map4k4_cKO	ProNeu
bc1_19-bc2_151-bc3_64_2	3619	1296	1.54739	3.15004	Map4k4_cKO	mNeu
bc1_4-bc2_156-bc3_49_2	3553	1638	5.34759	12.0743	Map4k4_cKO	ProMon
bc1_4-bc2_179-bc3_20_2	3319	1187	2.38024	2.16933	Map4k4_cKO	mNeu
bc1_20-bc2_76-bc3_113_2	3535	1451	2.23479	8.45827	Map4k4_cKO	ProNeu
bc1_8-bc2_123-bc3_28_2	3302	1358	2.05936	3.27075	Map4k4_cKO	mNeu
bc1_12-bc2_172-bc3_28_2	3346	1494	2.15182	9.38434	Map4k4_cKO	imNeu
bc1_18-bc2_96-bc3_164_2	3457	1448	2.74805	7.81024	Map4k4_cKO	Macrophage
bc1_3-bc2_3-bc3_160_2	3410	1530	1.20235	0.879765	Map4k4_cKO	mNeu
bc1_9-bc2_85-bc3_156_2	3580	1569	3.46369	10.3352	Map4k4_cKO	ProMon
bc1_21-bc2_179-bc3_39_2	3141	1091	0.700414	2.3241	Map4k4_cKO	mNeu
bc1_20-bc2_101-bc3_25_2	3437	1267	2.50218	2.21123	Map4k4_cKO	mNeu
bc1_5-bc2_114-bc3_93_2	3231	1363	0.619003	11.9158	Map4k4_cKO	ProNeu
bc1_3-bc2_144-bc3_5_2	3375	1170	2.54815	2.51852	Map4k4_cKO	mNeu
bc1_16-bc2_120-bc3_68_2	3281	1680	1.03627	20.0549	Map4k4_cKO	ProNeu
bc1_20-bc2_75-bc3_154_2	3588	1274	3.56745	2.45262	Map4k4_cKO	mNeu
bc1_20-bc2_181-bc3_7_2	3565	1357	2.27209	2.24404	Map4k4_cKO	mNeu
bc1_10-bc2_65-bc3_186_2	2895	1261	2.48705	4.07599	Map4k4_cKO	HSC/MPP
bc1_10-bc2_108-bc3_64_2	3620	1453	2.79006	7.01657	Map4k4_cKO	MEP
bc1_5-bc2_20-bc3_177_2	3430	1551	2.5656	20.4956	Map4k4_cKO	NK
bc1_10-bc2_23-bc3_168_2	4121	1196	1.79568	2.86338	Map4k4_cKO	imNeu
bc1_19-bc2_164-bc3_49_2	3391	1215	1.68092	1.62194	Map4k4_cKO	mNeu
bc1_9-bc2_2-bc3_154_2	3381	1587	1.06477	15.1434	Map4k4_cKO	ProNeu
bc1_6-bc2_7-bc3_157_2	3588	1693	1.44928	17.0011	Map4k4_cKO	ProNeu
bc1_3-bc2_91-bc3_188_2	3472	1196	1.5841	2.64977	Map4k4_cKO	mNeu
bc1_21-bc2_12-bc3_113_2	3278	1370	2.50153	2.62355	Map4k4_cKO	mNeu
bc1_19-bc2_25-bc3_187_2	3353	1314	4.20519	2.14733	Map4k4_cKO	mNeu
bc1_23-bc2_140-bc3_63_2	3232	1375	2.35149	3.58911	Map4k4_cKO	mNeu
bc1_5-bc2_52-bc3_105_2	3445	1163	1.45138	2.26415	Map4k4_cKO	mNeu
bc1_20-bc2_150-bc3_21_2	3520	1299	2.21591	1.98864	Map4k4_cKO	mNeu
bc1_5-bc2_159-bc3_6_2	3326	1481	1.62357	8.68912	Map4k4_cKO	PreNeu
bc1_11-bc2_158-bc3_78_2	3363	1345	2.022	2.55724	Map4k4_cKO	mNeu
bc1_22-bc2_104-bc3_16_2	3605	1229	2.80166	2.1914	Map4k4_cKO	mNeu
bc1_12-bc2_120-bc3_44_2	3356	1147	1.31108	2.83075	Map4k4_cKO	mNeu
bc1_24-bc2_35-bc3_179_2	3564	1537	10.5219	7.37935	Map4k4_cKO	ProMon
bc1_13-bc2_184-bc3_43_2	3660	1463	2.48634	2.89617	Map4k4_cKO	mNeu
bc1_1-bc2_38-bc3_135_2	3276	1180	3.5409	2.28938	Map4k4_cKO	mNeu
bc1_12-bc2_118-bc3_86_2	3418	1392	2.34055	1.78467	Map4k4_cKO	mNeu
bc1_1-bc2_106-bc3_44_2	3243	1190	0.801727	18.2239	Map4k4_cKO	ProNeu
bc1_17-bc2_21-bc3_104_2	3562	1520	6.42897	0.786075	Map4k4_cKO	mNeu
bc1_15-bc2_166-bc3_1_2	3419	1429	2.22287	3.01258	Map4k4_cKO	mNeu
bc1_10-bc2_128-bc3_82_2	3299	1368	0.484995	11.9733	Map4k4_cKO	ProNeu
bc1_17-bc2_109-bc3_29_2	3386	1384	2.5694	3.2782	Map4k4_cKO	imNeu
bc1_20-bc2_171-bc3_20_2	3355	1506	2.35469	0.804769	Map4k4_cKO	mNeu
bc1_2-bc2_56-bc3_158_2	3428	1666	1.31272	17.7071	Map4k4_cKO	ProNeu
bc1_2-bc2_122-bc3_23_2	3517	1191	2.78647	2.24623	Map4k4_cKO	mNeu
bc1_7-bc2_112-bc3_11_2	3519	1351	1.59136	3.01222	Map4k4_cKO	mNeu
bc1_21-bc2_75-bc3_114_2	3343	1223	3.1708	3.70924	Map4k4_cKO	imNeu
bc1_5-bc2_159-bc3_14_2	3479	1641	1.98333	1.72463	Map4k4_cKO	mNeu
bc1_2-bc2_15-bc3_116_2	3401	1752	0.823287	18.4652	Map4k4_cKO	ProNeu
bc1_12-bc2_131-bc3_23_2	3152	1346	11.1041	6.28173	Map4k4_cKO	ProNeu
bc1_15-bc2_134-bc3_96_2	3418	1058	2.36981	1.84318	Map4k4_cKO	mNeu
bc1_10-bc2_114-bc3_64_2	4222	2173	1.32639	4.47655	Map4k4_cKO	Macrophage
bc1_22-bc2_35-bc3_190_2	3407	1581	3.16994	1.05665	Map4k4_cKO	mNeu
bc1_9-bc2_13-bc3_112_2	3375	1265	4.44444	2.22222	Map4k4_cKO	mNeu
bc1_7-bc2_2-bc3_112_2	3430	1516	2.12828	1.04956	Map4k4_cKO	mNeu
bc1_21-bc2_180-bc3_73_2	3048	1104	2.3294	2.19816	Map4k4_cKO	mNeu
bc1_11-bc2_7-bc3_165_2	3403	1137	1.85131	1.93947	Map4k4_cKO	mNeu
bc1_11-bc2_144-bc3_66_2	3269	1540	0.0611808	19.8226	Map4k4_cKO	MEP
bc1_6-bc2_147-bc3_25_2	3317	1464	2.83389	2.5927	Map4k4_cKO	mNeu
bc1_2-bc2_69-bc3_135_2	3614	1321	1.21749	1.88157	Map4k4_cKO	mNeu
bc1_13-bc2_147-bc3_86_2	3515	1553	1.39403	13.8549	Map4k4_cKO	ProNeu
bc1_23-bc2_139-bc3_16_2	3122	1535	1.56951	15.6951	Map4k4_cKO	ProNeu
bc1_8-bc2_92-bc3_146_2	3113	1297	2.56987	3.05172	Map4k4_cKO	imNeu
bc1_20-bc2_46-bc3_105_2	3377	1142	8.23216	4.67871	Map4k4_cKO	NK
bc1_2-bc2_25-bc3_139_2	3459	1328	1.32986	3.03556	Map4k4_cKO	mNeu
bc1_12-bc2_150-bc3_61_2	2967	1310	0.572969	12.5042	Map4k4_cKO	ProNeu
bc1_6-bc2_151-bc3_29_2	3385	1262	2.98375	3.22009	Map4k4_cKO	mNeu
bc1_3-bc2_32-bc3_162_2	3034	1121	1.71391	2.34015	Map4k4_cKO	mNeu
bc1_24-bc2_7-bc3_176_2	3213	1703	2.67663	9.52381	Map4k4_cKO	B
bc1_15-bc2_28-bc3_111_2	3239	1401	2.65514	2.13029	Map4k4_cKO	mNeu
bc1_8-bc2_152-bc3_80_2	3393	1477	2.82935	2.18096	Map4k4_cKO	mNeu
bc1_22-bc2_173-bc3_80_2	3373	1530	2.25319	1.33412	Map4k4_cKO	mNeu
bc1_20-bc2_33-bc3_167_2	3003	1024	1.1655	2.0313	Map4k4_cKO	mNeu
bc1_20-bc2_157-bc3_70_2	3279	795	2.62275	3.38518	Map4k4_cKO	Eosinophil
bc1_11-bc2_71-bc3_110_2	3409	1193	3.31476	1.70138	Map4k4_cKO	mNeu
bc1_8-bc2_141-bc3_6_2	3116	1569	4.81386	12.837	Map4k4_cKO	cDC
bc1_13-bc2_86-bc3_189_2	3520	718	1.30682	2.67045	Map4k4_cKO	imNeu
bc1_22-bc2_53-bc3_112_2	3225	1394	0.403101	12.8062	Map4k4_cKO	ProNeu
bc1_13-bc2_151-bc3_32_2	3231	1421	1.57846	11.0492	Map4k4_cKO	ProNeu
bc1_14-bc2_124-bc3_40_2	3576	1274	10.3468	13.7864	Map4k4_cKO	cDC
bc1_3-bc2_166-bc3_80_2	3109	1188	2.50885	2.21936	Map4k4_cKO	mNeu
bc1_12-bc2_109-bc3_45_2	2944	1242	0.543478	12.2283	Map4k4_cKO	ProNeu
bc1_15-bc2_50-bc3_166_2	3081	1457	1.81759	3.27816	Map4k4_cKO	mNeu
bc1_20-bc2_111-bc3_2_2	3245	1117	0.924499	2.06471	Map4k4_cKO	mNeu
bc1_20-bc2_133-bc3_66_2	3164	1462	2.87611	12.2946	Map4k4_cKO	ProNeu
bc1_20-bc2_38-bc3_99_2	3233	1365	4.67058	2.72193	Map4k4_cKO	mNeu
bc1_19-bc2_84-bc3_170_2	2967	1190	3.13448	2.15706	Map4k4_cKO	mNeu
bc1_3-bc2_64-bc3_100_2	2980	1505	2.31544	11.6779	Map4k4_cKO	ProNeu
bc1_9-bc2_171-bc3_32_2	2955	1325	4.19628	4.16244	Map4k4_cKO	imNeu
bc1_4-bc2_109-bc3_55_2	3202	1239	4.62211	1.96752	Map4k4_cKO	mNeu
bc1_17-bc2_166-bc3_18_2	3182	1355	1.44563	4.61974	Map4k4_cKO	mNeu
bc1_23-bc2_125-bc3_72_2	2989	1173	1.53898	3.47942	Map4k4_cKO	mNeu
bc1_17-bc2_161-bc3_63_2	3057	1439	2.42067	2.02813	Map4k4_cKO	mNeu
bc1_12-bc2_61-bc3_149_2	3740	1919	0.320856	3.87701	Map4k4_cKO	Macrophage
bc1_11-bc2_148-bc3_65_2	3327	1260	2.46468	3.27622	Map4k4_cKO	imNeu
bc1_10-bc2_11-bc3_119_2	3092	1362	4.36611	2.68435	Map4k4_cKO	imNeu
bc1_12-bc2_111-bc3_43_2	3333	1395	0.960096	0.540054	Map4k4_cKO	mNeu
bc1_7-bc2_172-bc3_9_2	3145	1346	0.476948	13.0048	Map4k4_cKO	ProNeu
bc1_13-bc2_132-bc3_94_2	3122	1395	2.27418	10.378	Map4k4_cKO	ProNeu
bc1_14-bc2_45-bc3_172_2	2934	1388	2.6244	0.783913	Map4k4_cKO	mNeu
bc1_5-bc2_73-bc3_112_2	2978	1367	1.24244	10.5104	Map4k4_cKO	ProNeu
bc1_2-bc2_18-bc3_126_2	3272	1378	2.53667	6.66259	Map4k4_cKO	HSC/MPP
bc1_11-bc2_183-bc3_64_2	3516	1293	1.87713	1.76337	Map4k4_cKO	mNeu
bc1_22-bc2_141-bc3_86_2	3608	1422	2.77162	1.74612	Map4k4_cKO	mNeu
bc1_21-bc2_98-bc3_20_2	2837	1293	2.2559	4.82904	Map4k4_cKO	mNeu
bc1_24-bc2_89-bc3_106_2	2991	1773	0.73554	2.37379	Map4k4_cKO	NKT
bc1_19-bc2_57-bc3_161_2	2867	1446	0.767353	18.4513	Map4k4_cKO	ProNeu
bc1_19-bc2_148-bc3_77_2	2961	1320	0.371496	13.2388	Map4k4_cKO	ProNeu
bc1_16-bc2_169-bc3_30_2	2965	757	1.11298	4.48567	Map4k4_cKO	Eosinophil
bc1_17-bc2_144-bc3_80_2	3069	1284	2.80222	2.11795	Map4k4_cKO	mNeu
bc1_3-bc2_109-bc3_5_2	2884	1391	3.05132	0.901526	Map4k4_cKO	mNeu
bc1_3-bc2_78-bc3_161_2	2852	1158	1.29734	3.05049	Map4k4_cKO	mNeu
bc1_11-bc2_143-bc3_76_2	3141	1195	1.52818	2.99268	Map4k4_cKO	mNeu
bc1_10-bc2_41-bc3_165_2	3037	1361	1.11953	11.0965	Map4k4_cKO	ProNeu
bc1_9-bc2_106-bc3_47_2	2854	1351	1.61177	2.17239	Map4k4_cKO	mNeu
bc1_5-bc2_167-bc3_48_2	2940	1355	13.7755	3.87755	Map4k4_cKO	imNeu
bc1_13-bc2_67-bc3_145_2	2952	1397	1.21951	13.7534	Map4k4_cKO	ProNeu
bc1_5-bc2_136-bc3_6_2	2897	1300	1.72592	10.8043	Map4k4_cKO	ProNeu
bc1_23-bc2_111-bc3_86_2	2913	1298	1.64779	8.82252	Map4k4_cKO	PreNeu
bc1_8-bc2_72-bc3_188_2	2904	1368	1.44628	11.3981	Map4k4_cKO	ProNeu
bc1_23-bc2_37-bc3_177_2	2935	1335	1.32879	10.8007	Map4k4_cKO	ProNeu
bc1_13-bc2_154-bc3_53_2	3055	1263	1.53846	3.14239	Map4k4_cKO	mNeu
bc1_24-bc2_23-bc3_185_2	2741	1304	1.53229	9.55856	Map4k4_cKO	ProNeu
bc1_8-bc2_112-bc3_32_2	2751	1431	0.83606	15.6307	Map4k4_cKO	ProNeu
bc1_23-bc2_15-bc3_140_2	3377	1230	4.76755	6.51466	Map4k4_cKO	MEP
bc1_20-bc2_121-bc3_65_2	3003	1546	5.36131	13.7196	Map4k4_cKO	B
bc1_11-bc2_88-bc3_158_2	3163	1162	4.14164	2.46601	Map4k4_cKO	mNeu
bc1_22-bc2_39-bc3_149_2	3098	1422	1.25888	14.3964	Map4k4_cKO	ProNeu
bc1_10-bc2_85-bc3_161_2	2922	1355	1.26626	11.5332	Map4k4_cKO	ProNeu
bc1_13-bc2_116-bc3_10_2	2880	1308	1.25	7.11806	Map4k4_cKO	imNeu
bc1_4-bc2_12-bc3_136_2	2974	1089	2.95898	3.2616	Map4k4_cKO	imNeu
bc1_5-bc2_62-bc3_185_2	3067	970	1.53244	1.9237	Map4k4_cKO	mNeu
bc1_2-bc2_69-bc3_103_2	2992	1247	2.77406	2.9746	Map4k4_cKO	imNeu
bc1_13-bc2_42-bc3_145_2	2830	1315	1.80212	10	Map4k4_cKO	ProNeu
bc1_1-bc2_11-bc3_183_2	2735	1099	1.82815	3.65631	Map4k4_cKO	imNeu
bc1_12-bc2_157-bc3_77_2	2930	1292	6.41638	7.26962	Map4k4_cKO	imNeu
bc1_22-bc2_192-bc3_37_2	3010	1238	1.59468	3.0897	Map4k4_cKO	mNeu
bc1_15-bc2_130-bc3_87_2	2907	940	5.53836	2.16718	Map4k4_cKO	Eosinophil
bc1_19-bc2_118-bc3_42_2	3070	1213	3.84365	2.08469	Map4k4_cKO	mNeu
bc1_18-bc2_89-bc3_159_2	3055	1360	4.94272	0.589198	Map4k4_cKO	mNeu
bc1_2-bc2_18-bc3_129_2	3037	1417	1.97563	0.95489	Map4k4_cKO	mNeu
bc1_2-bc2_66-bc3_106_2	2997	1313	3.03637	3.1031	Map4k4_cKO	mNeu
bc1_20-bc2_39-bc3_140_2	2891	1260	1.21065	12.1411	Map4k4_cKO	ProNeu
bc1_13-bc2_150-bc3_88_2	2915	1378	3.67067	11.458	Map4k4_cKO	ProMon
bc1_22-bc2_4-bc3_112_2	2914	1380	1.47563	9.05971	Map4k4_cKO	PreNeu
bc1_10-bc2_135-bc3_7_2	2909	1205	2.57821	3.26573	Map4k4_cKO	mNeu
bc1_13-bc2_17-bc3_171_2	2744	1277	1.38484	11.2609	Map4k4_cKO	ProNeu
bc1_20-bc2_154-bc3_37_2	2835	1183	7.47795	17.425	Map4k4_cKO	ProNeu
bc1_22-bc2_34-bc3_149_2	3230	1065	2.29102	7.64706	Map4k4_cKO	MEP
bc1_8-bc2_61-bc3_174_2	2687	1157	0.558243	12.7652	Map4k4_cKO	ProNeu
bc1_9-bc2_77-bc3_101_2	2847	1172	4.91746	2.59923	Map4k4_cKO	mNeu
bc1_23-bc2_39-bc3_157_2	2874	1362	1.35699	9.60334	Map4k4_cKO	ProNeu
bc1_6-bc2_41-bc3_168_2	3468	1446	1.41292	7.98731	Map4k4_cKO	ProNeu
bc1_13-bc2_89-bc3_149_2	2837	1287	1.69193	8.63588	Map4k4_cKO	ProNeu
bc1_1-bc2_175-bc3_18_2	2685	1268	1.26629	13.5196	Map4k4_cKO	ProNeu
bc1_23-bc2_129-bc3_57_2	2799	1334	5.10897	1.50054	Map4k4_cKO	mNeu
bc1_13-bc2_146-bc3_79_2	2614	1224	1.56848	11.0941	Map4k4_cKO	ProNeu
bc1_12-bc2_69-bc3_164_2	2719	1330	1.10335	15.2262	Map4k4_cKO	ProNeu
bc1_19-bc2_31-bc3_114_2	2765	1450	10.3797	1.01266	Map4k4_cKO	NKT
bc1_1-bc2_145-bc3_88_2	2541	1337	1.10193	16.9225	Map4k4_cKO	ProNeu
bc1_17-bc2_73-bc3_166_2	2795	1307	1.50268	8.47943	Map4k4_cKO	MEP
bc1_13-bc2_70-bc3_110_2	3130	1020	0.159744	6.07029	Map4k4_cKO	MEP
bc1_13-bc2_69-bc3_107_2	3075	1068	3.05691	7.28455	Map4k4_cKO	MEP
bc1_24-bc2_190-bc3_86_2	2690	1154	2.19331	2.60223	Map4k4_cKO	imNeu
bc1_9-bc2_74-bc3_129_2	2599	924	0.884956	1.73144	Map4k4_cKO	mNeu
bc1_23-bc2_91-bc3_175_2	2837	1205	4.19457	3.45435	Map4k4_cKO	imNeu
bc1_14-bc2_41-bc3_185_2	2723	1295	0.0734484	19.3169	Map4k4_cKO	MEP
bc1_17-bc2_46-bc3_107_2	2726	1239	0.990462	12.3991	Map4k4_cKO	ProNeu
bc1_10-bc2_29-bc3_189_2	2829	1059	1.87345	9.65005	Map4k4_cKO	ProNeu
bc1_13-bc2_155-bc3_48_2	2676	655	2.46637	3.99851	Map4k4_cKO	Eosinophil
bc1_22-bc2_76-bc3_115_2	2822	1108	8.71722	12.2962	Map4k4_cKO	ProNeu
bc1_18-bc2_63-bc3_149_2	2646	876	3.93046	3.06122	Map4k4_cKO	Eosinophil
bc1_18-bc2_152-bc3_91_2	2522	1306	2.0222	16.4155	Map4k4_cKO	ProNeu
bc1_13-bc2_131-bc3_64_2	2723	1194	1.50569	8.74036	Map4k4_cKO	ProNeu
bc1_2-bc2_173-bc3_48_2	2701	1367	4.22066	1.1107	Map4k4_cKO	imNeu
bc1_13-bc2_20-bc3_125_2	2543	1298	1.337	15.3755	Map4k4_cKO	ProNeu
bc1_12-bc2_11-bc3_128_2	2753	1060	1.99782	3.19651	Map4k4_cKO	imNeu
bc1_23-bc2_52-bc3_179_2	2643	1236	1.74045	11.2372	Map4k4_cKO	ProNeu
bc1_8-bc2_99-bc3_40_2	2616	1214	0	21.8654	Map4k4_cKO	MEP
bc1_3-bc2_82-bc3_175_2	2624	1092	2.28659	1.52439	Map4k4_cKO	mNeu
bc1_3-bc2_167-bc3_63_2	2608	1043	6.36503	2.9908	Map4k4_cKO	mNeu
bc1_22-bc2_73-bc3_168_2	3320	993	1.80723	1.89759	Map4k4_cKO	imNeu
bc1_22-bc2_2-bc3_133_2	2831	1348	1.0597	13.7761	Map4k4_cKO	ProNeu
bc1_20-bc2_156-bc3_44_2	2685	1240	5.17691	2.68156	Map4k4_cKO	mNeu
bc1_19-bc2_124-bc3_73_2	2549	999	2.3931	2.04002	Map4k4_cKO	mNeu
bc1_19-bc2_21-bc3_136_2	2655	1047	2.33522	2.10923	Map4k4_cKO	mNeu
bc1_21-bc2_121-bc3_21_2	2494	1113	3.92943	2.56616	Map4k4_cKO	mNeu
bc1_21-bc2_102-bc3_60_2	2641	1074	10.5263	11.9652	Map4k4_cKO	cDC
bc1_13-bc2_151-bc3_2_2	2696	1273	1.59496	11.3872	Map4k4_cKO	ProNeu
bc1_6-bc2_131-bc3_34_2	2511	1132	1.87176	8.60215	Map4k4_cKO	PreNeu
bc1_21-bc2_108-bc3_57_2	2526	985	2.25653	2.13777	Map4k4_cKO	mNeu
bc1_23-bc2_40-bc3_145_2	2431	1184	2.05677	8.92637	Map4k4_cKO	ProNeu
bc1_12-bc2_82-bc3_159_2	2830	1101	3.5689	1.69611	Map4k4_cKO	mNeu
bc1_5-bc2_7-bc3_121_2	2686	1321	7.22264	0.856292	Map4k4_cKO	NKT
bc1_9-bc2_138-bc3_45_2	2778	1200	7.5594	10.1512	Map4k4_cKO	ProMon
bc1_10-bc2_120-bc3_42_2	2666	1333	1.53788	8.02701	Map4k4_cKO	ProNeu
bc1_9-bc2_138-bc3_22_2	2532	1114	4.06793	2.80411	Map4k4_cKO	imNeu
bc1_13-bc2_28-bc3_119_2	2613	1192	1.30119	11.2514	Map4k4_cKO	ProNeu
bc1_7-bc2_85-bc3_147_2	2595	1070	1.69557	2.58189	Map4k4_cKO	mNeu
bc1_24-bc2_144-bc3_88_2	2466	1119	0.52717	11.395	Map4k4_cKO	ProNeu
bc1_17-bc2_49-bc3_129_2	2490	1154	1.56627	11.7269	Map4k4_cKO	ProNeu
bc1_19-bc2_75-bc3_154_2	2440	1125	0.245902	13.8525	Map4k4_cKO	ProNeu
bc1_18-bc2_135-bc3_83_2	2506	1160	2.7933	2.75339	Map4k4_cKO	mNeu
bc1_18-bc2_10-bc3_181_2	2464	1203	1.17695	15.5032	Map4k4_cKO	ProNeu
bc1_11-bc2_36-bc3_182_2	2811	1353	3.30843	25.2223	Map4k4_cKO	NK
bc1_7-bc2_89-bc3_120_2	2827	1119	1.87478	2.08702	Map4k4_cKO	mNeu
bc1_8-bc2_8-bc3_99_2	2385	1094	3.22851	1.00629	Map4k4_cKO	mNeu
bc1_17-bc2_119-bc3_34_2	2391	1209	0.250941	17.3986	Map4k4_cKO	ProNeu
bc1_6-bc2_17-bc3_155_2	2440	1148	2.7459	9.09836	Map4k4_cKO	MEP
bc1_9-bc2_73-bc3_161_2	2517	1210	1.62892	13.2698	Map4k4_cKO	ProNeu
bc1_4-bc2_144-bc3_1_2	2480	1103	3.99194	0.766129	Map4k4_cKO	mNeu
bc1_23-bc2_29-bc3_98_2	2636	916	3.67982	1.6692	Map4k4_cKO	Eosinophil
bc1_23-bc2_80-bc3_175_2	2346	560	4.09207	1.4919	Map4k4_cKO	Eosinophil
bc1_15-bc2_71-bc3_126_2	2753	1260	1.52561	0.690156	Map4k4_cKO	mNeu
bc1_13-bc2_83-bc3_117_2	2603	1307	1.53669	12.7929	Map4k4_cKO	ProNeu
bc1_19-bc2_99-bc3_77_2	2665	973	1.50094	12.8705	Map4k4_cKO	ProNeu
bc1_22-bc2_30-bc3_155_2	2664	1124	3.45345	3.22823	Map4k4_cKO	mNeu
bc1_1-bc2_170-bc3_33_2	2566	1089	1.63679	2.76695	Map4k4_cKO	mNeu
bc1_6-bc2_79-bc3_169_2	2483	1216	1.40959	13.8945	Map4k4_cKO	ProNeu
bc1_20-bc2_19-bc3_97_2	2608	955	3.2592	2.49233	Map4k4_cKO	Eosinophil
bc1_12-bc2_155-bc3_16_2	2371	1102	1.09658	12.1046	Map4k4_cKO	ProNeu
bc1_17-bc2_19-bc3_99_2	2506	1289	1.63607	15.4828	Map4k4_cKO	ProNeu
bc1_17-bc2_16-bc3_166_2	2401	1107	1.12453	8.9546	Map4k4_cKO	PreNeu
bc1_13-bc2_122-bc3_32_2	2604	1192	1.5745	8.79416	Map4k4_cKO	MEP
bc1_17-bc2_73-bc3_149_2	2465	1121	2.51521	8.64097	Map4k4_cKO	MEP
bc1_23-bc2_107-bc3_87_2	2414	1202	1.20133	11.309	Map4k4_cKO	ProNeu
bc1_10-bc2_93-bc3_175_2	2564	944	5.14821	1.01404	Map4k4_cKO	mNeu
bc1_10-bc2_57-bc3_113_2	2421	1132	1.90004	9.99587	Map4k4_cKO	MEP
bc1_19-bc2_7-bc3_138_2	2430	1152	1.893	8.64198	Map4k4_cKO	PreNeu
bc1_13-bc2_177-bc3_43_2	2577	1237	1.00893	21.4979	Map4k4_cKO	ProNeu
bc1_8-bc2_50-bc3_166_2	2241	1140	4.68541	2.85587	Map4k4_cKO	mNeu
bc1_13-bc2_42-bc3_103_2	2485	1238	1.12676	9.25553	Map4k4_cKO	ProNeu
bc1_13-bc2_48-bc3_115_2	2545	1232	2.82908	9.07662	Map4k4_cKO	MEP
bc1_10-bc2_126-bc3_79_2	2446	1137	2.33034	10.7522	Map4k4_cKO	ProNeu
bc1_10-bc2_142-bc3_82_2	2504	1170	1.95687	10.5831	Map4k4_cKO	ProNeu
bc1_1-bc2_4-bc3_126_2	2205	676	4.71655	2.44898	Map4k4_cKO	Eosinophil
bc1_22-bc2_127-bc3_68_2	2521	1127	0.476002	10.6307	Map4k4_cKO	ProNeu
bc1_23-bc2_181-bc3_77_2	2438	1141	1.59967	11.3208	Map4k4_cKO	ProNeu
bc1_21-bc2_182-bc3_16_2	2176	1030	2.06801	10.6158	Map4k4_cKO	ProNeu
bc1_20-bc2_52-bc3_97_2	2741	944	4.41445	6.38453	Map4k4_cKO	MEP
bc1_23-bc2_23-bc3_132_2	2444	1126	1.88216	7.16039	Map4k4_cKO	ProNeu
bc1_8-bc2_21-bc3_186_2	2404	1257	2.91181	1.28952	Map4k4_cKO	mNeu
bc1_17-bc2_69-bc3_107_2	2345	1121	2.55864	8.86994	Map4k4_cKO	MEP
bc1_13-bc2_167-bc3_37_2	2442	1155	2.90745	11.1384	Map4k4_cKO	ProNeu
bc1_13-bc2_121-bc3_58_2	2514	1175	1.11376	7.83612	Map4k4_cKO	PreNeu
bc1_6-bc2_53-bc3_129_2	2429	1135	2.01729	10.0453	Map4k4_cKO	ProNeu
bc1_12-bc2_40-bc3_128_2	2164	923	4.34381	9.0573	Map4k4_cKO	ProNeu
bc1_10-bc2_120-bc3_27_2	2483	1194	1.6915	7.41039	Map4k4_cKO	ProNeu
bc1_18-bc2_108-bc3_33_2	2271	1147	0.528402	16.8208	Map4k4_cKO	MEP
bc1_19-bc2_10-bc3_120_2	2269	941	0.617012	3.21728	Map4k4_cKO	imNeu
bc1_23-bc2_133-bc3_33_2	2601	1249	4.03691	1.07651	Map4k4_cKO	mNeu
bc1_21-bc2_42-bc3_131_2	2295	1272	3.39869	1.00218	Map4k4_cKO	mNeu
bc1_4-bc2_11-bc3_138_2	2276	998	2.1529	2.76801	Map4k4_cKO	imNeu
bc1_5-bc2_129-bc3_95_2	2351	1186	4.42365	4.7214	Map4k4_cKO	imNeu
bc1_17-bc2_5-bc3_160_2	2321	1070	2.80052	7.9707	Map4k4_cKO	MEP
bc1_9-bc2_147-bc3_61_2	2331	1009	2.7885	3.1746	Map4k4_cKO	imNeu
bc1_1-bc2_13-bc3_115_2	2141	1138	0.934143	16.5343	Map4k4_cKO	ProNeu
bc1_6-bc2_191-bc3_89_2	2442	1183	2.6208	7.69861	Map4k4_cKO	ProNeu
bc1_10-bc2_134-bc3_37_2	2354	1109	1.95412	7.90144	Map4k4_cKO	ProNeu
bc1_19-bc2_135-bc3_79_2	2325	1097	2.83871	3.05376	Map4k4_cKO	ProMon
bc1_11-bc2_173-bc3_20_2	2371	1115	1.18094	9.95361	Map4k4_cKO	ProNeu
bc1_13-bc2_36-bc3_173_2	2276	1111	2.76801	8.34798	Map4k4_cKO	MEP
bc1_3-bc2_17-bc3_180_2	2089	702	3.49449	3.54236	Map4k4_cKO	Eosinophil
bc1_12-bc2_75-bc3_110_2	2147	1037	1.21099	9.03586	Map4k4_cKO	ProNeu
bc1_17-bc2_50-bc3_144_2	2272	1086	3.21303	8.89085	Map4k4_cKO	MEP
bc1_23-bc2_161-bc3_45_2	2320	1111	1.42241	14.4397	Map4k4_cKO	ProNeu
bc1_17-bc2_35-bc3_128_2	2278	1144	2.4144	10.6673	Map4k4_cKO	MEP
bc1_5-bc2_115-bc3_95_2	2230	1042	2.01794	8.34081	Map4k4_cKO	ProNeu
bc1_13-bc2_140-bc3_33_2	2250	1065	2.17778	8.26667	Map4k4_cKO	MEP
bc1_3-bc2_129-bc3_54_2	2228	959	3.90485	1.48115	Map4k4_cKO	mNeu
bc1_11-bc2_31-bc3_155_2	2277	1005	2.10804	4.30391	Map4k4_cKO	imNeu
bc1_5-bc2_115-bc3_35_2	2245	1038	1.95991	10.6904	Map4k4_cKO	ProNeu
bc1_13-bc2_171-bc3_1_2	2655	1048	2.07156	2.82486	Map4k4_cKO	imNeu
bc1_18-bc2_112-bc3_74_2	2265	1065	2.20751	9.05077	Map4k4_cKO	PreNeu
bc1_10-bc2_129-bc3_16_2	2373	1094	1.68563	8.30173	Map4k4_cKO	MEP
bc1_8-bc2_66-bc3_110_2	2113	1085	1.60909	15.4756	Map4k4_cKO	ProNeu
bc1_24-bc2_156-bc3_29_2	2202	1175	4.63215	2.45232	Map4k4_cKO	mNeu
bc1_13-bc2_77-bc3_149_2	2310	989	2.46753	2.77056	Map4k4_cKO	mNeu
bc1_10-bc2_125-bc3_37_2	2244	1104	1.87166	11.1854	Map4k4_cKO	PreNeu
bc1_13-bc2_15-bc3_167_2	2346	1122	2.30179	8.14152	Map4k4_cKO	MEP
bc1_12-bc2_179-bc3_63_2	2151	935	1.81311	3.39377	Map4k4_cKO	mNeu
bc1_5-bc2_101-bc3_1_2	2382	1195	1.42737	9.57179	Map4k4_cKO	ProNeu
bc1_8-bc2_18-bc3_170_2	2163	1042	2.35784	8.22931	Map4k4_cKO	MEP
bc1_23-bc2_163-bc3_88_2	2132	993	0.65666	12.1013	Map4k4_cKO	ProNeu
bc1_9-bc2_178-bc3_75_2	2104	990	2.37643	6.55894	Map4k4_cKO	PreNeu
bc1_20-bc2_88-bc3_100_2	2229	965	2.69179	3.72364	Map4k4_cKO	imNeu
bc1_7-bc2_91-bc3_185_2	2387	1055	1.92711	3.10013	Map4k4_cKO	imNeu
bc1_2-bc2_84-bc3_126_2	2325	1171	1.80645	9.63441	Map4k4_cKO	MEP
bc1_1-bc2_153-bc3_54_2	3045	659	6.86371	1.67488	Map4k4_cKO	ProEry
bc1_14-bc2_141-bc3_68_2	2231	1185	4.16853	1.21022	Map4k4_cKO	mNeu
bc1_21-bc2_81-bc3_137_2	2019	1076	2.77365	0.495295	Map4k4_cKO	mNeu
bc1_5-bc2_79-bc3_118_2	2254	1089	2.79503	10.2484	Map4k4_cKO	MEP
bc1_8-bc2_72-bc3_110_2	2139	1014	1.07527	7.38663	Map4k4_cKO	ProNeu
bc1_13-bc2_46-bc3_109_2	2281	1122	2.0605	9.95178	Map4k4_cKO	MEP
bc1_5-bc2_65-bc3_164_2	2308	1121	2.42634	8.27556	Map4k4_cKO	ProNeu
bc1_17-bc2_60-bc3_111_2	2209	1028	1.7655	10.412	Map4k4_cKO	PreNeu
bc1_23-bc2_154-bc3_12_2	2231	1020	1.65845	7.75437	Map4k4_cKO	ProNeu
bc1_3-bc2_176-bc3_10_2	2179	828	1.74392	1.69803	Map4k4_cKO	mNeu
bc1_14-bc2_41-bc3_180_2	2208	1141	3.48732	1.08696	Map4k4_cKO	mNeu
bc1_24-bc2_158-bc3_77_2	2225	1063	2.42697	10.4719	Map4k4_cKO	MEP
bc1_7-bc2_9-bc3_146_2	2216	1047	1.5343	12.7256	Map4k4_cKO	ProNeu
bc1_16-bc2_3-bc3_144_2	2077	1121	2.79249	1.49254	Map4k4_cKO	mNeu
bc1_8-bc2_128-bc3_92_2	2130	998	1.92488	7.88732	Map4k4_cKO	ProNeu
bc1_6-bc2_185-bc3_88_2	2326	1131	1.89166	11.4359	Map4k4_cKO	ProNeu
bc1_23-bc2_12-bc3_98_2	2227	1011	1.93085	6.78042	Map4k4_cKO	MEP
bc1_6-bc2_44-bc3_155_2	2267	1097	2.47022	7.32245	Map4k4_cKO	MEP
bc1_14-bc2_108-bc3_48_2	2350	1051	3.40426	2.76596	Map4k4_cKO	mNeu
bc1_19-bc2_32-bc3_115_2	2133	1154	0.797	17.4402	Map4k4_cKO	ProNeu
bc1_13-bc2_127-bc3_55_2	2172	779	3.08471	3.03867	Map4k4_cKO	Eosinophil
bc1_19-bc2_169-bc3_12_2	2342	970	4.95303	1.87874	Map4k4_cKO	mNeu
bc1_8-bc2_89-bc3_111_2	2042	963	0.489716	11.3614	Map4k4_cKO	ProNeu
bc1_13-bc2_145-bc3_20_2	2351	779	1.99915	2.97746	Map4k4_cKO	Eosinophil
bc1_21-bc2_113-bc3_89_2	2070	1043	1.93237	1.83575	Map4k4_cKO	mNeu
bc1_7-bc2_87-bc3_148_2	2178	993	1.97429	7.52984	Map4k4_cKO	PreNeu
bc1_13-bc2_190-bc3_56_2	2332	1065	1.11492	15.2659	Map4k4_cKO	MEP
bc1_8-bc2_35-bc3_100_2	2048	1008	1.31836	9.27734	Map4k4_cKO	ProNeu
bc1_19-bc2_5-bc3_117_2	2951	1371	2.20264	2.94815	Map4k4_cKO	Macrophage
bc1_14-bc2_94-bc3_103_2	2210	976	2.0362	2.71493	Map4k4_cKO	imNeu
bc1_8-bc2_39-bc3_97_2	2111	1132	2.41592	9.2847	Map4k4_cKO	ProNeu
bc1_11-bc2_33-bc3_139_2	2369	1103	1.56184	3.84128	Map4k4_cKO	mNeu
bc1_15-bc2_92-bc3_112_2	2300	1110	7.04348	4.3913	Map4k4_cKO	imNeu
bc1_22-bc2_53-bc3_100_2	2243	1065	1.87249	9.85288	Map4k4_cKO	ProNeu
bc1_3-bc2_67-bc3_137_2	2040	935	2.0098	3.18627	Map4k4_cKO	mNeu
bc1_23-bc2_94-bc3_118_2	2156	1023	1.80891	9.50835	Map4k4_cKO	MEP
bc1_16-bc2_118-bc3_1_2	2149	935	1.62866	2.88506	Map4k4_cKO	mNeu
bc1_5-bc2_122-bc3_20_2	2213	1070	2.21419	10.5287	Map4k4_cKO	ProNeu
bc1_14-bc2_92-bc3_150_2	2173	1029	2.76116	10.4924	Map4k4_cKO	ProNeu
bc1_8-bc2_75-bc3_178_2	2029	941	2.31641	7.88566	Map4k4_cKO	MEP
bc1_11-bc2_141-bc3_90_2	2281	1179	1.35905	15.4757	Map4k4_cKO	ProNeu
bc1_16-bc2_89-bc3_171_2	2024	1077	1.23518	13.6858	Map4k4_cKO	ProNeu
bc1_15-bc2_22-bc3_155_2	2179	1081	1.8357	8.53603	Map4k4_cKO	MEP
bc1_3-bc2_95-bc3_136_2	1968	844	1.72764	2.89634	Map4k4_cKO	mNeu
bc1_9-bc2_80-bc3_180_2	2158	1013	0.973123	10.8434	Map4k4_cKO	ProNeu
bc1_12-bc2_95-bc3_189_2	1991	1028	6.22803	1.95881	Map4k4_cKO	mNeu
bc1_4-bc2_90-bc3_109_2	1952	968	0.973361	9.83607	Map4k4_cKO	PreNeu
bc1_23-bc2_105-bc3_73_2	2025	1067	1.1358	15.0123	Map4k4_cKO	ProNeu
bc1_9-bc2_26-bc3_153_2	2072	985	2.02703	9.31467	Map4k4_cKO	MEP
bc1_8-bc2_33-bc3_107_2	2144	1006	3.63806	8.20896	Map4k4_cKO	ProMon
bc1_5-bc2_39-bc3_173_2	2032	1026	2.50984	8.26772	Map4k4_cKO	MEP
bc1_13-bc2_76-bc3_135_2	2291	1049	3.09908	8.38062	Map4k4_cKO	MEP
bc1_12-bc2_6-bc3_168_2	2463	1039	1.13683	8.81039	Map4k4_cKO	ProNeu
bc1_10-bc2_192-bc3_5_2	2231	1052	2.86867	9.63693	Map4k4_cKO	MEP
bc1_22-bc2_151-bc3_66_2	2108	983	0.426945	12.1917	Map4k4_cKO	ProNeu
bc1_19-bc2_173-bc3_8_2	2133	894	1.82841	2.71917	Map4k4_cKO	mNeu
bc1_6-bc2_137-bc3_62_2	2170	1020	7.32719	4.83871	Map4k4_cKO	imNeu
bc1_10-bc2_131-bc3_84_2	2064	987	1.84109	8.57558	Map4k4_cKO	PreNeu
bc1_10-bc2_136-bc3_77_2	2134	1037	2.67104	8.10684	Map4k4_cKO	MEP
bc1_13-bc2_93-bc3_108_2	2170	1067	2.30415	10.3687	Map4k4_cKO	MEP
bc1_1-bc2_88-bc3_121_2	1919	965	1.82387	10.6305	Map4k4_cKO	PreNeu
bc1_5-bc2_125-bc3_63_2	2166	1004	1.43121	10.4801	Map4k4_cKO	ProNeu
bc1_20-bc2_100-bc3_31_2	2050	981	2	11.1707	Map4k4_cKO	ProNeu
bc1_7-bc2_184-bc3_4_2	2218	901	2.8404	2.29937	Map4k4_cKO	mNeu
bc1_11-bc2_180-bc3_84_2	2148	1136	0.977654	16.108	Map4k4_cKO	ProNeu
bc1_13-bc2_5-bc3_160_2	2143	1024	2.47317	8.91274	Map4k4_cKO	MEP
bc1_15-bc2_54-bc3_189_2	2161	885	2.36002	8.2832	Map4k4_cKO	PreNeu
bc1_23-bc2_132-bc3_76_2	2032	998	2.01772	7.72638	Map4k4_cKO	MEP
bc1_9-bc2_20-bc3_115_2	1981	943	1.51439	10.9036	Map4k4_cKO	ProNeu
bc1_6-bc2_125-bc3_20_2	2197	1088	1.9117	8.19299	Map4k4_cKO	imNeu
bc1_12-bc2_61-bc3_142_2	2298	938	2.48042	10.705	Map4k4_cKO	MEP
bc1_11-bc2_115-bc3_70_2	2515	1126	2.66402	4.5328	Map4k4_cKO	imNeu
bc1_2-bc2_51-bc3_113_2	2134	1067	1.45267	8.66917	Map4k4_cKO	ProNeu
bc1_8-bc2_34-bc3_145_2	1933	942	1.81066	7.29436	Map4k4_cKO	MEP
bc1_23-bc2_110-bc3_82_2	2057	1005	1.60428	11.4244	Map4k4_cKO	ProNeu
bc1_14-bc2_102-bc3_16_2	1947	970	1.95172	13.7134	Map4k4_cKO	ProNeu
bc1_3-bc2_142-bc3_62_2	1981	963	0.858152	11.6608	Map4k4_cKO	ProNeu
bc1_12-bc2_29-bc3_162_2	1951	978	1.99897	8.09841	Map4k4_cKO	MEP
bc1_12-bc2_143-bc3_35_2	2021	990	1.7813	11.8753	Map4k4_cKO	ProNeu
bc1_7-bc2_138-bc3_55_2	2020	839	1.08911	2.87129	Map4k4_cKO	mNeu
bc1_5-bc2_28-bc3_122_2	2047	985	1.2213	7.03468	Map4k4_cKO	ProNeu
bc1_20-bc2_183-bc3_69_2	1985	827	0.906801	2.87154	Map4k4_cKO	mNeu
bc1_22-bc2_95-bc3_137_2	2125	1078	1.41176	9.97647	Map4k4_cKO	PreNeu
bc1_13-bc2_31-bc3_142_2	2093	1044	1.33779	9.50788	Map4k4_cKO	ProNeu
bc1_13-bc2_134-bc3_2_2	2170	996	2.62673	7.8341	Map4k4_cKO	MEP
bc1_20-bc2_31-bc3_135_2	2293	1171	2.35499	2.04972	Map4k4_cKO	mNeu
bc1_20-bc2_129-bc3_37_2	1951	1051	2.204	17.5807	Map4k4_cKO	ProNeu
bc1_3-bc2_174-bc3_44_2	1929	681	3.68066	3.52514	Map4k4_cKO	Eosinophil
bc1_18-bc2_153-bc3_49_2	1978	974	1.16279	12.639	Map4k4_cKO	ProMon
bc1_5-bc2_174-bc3_96_2	2140	994	3.5514	9.76636	Map4k4_cKO	ProNeu
bc1_20-bc2_68-bc3_167_2	2086	881	2.58869	3.06807	Map4k4_cKO	imNeu
bc1_23-bc2_3-bc3_172_2	1982	991	2.06862	8.72856	Map4k4_cKO	MEP
bc1_24-bc2_96-bc3_134_2	2092	1009	18.499	3.01147	Map4k4_cKO	cDC
bc1_2-bc2_182-bc3_54_2	2046	988	2.39492	8.16227	Map4k4_cKO	PreNeu
bc1_7-bc2_120-bc3_57_2	2166	1093	2.26223	1.1542	Map4k4_cKO	mNeu
bc1_24-bc2_147-bc3_3_2	1850	932	1.45946	12.2703	Map4k4_cKO	ProNeu
bc1_6-bc2_56-bc3_157_2	2192	820	4.97263	2.05292	Map4k4_cKO	mNeu
bc1_6-bc2_31-bc3_135_2	2187	1065	2.97211	7.59031	Map4k4_cKO	MEP
bc1_17-bc2_56-bc3_119_2	1987	1000	3.01963	9.26019	Map4k4_cKO	ProNeu
bc1_12-bc2_147-bc3_82_2	2119	858	3.49221	2.9731	Map4k4_cKO	Eosinophil
bc1_7-bc2_192-bc3_23_2	2050	1007	1.31707	10.4878	Map4k4_cKO	ProNeu
bc1_13-bc2_119-bc3_82_2	1976	1001	2.32794	8.70445	Map4k4_cKO	MEP
bc1_15-bc2_93-bc3_111_2	2106	1035	1.56695	9.06933	Map4k4_cKO	MEP
bc1_1-bc2_182-bc3_64_2	1959	969	1.88872	9.69883	Map4k4_cKO	ProNeu
bc1_7-bc2_146-bc3_2_2	2208	874	3.07971	2.89855	Map4k4_cKO	mNeu
bc1_11-bc2_3-bc3_128_2	1876	950	1.75906	12.0469	Map4k4_cKO	ProNeu
bc1_5-bc2_120-bc3_2_2	2142	1081	2.84781	7.37628	Map4k4_cKO	MEP
bc1_8-bc2_40-bc3_178_2	1862	925	2.14823	7.35768	Map4k4_cKO	MEP
bc1_19-bc2_150-bc3_85_2	1928	1053	0.881743	17.9461	Map4k4_cKO	ProNeu
bc1_24-bc2_108-bc3_63_2	1932	965	2.17391	10.6625	Map4k4_cKO	ProNeu
bc1_9-bc2_80-bc3_173_2	1925	937	1.92208	8.20779	Map4k4_cKO	ProNeu
bc1_17-bc2_135-bc3_50_2	1888	909	1.64195	9.63983	Map4k4_cKO	ProNeu
bc1_9-bc2_65-bc3_140_2	1963	794	0.815079	2.69995	Map4k4_cKO	mNeu
bc1_24-bc2_4-bc3_152_2	1801	929	1.83232	10.9939	Map4k4_cKO	ProNeu
bc1_6-bc2_123-bc3_9_2	2129	890	1.17426	2.77125	Map4k4_cKO	mNeu
bc1_18-bc2_183-bc3_13_2	1943	1045	1.0808	17.6531	Map4k4_cKO	ProNeu
bc1_7-bc2_122-bc3_96_2	2088	783	5.84291	0.766284	Map4k4_cKO	mNeu
bc1_12-bc2_51-bc3_191_2	1953	956	1.5873	10.2919	Map4k4_cKO	ProNeu
bc1_12-bc2_171-bc3_90_2	1963	1097	2.69995	1.6811	Map4k4_cKO	mNeu
bc1_1-bc2_139-bc3_16_2	1779	902	1.74255	10.9612	Map4k4_cKO	PreNeu
bc1_23-bc2_130-bc3_66_2	1939	1002	1.23775	11.3976	Map4k4_cKO	ProNeu
bc1_13-bc2_83-bc3_105_2	1999	942	2.2011	8.15408	Map4k4_cKO	ProNeu
bc1_18-bc2_71-bc3_162_2	1976	892	5.26316	16.0931	Map4k4_cKO	ProNeu
bc1_13-bc2_133-bc3_75_2	1990	956	2.01005	6.73367	Map4k4_cKO	ProNeu
bc1_23-bc2_135-bc3_64_2	1959	941	2.34814	8.16743	Map4k4_cKO	MEP
bc1_22-bc2_127-bc3_28_2	2026	1032	1.57947	13.8203	Map4k4_cKO	ProNeu
bc1_21-bc2_1-bc3_111_2	1838	914	0.598477	11.5887	Map4k4_cKO	ProNeu
bc1_10-bc2_67-bc3_132_2	1992	947	2.10843	8.33333	Map4k4_cKO	ProNeu
bc1_5-bc2_118-bc3_78_2	2003	980	1.74738	6.19071	Map4k4_cKO	ProNeu
bc1_12-bc2_96-bc3_116_2	1863	909	1.82501	10.467	Map4k4_cKO	ProNeu
bc1_20-bc2_12-bc3_144_2	1933	985	2.48319	9.88101	Map4k4_cKO	ProNeu
bc1_8-bc2_60-bc3_149_2	1927	912	2.54281	9.13337	Map4k4_cKO	MEP
bc1_19-bc2_168-bc3_48_2	1961	1135	0.611933	17.6951	Map4k4_cKO	ProNeu
bc1_8-bc2_64-bc3_114_2	1863	934	2.57649	8.69565	Map4k4_cKO	MEP
bc1_11-bc2_38-bc3_186_2	2023	1072	2.6693	1.18636	Map4k4_cKO	mNeu
bc1_17-bc2_163-bc3_59_2	1897	941	3.95361	9.64681	Map4k4_cKO	ProNeu
bc1_12-bc2_22-bc3_102_2	1846	888	1.40845	10.8342	Map4k4_cKO	ProNeu
bc1_4-bc2_157-bc3_67_2	1829	919	1.91361	10.8256	Map4k4_cKO	ProNeu
bc1_23-bc2_15-bc3_133_2	2051	983	2.14529	7.6548	Map4k4_cKO	ProNeu
bc1_9-bc2_42-bc3_129_2	1889	934	1.05876	10.217	Map4k4_cKO	ProNeu
bc1_9-bc2_161-bc3_72_2	1894	913	2.11193	8.13094	Map4k4_cKO	MEP
bc1_1-bc2_89-bc3_99_2	1845	945	1.68022	10.4065	Map4k4_cKO	ProNeu
bc1_23-bc2_175-bc3_25_2	1893	929	4.80718	8.98045	Map4k4_cKO	ProMon
bc1_20-bc2_165-bc3_70_2	1984	1134	4.7379	14.0121	Map4k4_cKO	cDC
bc1_19-bc2_11-bc3_108_2	1819	899	1.81418	10.7202	Map4k4_cKO	ProNeu
bc1_6-bc2_68-bc3_186_2	2085	1039	15.012	1.67866	Map4k4_cKO	NKT
bc1_6-bc2_157-bc3_75_2	1982	996	3.27952	8.57719	Map4k4_cKO	MEP
bc1_24-bc2_134-bc3_45_2	1832	927	2.29258	8.24236	Map4k4_cKO	MEP
bc1_16-bc2_86-bc3_180_2	1944	878	5.04115	9.8251	Map4k4_cKO	ProNeu
bc1_13-bc2_62-bc3_136_2	1902	936	2.31335	9.09569	Map4k4_cKO	MEP
bc1_22-bc2_24-bc3_167_2	2018	960	1.88305	10.109	Map4k4_cKO	ProNeu
bc1_2-bc2_39-bc3_179_2	1982	1107	3.27952	1.56408	Map4k4_cKO	mNeu
bc1_15-bc2_65-bc3_168_2	2195	1007	1.91344	7.74487	Map4k4_cKO	imNeu
bc1_23-bc2_67-bc3_112_2	1961	995	2.29475	9.128	Map4k4_cKO	MEP
bc1_24-bc2_86-bc3_130_2	1769	876	1.80893	11.3624	Map4k4_cKO	ProNeu
bc1_23-bc2_157-bc3_84_2	1929	955	1.91809	7.67237	Map4k4_cKO	MEP
bc1_14-bc2_189-bc3_36_2	1914	922	2.61233	8.35946	Map4k4_cKO	MEP
bc1_11-bc2_32-bc3_177_2	1978	939	7.22952	5.56117	Map4k4_cKO	imNeu
bc1_1-bc2_163-bc3_64_2	1919	901	7.92079	9.11933	Map4k4_cKO	PreNeu
bc1_14-bc2_32-bc3_97_2	1925	975	0.0519481	15.3247	Map4k4_cKO	MEP
bc1_17-bc2_56-bc3_163_2	1889	871	3.91742	8.6289	Map4k4_cKO	MEP
bc1_12-bc2_26-bc3_114_2	1808	890	2.76549	7.24558	Map4k4_cKO	MEP
bc1_16-bc2_145-bc3_60_2	2052	715	3.50877	7.16374	Map4k4_cKO	MEP
bc1_1-bc2_106-bc3_29_2	1905	960	1.88976	7.87402	Map4k4_cKO	MEP
bc1_13-bc2_32-bc3_114_2	1988	973	2.11268	6.63984	Map4k4_cKO	MEP
bc1_1-bc2_3-bc3_164_2	1758	882	1.9909	11.149	Map4k4_cKO	PreNeu
bc1_8-bc2_82-bc3_163_2	2021	1082	4.15636	1.48441	Map4k4_cKO	mNeu
bc1_5-bc2_153-bc3_45_2	1871	1011	1.65687	14.0567	Map4k4_cKO	ProNeu
bc1_13-bc2_30-bc3_172_2	1963	974	2.49618	8.81304	Map4k4_cKO	MEP
bc1_8-bc2_22-bc3_187_2	1791	885	1.4517	8.93356	Map4k4_cKO	MEP
bc1_20-bc2_22-bc3_101_2	1865	928	2.09115	10.992	Map4k4_cKO	ProNeu
bc1_13-bc2_145-bc3_76_2	2056	988	1.0214	13.9591	Map4k4_cKO	MEP
bc1_10-bc2_166-bc3_65_2	1901	941	1.52551	8.89006	Map4k4_cKO	PreNeu
bc1_13-bc2_64-bc3_102_2	1967	997	2.94865	7.82918	Map4k4_cKO	MEP
bc1_13-bc2_49-bc3_105_2	1856	932	0.377155	12.1767	Map4k4_cKO	ProNeu
bc1_13-bc2_56-bc3_139_2	1880	938	2.02128	10	Map4k4_cKO	ProNeu
bc1_5-bc2_188-bc3_88_2	1895	945	2.37467	10.5541	Map4k4_cKO	ProMon
bc1_21-bc2_164-bc3_66_2	1900	827	2.42105	2.31579	Map4k4_cKO	mNeu
bc1_2-bc2_154-bc3_19_2	1906	988	1.31165	10.5456	Map4k4_cKO	ProNeu
bc1_18-bc2_13-bc3_179_2	2009	906	6.86909	6.66999	Map4k4_cKO	MEP
bc1_2-bc2_93-bc3_171_2	1988	800	2.31388	2.01207	Map4k4_cKO	Eosinophil
bc1_12-bc2_190-bc3_51_2	2575	493	7.18447	2.36893	Map4k4_cKO	ProEry
bc1_9-bc2_114-bc3_3_2	1713	854	1.40105	9.86573	Map4k4_cKO	MEP
bc1_18-bc2_157-bc3_14_2	1829	697	4.42865	1.80426	Map4k4_cKO	Eosinophil
bc1_13-bc2_148-bc3_11_2	1958	829	8.22268	11.1338	Map4k4_cKO	Macrophage
bc1_1-bc2_58-bc3_101_2	1849	930	2.10925	7.35533	Map4k4_cKO	MEP
bc1_8-bc2_134-bc3_40_2	1897	821	5.58777	1.52873	Map4k4_cKO	mNeu
bc1_8-bc2_117-bc3_2_2	1594	553	2.19573	3.1995	Map4k4_cKO	Eosinophil
bc1_2-bc2_126-bc3_91_2	1960	970	8.06122	1.07143	Map4k4_cKO	mNeu
bc1_5-bc2_14-bc3_160_2	1932	951	2.12215	6.52174	Map4k4_cKO	MEP
bc1_7-bc2_52-bc3_106_2	1843	967	1.68204	11.0147	Map4k4_cKO	ProNeu
bc1_9-bc2_146-bc3_85_2	1844	907	2.98265	8.67679	Map4k4_cKO	MEP
bc1_3-bc2_164-bc3_86_2	1843	997	5.04612	3.41834	Map4k4_cKO	mNeu
bc1_18-bc2_74-bc3_157_2	2280	1171	3.59649	8.15789	Map4k4_cKO	B
bc1_15-bc2_17-bc3_186_2	1834	939	1.69029	9.59651	Map4k4_cKO	MEP
bc1_6-bc2_142-bc3_10_2	1956	920	1.38037	7.31084	Map4k4_cKO	ProNeu
bc1_15-bc2_70-bc3_111_2	1941	979	2.62751	9.27357	Map4k4_cKO	MEP
bc1_12-bc2_111-bc3_61_2	1808	853	2.93142	2.10177	Map4k4_cKO	mNeu
bc1_8-bc2_129-bc3_88_2	1961	923	3.11066	5.25242	Map4k4_cKO	ProNeu
bc1_6-bc2_157-bc3_13_2	1944	977	3.60082	7.92181	Map4k4_cKO	MEP
bc1_16-bc2_55-bc3_137_2	1866	1020	2.2508	9.96785	Map4k4_cKO	ProNeu
bc1_24-bc2_137-bc3_49_2	1592	812	1.3191	8.85678	Map4k4_cKO	PreNeu
bc1_8-bc2_54-bc3_187_2	1795	916	1.6156	8.46797	Map4k4_cKO	ProNeu
bc1_23-bc2_126-bc3_65_2	1796	886	1.83742	9.29844	Map4k4_cKO	ProNeu
bc1_20-bc2_96-bc3_109_2	1772	889	1.58014	12.8668	Map4k4_cKO	ProNeu
bc1_13-bc2_47-bc3_156_2	1829	915	1.74959	7.76381	Map4k4_cKO	ProNeu
bc1_16-bc2_162-bc3_37_2	1748	871	2.746	8.92449	Map4k4_cKO	MEP
bc1_13-bc2_176-bc3_63_2	1873	812	3.68393	4.16444	Map4k4_cKO	imNeu
bc1_24-bc2_67-bc3_106_2	1686	904	6.28707	1.54211	Map4k4_cKO	mNeu
bc1_23-bc2_29-bc3_169_2	1781	870	3.032	6.68164	Map4k4_cKO	MEP
bc1_21-bc2_148-bc3_81_2	1751	861	1.37065	9.42319	Map4k4_cKO	PreNeu
bc1_5-bc2_33-bc3_133_2	1943	933	2.88214	7.97735	Map4k4_cKO	MEP
bc1_14-bc2_189-bc3_50_2	1744	895	1.03211	10.8372	Map4k4_cKO	ProNeu
bc1_4-bc2_103-bc3_40_2	1718	684	1.16414	3.02678	Map4k4_cKO	mNeu
bc1_17-bc2_44-bc3_192_2	1775	840	2.70423	9.97183	Map4k4_cKO	MEP
bc1_8-bc2_7-bc3_127_2	1721	831	2.49855	7.26322	Map4k4_cKO	MEP
bc1_3-bc2_66-bc3_181_2	1748	990	0.915332	16.9908	Map4k4_cKO	ProNeu
bc1_2-bc2_98-bc3_55_2	1824	919	1.42544	9.04605	Map4k4_cKO	PreNeu
bc1_5-bc2_25-bc3_155_2	1801	889	2.99833	5.49695	Map4k4_cKO	MEP
bc1_20-bc2_111-bc3_6_2	2051	504	3.65675	2.29157	Map4k4_cKO	Eosinophil
bc1_24-bc2_84-bc3_142_2	1632	821	1.83824	9.6201	Map4k4_cKO	MEP
bc1_17-bc2_2-bc3_124_2	1864	911	1.39485	10.3541	Map4k4_cKO	ProNeu
bc1_20-bc2_106-bc3_80_2	1887	986	1.16587	17.4881	Map4k4_cKO	ProNeu
bc1_13-bc2_95-bc3_180_2	1868	923	2.35546	8.51178	Map4k4_cKO	ProNeu
bc1_7-bc2_49-bc3_161_2	1806	887	1.99336	8.52713	Map4k4_cKO	ProNeu
bc1_6-bc2_136-bc3_86_2	1900	870	7.36842	3.73684	Map4k4_cKO	imNeu
bc1_15-bc2_113-bc3_10_2	1715	987	1.16618	13.5277	Map4k4_cKO	ProNeu
bc1_17-bc2_171-bc3_23_2	1730	838	0.462428	12.8902	Map4k4_cKO	ProNeu
bc1_10-bc2_10-bc3_109_2	1765	932	1.92635	14.4476	Map4k4_cKO	ProNeu
bc1_20-bc2_99-bc3_94_2	1861	934	4.1913	9.56475	Map4k4_cKO	MEP
bc1_9-bc2_129-bc3_86_2	1782	908	1.57127	6.11672	Map4k4_cKO	ProNeu
bc1_13-bc2_94-bc3_149_2	1997	817	3.00451	2.70406	Map4k4_cKO	imNeu
bc1_10-bc2_40-bc3_179_2	1986	976	2.76939	9.16415	Map4k4_cKO	ProNeu
bc1_9-bc2_188-bc3_66_2	1719	879	2.26876	8.90052	Map4k4_cKO	MEP
bc1_20-bc2_146-bc3_19_2	1757	878	3.01651	7.91121	Map4k4_cKO	MEP
bc1_4-bc2_144-bc3_75_2	1723	892	2.08938	11.8979	Map4k4_cKO	ProNeu
bc1_1-bc2_87-bc3_129_2	1638	850	1.89255	12.5763	Map4k4_cKO	ProNeu
bc1_16-bc2_69-bc3_161_2	1667	816	1.19976	8.87822	Map4k4_cKO	ProNeu
bc1_13-bc2_9-bc3_168_2	1952	844	1.63934	8.29918	Map4k4_cKO	ProNeu
bc1_10-bc2_61-bc3_151_2	1692	882	2.30496	12.9433	Map4k4_cKO	ProNeu
bc1_13-bc2_6-bc3_181_2	1828	1004	1.42232	9.5733	Map4k4_cKO	ProMon
bc1_12-bc2_179-bc3_55_2	2050	995	3.90244	2.92683	Map4k4_cKO	imNeu
bc1_10-bc2_29-bc3_112_2	1838	890	3.04679	7.45375	Map4k4_cKO	MEP
bc1_13-bc2_17-bc3_97_2	1743	1064	1.09007	17.097	Map4k4_cKO	ProNeu
bc1_2-bc2_184-bc3_28_2	1791	910	1.06086	9.93858	Map4k4_cKO	ProNeu
bc1_20-bc2_76-bc3_176_2	2001	893	2.49875	3.54823	Map4k4_cKO	mNeu
bc1_23-bc2_122-bc3_44_2	1726	881	2.25956	8.69061	Map4k4_cKO	ProNeu
bc1_13-bc2_118-bc3_72_2	1838	904	1.36017	8.54189	Map4k4_cKO	MEP
bc1_3-bc2_135-bc3_79_2	1562	755	0.832266	1.98464	Map4k4_cKO	mNeu
bc1_13-bc2_31-bc3_189_2	1907	593	2.67436	2.20241	Map4k4_cKO	imNeu
bc1_9-bc2_51-bc3_167_2	1705	945	1.23167	15.0733	Map4k4_cKO	ProNeu
bc1_14-bc2_56-bc3_123_2	1750	792	10.5714	5.88571	Map4k4_cKO	MEP
bc1_6-bc2_45-bc3_132_2	1934	978	2.58532	8.27301	Map4k4_cKO	MEP
bc1_6-bc2_93-bc3_141_2	1809	897	1.3267	9.95025	Map4k4_cKO	MEP
bc1_24-bc2_63-bc3_165_2	1581	807	1.89753	9.04491	Map4k4_cKO	MEP
bc1_14-bc2_101-bc3_85_2	1771	894	1.97628	7.9616	Map4k4_cKO	ProNeu
bc1_11-bc2_34-bc3_122_2	1784	883	1.51345	10.426	Map4k4_cKO	ProNeu
bc1_5-bc2_156-bc3_32_2	1845	946	3.90244	7.15447	Map4k4_cKO	MEP
bc1_14-bc2_174-bc3_10_2	1777	927	2.08216	9.28531	Map4k4_cKO	MEP
bc1_12-bc2_164-bc3_70_2	1652	878	1.27119	8.83777	Map4k4_cKO	ProNeu
bc1_15-bc2_66-bc3_140_2	1782	913	1.6835	8.64198	Map4k4_cKO	PreNeu
bc1_18-bc2_130-bc3_49_2	1685	880	2.37389	7.18101	Map4k4_cKO	MEP
bc1_1-bc2_91-bc3_118_2	1641	812	1.76722	9.93297	Map4k4_cKO	ProNeu
bc1_6-bc2_173-bc3_53_2	1853	989	2.21263	14.9487	Map4k4_cKO	ProNeu
bc1_23-bc2_190-bc3_7_2	1666	852	1.62065	6.90276	Map4k4_cKO	MEP
bc1_14-bc2_101-bc3_92_2	1723	861	1.79919	7.71909	Map4k4_cKO	ProNeu
bc1_18-bc2_114-bc3_4_2	1624	828	2.0936	8.25123	Map4k4_cKO	MEP
bc1_20-bc2_118-bc3_36_2	1734	885	2.19146	11.9377	Map4k4_cKO	ProNeu
bc1_8-bc2_31-bc3_175_2	2088	578	18.1034	3.87931	Map4k4_cKO	ProEry
bc1_13-bc2_89-bc3_156_2	1689	855	3.01954	9.05861	Map4k4_cKO	ProNeu
bc1_16-bc2_170-bc3_70_2	1595	796	1.63009	13.9812	Map4k4_cKO	ProNeu
bc1_1-bc2_30-bc3_132_2	1688	863	2.19194	8.2346	Map4k4_cKO	MEP
bc1_24-bc2_17-bc3_166_2	1494	810	1.60643	12.4498	Map4k4_cKO	ProNeu
bc1_5-bc2_19-bc3_139_2	1682	871	1.30797	10.9394	Map4k4_cKO	ProNeu
bc1_4-bc2_20-bc3_134_2	1791	370	5.24846	3.68509	Map4k4_cKO	Eosinophil
bc1_22-bc2_146-bc3_80_2	1754	875	1.59635	7.29761	Map4k4_cKO	imNeu
bc1_22-bc2_144-bc3_30_2	1816	977	1.48678	8.59031	Map4k4_cKO	PreNeu
bc1_18-bc2_98-bc3_16_2	1624	816	1.66256	10.6527	Map4k4_cKO	ProNeu
bc1_8-bc2_67-bc3_114_2	1662	850	1.38387	8.90493	Map4k4_cKO	MEP
bc1_1-bc2_113-bc3_33_2	1561	818	2.4984	8.13581	Map4k4_cKO	MEP
bc1_11-bc2_121-bc3_15_2	1776	912	1.06982	13.0631	Map4k4_cKO	ProNeu
bc1_8-bc2_156-bc3_15_2	1754	911	2.79361	11.4025	Map4k4_cKO	ProNeu
bc1_23-bc2_114-bc3_16_2	1700	809	3.58824	3.17647	Map4k4_cKO	imNeu
bc1_23-bc2_90-bc3_183_2	1628	899	1.84275	12.8993	Map4k4_cKO	ProNeu
bc1_20-bc2_158-bc3_30_2	1722	840	2.20674	4.12311	Map4k4_cKO	mNeu
bc1_23-bc2_192-bc3_45_2	1613	842	2.35586	5.57967	Map4k4_cKO	MEP
bc1_18-bc2_188-bc3_12_2	1614	529	3.5316	3.15985	Map4k4_cKO	Eosinophil
bc1_16-bc2_84-bc3_126_2	1600	810	2.5	7.0625	Map4k4_cKO	MEP
bc1_2-bc2_23-bc3_109_2	1728	905	1.44676	10.0694	Map4k4_cKO	ProNeu
bc1_5-bc2_118-bc3_30_2	1718	866	0.931315	10.5355	Map4k4_cKO	ProNeu
bc1_14-bc2_80-bc3_115_2	1771	937	4.46076	8.69565	Map4k4_cKO	MEP
bc1_13-bc2_70-bc3_186_2	1787	736	0.111919	11.6396	Map4k4_cKO	MEP
bc1_20-bc2_51-bc3_141_2	1726	846	2.3175	8.80649	Map4k4_cKO	ProNeu
bc1_13-bc2_79-bc3_187_2	1660	824	1.20482	9.81928	Map4k4_cKO	PreNeu
bc1_24-bc2_112-bc3_1_2	1591	835	2.13702	8.10811	Map4k4_cKO	ProNeu
bc1_9-bc2_14-bc3_128_2	1616	812	1.2995	8.04455	Map4k4_cKO	Macrophage
bc1_9-bc2_115-bc3_72_2	1588	786	1.70025	7.17884	Map4k4_cKO	MEP
bc1_23-bc2_68-bc3_116_2	1697	842	2.23925	6.83559	Map4k4_cKO	MEP
bc1_22-bc2_95-bc3_180_2	1759	884	1.53496	11.8249	Map4k4_cKO	ProNeu
bc1_6-bc2_124-bc3_96_2	1765	1007	1.5864	8.49858	Map4k4_cKO	Macrophage
bc1_19-bc2_57-bc3_131_2	1646	676	0	9.96355	Map4k4_cKO	PreNeu
bc1_13-bc2_153-bc3_3_2	1703	899	1.7616	8.63183	Map4k4_cKO	ProNeu
bc1_7-bc2_192-bc3_27_2	1741	844	1.9529	10.4538	Map4k4_cKO	ProNeu
bc1_10-bc2_178-bc3_42_2	1706	505	4.80657	2.16882	Map4k4_cKO	Eosinophil
bc1_21-bc2_101-bc3_84_2	1499	794	2.13476	3.26885	Map4k4_cKO	mNeu
bc1_12-bc2_166-bc3_44_2	1575	825	1.96825	8.31746	Map4k4_cKO	ProNeu
bc1_6-bc2_142-bc3_33_2	1713	873	2.15995	8.05604	Map4k4_cKO	MEP
bc1_22-bc2_174-bc3_79_2	1747	881	1.54551	8.41442	Map4k4_cKO	ProNeu
bc1_14-bc2_86-bc3_131_2	1689	868	1.30255	11.3677	Map4k4_cKO	ProNeu
bc1_6-bc2_179-bc3_52_2	1741	856	1.9529	8.96037	Map4k4_cKO	MEP
bc1_18-bc2_2-bc3_107_2	1605	801	2.61682	6.97819	Map4k4_cKO	PreNeu
bc1_13-bc2_157-bc3_25_2	1665	763	2.88288	2.52252	Map4k4_cKO	mNeu
bc1_3-bc2_60-bc3_187_2	1574	774	1.08005	8.32274	Map4k4_cKO	PreNeu
bc1_12-bc2_169-bc3_61_2	1524	850	1.64042	18.3727	Map4k4_cKO	ProNeu
bc1_6-bc2_158-bc3_91_2	1993	959	3.36177	2.30808	Map4k4_cKO	mNeu
bc1_23-bc2_148-bc3_32_2	1728	767	3.29861	3.29861	Map4k4_cKO	imNeu
bc1_22-bc2_42-bc3_108_2	1716	833	1.28205	9.03263	Map4k4_cKO	ProNeu
bc1_7-bc2_168-bc3_44_2	1740	840	4.5977	5.68966	Map4k4_cKO	imNeu
bc1_4-bc2_80-bc3_140_2	1678	868	11.5018	9.77354	Map4k4_cKO	ProNeu
bc1_17-bc2_151-bc3_85_2	1628	820	3.00983	8.96806	Map4k4_cKO	MEP
bc1_22-bc2_5-bc3_108_2	1687	834	1.89686	8.47659	Map4k4_cKO	ProNeu
bc1_22-bc2_105-bc3_78_2	1682	826	1.72414	7.49108	Map4k4_cKO	ProNeu
bc1_16-bc2_11-bc3_105_2	1547	861	1.0989	13.2515	Map4k4_cKO	ProNeu
bc1_2-bc2_43-bc3_134_2	1710	659	5.38012	2.80702	Map4k4_cKO	Eosinophil
bc1_7-bc2_65-bc3_166_2	1757	671	4.09789	2.33352	Map4k4_cKO	Eosinophil
bc1_10-bc2_164-bc3_84_2	1693	848	2.1264	7.67868	Map4k4_cKO	MEP
bc1_18-bc2_142-bc3_7_2	1683	833	2.0202	7.01129	Map4k4_cKO	MEP
bc1_15-bc2_144-bc3_18_2	1755	849	2.67806	6.55271	Map4k4_cKO	ProNeu
bc1_23-bc2_143-bc3_93_2	1607	821	1.61792	8.33852	Map4k4_cKO	ProNeu
bc1_11-bc2_49-bc3_122_2	1755	723	2.50712	2.16524	Map4k4_cKO	Eosinophil
bc1_16-bc2_33-bc3_179_2	1629	782	2.51688	7.42787	Map4k4_cKO	ProNeu
bc1_14-bc2_81-bc3_146_2	1570	879	0.636943	16.051	Map4k4_cKO	ProNeu
bc1_3-bc2_13-bc3_149_2	1616	725	3.15594	3.40347	Map4k4_cKO	imNeu
bc1_19-bc2_169-bc3_65_2	1573	835	1.58932	12.3967	Map4k4_cKO	ProNeu
bc1_11-bc2_2-bc3_137_2	1670	865	1.01796	8.44311	Map4k4_cKO	ProNeu
bc1_12-bc2_89-bc3_141_2	1611	831	3.10366	8.50403	Map4k4_cKO	MEP
bc1_17-bc2_110-bc3_35_2	1600	874	3.25	2.375	Map4k4_cKO	mNeu
bc1_8-bc2_5-bc3_157_2	1644	816	1.82482	7.48175	Map4k4_cKO	MEP
bc1_11-bc2_115-bc3_20_2	1657	574	4.88835	2.2933	Map4k4_cKO	Eosinophil
bc1_5-bc2_174-bc3_76_2	1702	886	2.11516	8.40188	Map4k4_cKO	ProNeu
bc1_14-bc2_48-bc3_126_2	1662	824	4.87365	8.90493	Map4k4_cKO	MEP
bc1_23-bc2_131-bc3_28_2	1582	815	2.52845	9.03919	Map4k4_cKO	MEP
bc1_9-bc2_17-bc3_102_2	1773	843	1.91765	1.97406	Map4k4_cKO	mNeu
bc1_20-bc2_17-bc3_129_2	1535	813	1.30293	10.6189	Map4k4_cKO	ProNeu
bc1_17-bc2_54-bc3_136_2	1545	793	2.0712	7.70227	Map4k4_cKO	PreNeu
bc1_8-bc2_115-bc3_33_2	1464	882	1.36612	9.76776	Map4k4_cKO	ProMon
bc1_12-bc2_25-bc3_137_2	1562	878	3.77721	1.02433	Map4k4_cKO	mNeu
bc1_1-bc2_120-bc3_73_2	1546	822	1.81113	11.2549	Map4k4_cKO	ProNeu
bc1_15-bc2_1-bc3_176_2	1892	866	2.69556	8.72093	Map4k4_cKO	Macrophage
bc1_24-bc2_132-bc3_38_2	1521	811	2.6956	7.42932	Map4k4_cKO	MEP
bc1_24-bc2_165-bc3_26_2	1639	619	3.05064	2.25747	Map4k4_cKO	Eosinophil
bc1_22-bc2_99-bc3_66_2	1885	747	2.06897	9.97347	Map4k4_cKO	HSC/MPP
bc1_9-bc2_49-bc3_139_2	1542	877	0.324254	14.1375	Map4k4_cKO	ProNeu
bc1_21-bc2_105-bc3_90_2	1476	760	1.62602	9.14634	Map4k4_cKO	ProNeu
bc1_17-bc2_5-bc3_186_2	1642	751	3.71498	5.78563	Map4k4_cKO	NKT
bc1_14-bc2_181-bc3_35_2	1634	844	7.89474	3.85557	Map4k4_cKO	imNeu
bc1_13-bc2_74-bc3_111_2	1677	878	1.84854	10.4949	Map4k4_cKO	ProNeu
bc1_23-bc2_2-bc3_173_2	1525	787	1.57377	7.86885	Map4k4_cKO	ProNeu
bc1_6-bc2_66-bc3_144_2	1636	837	2.50611	9.29095	Map4k4_cKO	MEP
bc1_8-bc2_180-bc3_79_2	1437	790	1.87891	13.9875	Map4k4_cKO	ProNeu
bc1_14-bc2_77-bc3_110_2	1647	672	4.00729	2.12508	Map4k4_cKO	Eosinophil
bc1_16-bc2_6-bc3_114_2	1490	781	0.0671141	26.5101	Map4k4_cKO	MEP
bc1_16-bc2_85-bc3_100_2	1527	765	1.83366	9.23379	Map4k4_cKO	ProNeu
bc1_1-bc2_127-bc3_73_2	1437	768	1.60056	9.25539	Map4k4_cKO	ProNeu
bc1_8-bc2_107-bc3_92_2	1522	740	2.43101	8.6728	Map4k4_cKO	ProNeu
bc1_7-bc2_83-bc3_144_2	1662	868	2.2864	7.34055	Map4k4_cKO	MEP
bc1_20-bc2_102-bc3_56_2	1543	811	8.814	9.78613	Map4k4_cKO	ProNeu
bc1_19-bc2_89-bc3_168_2	1902	869	1.57729	10.4627	Map4k4_cKO	ProNeu
bc1_15-bc2_47-bc3_127_2	1547	784	2.06852	8.33872	Map4k4_cKO	MEP
bc1_7-bc2_46-bc3_144_2	1626	531	3.69004	1.84502	Map4k4_cKO	Eosinophil
bc1_7-bc2_88-bc3_155_2	1525	797	1.37705	10.0328	Map4k4_cKO	ProNeu
bc1_22-bc2_92-bc3_98_2	1620	798	2.77778	8.20988	Map4k4_cKO	MEP
bc1_8-bc2_114-bc3_25_2	1655	677	3.62538	10.4532	Map4k4_cKO	MEP
bc1_14-bc2_184-bc3_90_2	1599	834	1.93871	7.31707	Map4k4_cKO	MEP
bc1_4-bc2_11-bc3_104_2	1517	797	2.10943	8.7673	Map4k4_cKO	MEP
bc1_1-bc2_161-bc3_64_2	1504	807	1.32979	8.64362	Map4k4_cKO	MEP
bc1_13-bc2_162-bc3_44_2	1532	811	1.30548	8.22454	Map4k4_cKO	ProNeu
bc1_9-bc2_21-bc3_187_2	1596	779	2.38095	7.01754	Map4k4_cKO	MEP
bc1_9-bc2_133-bc3_51_2	1503	796	2.12908	8.98204	Map4k4_cKO	MEP
bc1_11-bc2_89-bc3_155_2	1631	846	3.00429	8.52238	Map4k4_cKO	MEP
bc1_17-bc2_69-bc3_166_2	1534	779	2.15124	6.19296	Map4k4_cKO	ProNeu
bc1_9-bc2_22-bc3_159_2	1512	733	1.78571	7.20899	Map4k4_cKO	MEP
bc1_17-bc2_87-bc3_120_2	1521	782	1.51216	12.8863	Map4k4_cKO	ProNeu
bc1_2-bc2_13-bc3_118_2	1569	830	1.97578	11.9822	Map4k4_cKO	ProNeu
bc1_6-bc2_10-bc3_124_2	1640	841	2.19512	8.47561	Map4k4_cKO	MEP
bc1_16-bc2_136-bc3_75_2	1443	737	2.4255	7.76161	Map4k4_cKO	MEP
bc1_19-bc2_102-bc3_92_2	1408	755	0.568182	11.2926	Map4k4_cKO	ProNeu
bc1_21-bc2_44-bc3_135_2	1544	758	0.323834	11.4637	Map4k4_cKO	ProNeu
bc1_20-bc2_96-bc3_113_2	1567	730	5.61583	7.59413	Map4k4_cKO	ProNeu
bc1_9-bc2_179-bc3_93_2	1371	717	1.75055	8.53392	Map4k4_cKO	ProNeu
bc1_15-bc2_144-bc3_74_2	1597	830	2.62993	7.70194	Map4k4_cKO	MEP
bc1_23-bc2_11-bc3_182_2	1563	832	1.72745	9.85285	Map4k4_cKO	ProNeu
bc1_5-bc2_100-bc3_89_2	1618	840	2.16316	8.22002	Map4k4_cKO	MEP
bc1_12-bc2_88-bc3_120_2	1482	756	1.417	10.7287	Map4k4_cKO	ProNeu
bc1_21-bc2_20-bc3_179_2	1397	729	1.43164	12.2405	Map4k4_cKO	ProNeu
bc1_12-bc2_107-bc3_37_2	1452	770	1.30854	8.47107	Map4k4_cKO	PreNeu
bc1_19-bc2_187-bc3_42_2	1484	488	3.43666	2.69542	Map4k4_cKO	Eosinophil
bc1_12-bc2_92-bc3_171_2	1411	650	0.283487	9.92204	Map4k4_cKO	ProMon
bc1_4-bc2_192-bc3_1_2	1511	576	3.77234	2.38253	Map4k4_cKO	Eosinophil
bc1_15-bc2_17-bc3_130_2	1485	779	1.75084	8.95623	Map4k4_cKO	ProNeu
bc1_3-bc2_69-bc3_123_2	1400	733	1.78571	10.5	Map4k4_cKO	ProNeu
bc1_6-bc2_102-bc3_43_2	1637	780	1.4661	6.292	Map4k4_cKO	ProNeu
bc1_18-bc2_50-bc3_179_2	1459	774	2.46744	10.2125	Map4k4_cKO	ProNeu
bc1_13-bc2_158-bc3_11_2	1590	819	2.7044	9.0566	Map4k4_cKO	ProNeu
bc1_20-bc2_104-bc3_19_2	1505	799	1.66113	12.3588	Map4k4_cKO	ProNeu
bc1_9-bc2_123-bc3_74_2	1452	767	1.37741	8.47107	Map4k4_cKO	PreNeu
bc1_20-bc2_104-bc3_7_2	1526	811	2.22805	11.9266	Map4k4_cKO	ProNeu
bc1_1-bc2_39-bc3_172_2	1437	818	3.61865	5.35839	Map4k4_cKO	imNeu
bc1_22-bc2_171-bc3_23_2	1589	802	1.32159	8.49591	Map4k4_cKO	MEP
bc1_16-bc2_122-bc3_6_2	1456	773	2.67857	6.79945	Map4k4_cKO	MEP
bc1_18-bc2_167-bc3_65_2	1457	739	5.35347	10.3638	Map4k4_cKO	ProNeu
bc1_10-bc2_38-bc3_187_2	1529	803	1.70046	8.63309	Map4k4_cKO	ProNeu
bc1_14-bc2_46-bc3_173_2	1467	756	1.77232	6.0668	Map4k4_cKO	imNeu
bc1_6-bc2_135-bc3_94_2	1569	787	2.61313	6.88337	Map4k4_cKO	MEP
bc1_14-bc2_104-bc3_72_2	1528	643	4.51571	2.22513	Map4k4_cKO	Eosinophil
bc1_15-bc2_42-bc3_118_2	1524	789	2.03412	7.34908	Map4k4_cKO	MEP
bc1_9-bc2_21-bc3_137_2	1513	780	2.04891	7.33642	Map4k4_cKO	MEP
bc1_10-bc2_168-bc3_6_2	1603	809	0.998129	9.17031	Map4k4_cKO	ProNeu
bc1_13-bc2_144-bc3_29_2	1588	846	2.51889	7.99748	Map4k4_cKO	ProNeu
bc1_7-bc2_132-bc3_17_2	1468	793	0.953678	12.6022	Map4k4_cKO	ProNeu
bc1_2-bc2_148-bc3_30_2	1633	892	2.08206	8.81813	Map4k4_cKO	MEP
bc1_7-bc2_133-bc3_69_2	1541	775	1.94679	8.43608	Map4k4_cKO	MEP
bc1_13-bc2_54-bc3_168_2	1867	801	4.28495	6.53455	Map4k4_cKO	PreNeu
bc1_1-bc2_154-bc3_32_2	1454	764	1.85695	8.11554	Map4k4_cKO	MEP
bc1_19-bc2_139-bc3_48_2	1434	779	1.3947	12.622	Map4k4_cKO	ProNeu
bc1_19-bc2_41-bc3_182_2	1399	847	0.714796	18.8706	Map4k4_cKO	ProNeu
bc1_14-bc2_109-bc3_4_2	1448	778	1.10497	10.0138	Map4k4_cKO	ProNeu
bc1_13-bc2_88-bc3_97_2	1425	752	3.15789	7.08772	Map4k4_cKO	ProNeu
bc1_18-bc2_176-bc3_35_2	1565	771	0.191693	12.0128	Map4k4_cKO	PreNeu
bc1_24-bc2_115-bc3_81_2	1428	782	2.38095	8.47339	Map4k4_cKO	MEP
bc1_5-bc2_122-bc3_9_2	1500	784	1.8	9	Map4k4_cKO	ProNeu
bc1_18-bc2_71-bc3_156_2	1607	711	5.22713	6.96951	Map4k4_cKO	ProNeu
bc1_16-bc2_42-bc3_186_2	1385	713	2.59928	7.29242	Map4k4_cKO	MEP
bc1_23-bc2_33-bc3_99_2	1532	738	0.130548	13.9687	Map4k4_cKO	ProNeu
bc1_7-bc2_49-bc3_176_2	1573	839	2.0979	9.09091	Map4k4_cKO	MEP
bc1_23-bc2_21-bc3_186_2	1485	756	3.7037	7.07071	Map4k4_cKO	MEP
bc1_8-bc2_10-bc3_128_2	1345	716	2.00743	9.96283	Map4k4_cKO	ProNeu
bc1_1-bc2_16-bc3_137_2	1369	790	1.68006	7.59679	Map4k4_cKO	ProNeu
bc1_14-bc2_142-bc3_74_2	1567	677	6.12636	4.14805	Map4k4_cKO	imNeu
bc1_11-bc2_30-bc3_114_2	1433	752	1.32589	7.88555	Map4k4_cKO	PreNeu
bc1_6-bc2_144-bc3_62_2	1547	813	1.55139	9.50226	Map4k4_cKO	ProNeu
bc1_22-bc2_17-bc3_172_2	1530	770	1.96078	8.95425	Map4k4_cKO	ProNeu
bc1_3-bc2_85-bc3_152_2	1359	730	1.69242	10.8168	Map4k4_cKO	ProNeu
bc1_5-bc2_6-bc3_148_2	1471	824	1.15568	9.10945	Map4k4_cKO	ProNeu
bc1_14-bc2_169-bc3_76_2	1499	738	3.80254	4.93662	Map4k4_cKO	imNeu
bc1_22-bc2_35-bc3_117_2	1573	697	2.67006	4.32295	Map4k4_cKO	imNeu
bc1_18-bc2_152-bc3_19_2	1453	738	2.6841	6.88231	Map4k4_cKO	MEP
bc1_19-bc2_98-bc3_47_2	1439	805	5.83739	1.45935	Map4k4_cKO	mNeu
bc1_6-bc2_59-bc3_110_2	1599	822	1.62602	8.69293	Map4k4_cKO	ProNeu
bc1_14-bc2_62-bc3_155_2	1406	774	3.05832	8.53485	Map4k4_cKO	MEP
bc1_23-bc2_19-bc3_100_2	1452	798	1.8595	8.95317	Map4k4_cKO	ProNeu
bc1_14-bc2_78-bc3_172_2	1429	761	1.81945	8.25752	Map4k4_cKO	MEP
bc1_19-bc2_81-bc3_102_2	1682	1007	4.8157	3.62663	Map4k4_cKO	imNeu
bc1_21-bc2_104-bc3_88_2	1424	793	1.89607	9.12921	Map4k4_cKO	ProNeu
bc1_14-bc2_162-bc3_72_2	1499	607	8.73916	9.27285	Map4k4_cKO	ProNeu
bc1_21-bc2_41-bc3_103_2	1319	710	0.227445	13.3434	Map4k4_cKO	ProNeu
bc1_15-bc2_98-bc3_77_2	1593	740	8.47458	4.64532	Map4k4_cKO	NKT
bc1_9-bc2_134-bc3_39_2	1414	731	1.69731	6.85997	Map4k4_cKO	MEP
bc1_8-bc2_25-bc3_150_2	1365	728	2.1978	9.74359	Map4k4_cKO	ProNeu
bc1_6-bc2_108-bc3_41_2	1407	749	2.20327	8.95522	Map4k4_cKO	ProNeu
bc1_21-bc2_121-bc3_20_2	1291	668	0.387297	10.457	Map4k4_cKO	ProNeu
bc1_12-bc2_119-bc3_96_2	1418	731	2.53879	7.12271	Map4k4_cKO	MEP
bc1_10-bc2_127-bc3_37_2	1389	756	1.65587	14.9028	Map4k4_cKO	ProNeu
bc1_16-bc2_163-bc3_1_2	1508	802	5.90186	3.0504	Map4k4_cKO	mNeu
bc1_3-bc2_169-bc3_12_2	1380	781	2.02899	9.63768	Map4k4_cKO	MEP
bc1_7-bc2_153-bc3_32_2	1521	786	1.7094	8.48126	Map4k4_cKO	ProNeu
bc1_24-bc2_85-bc3_162_2	1274	692	1.33438	10.1256	Map4k4_cKO	PreNeu
bc1_18-bc2_136-bc3_46_2	1388	733	2.08934	7.3487	Map4k4_cKO	MEP
bc1_3-bc2_58-bc3_120_2	1376	525	2.25291	3.125	Map4k4_cKO	Eosinophil
bc1_20-bc2_10-bc3_137_2	1385	718	1.22744	11.1191	Map4k4_cKO	ProNeu
bc1_18-bc2_136-bc3_95_2	1659	913	4.03858	1.38638	Map4k4_cKO	mNeu
bc1_19-bc2_12-bc3_138_2	1405	762	1.56584	11.8861	Map4k4_cKO	PreNeu
bc1_17-bc2_112-bc3_46_2	1545	646	4.91909	7.31392	Map4k4_cKO	ProNeu
bc1_7-bc2_45-bc3_141_2	1722	676	4.70383	7.43322	Map4k4_cKO	MEP
bc1_8-bc2_38-bc3_106_2	1323	720	2.6455	9.52381	Map4k4_cKO	ProNeu
bc1_3-bc2_139-bc3_59_2	1318	513	4.7041	4.93171	Map4k4_cKO	Eosinophil
bc1_23-bc2_173-bc3_62_2	1346	759	2.08024	10.9212	Map4k4_cKO	ProNeu
bc1_13-bc2_92-bc3_162_2	1401	714	4.49679	7.35189	Map4k4_cKO	ProNeu
bc1_3-bc2_179-bc3_91_2	1478	839	7.30717	8.59269	Map4k4_cKO	ProMon
bc1_9-bc2_50-bc3_163_2	1358	697	2.57732	7.43741	Map4k4_cKO	MEP
bc1_22-bc2_102-bc3_75_2	1454	696	2.20083	4.19532	Map4k4_cKO	mNeu
bc1_8-bc2_180-bc3_42_2	1295	683	2.77992	9.65251	Map4k4_cKO	ProNeu
bc1_12-bc2_109-bc3_76_2	1335	731	2.09738	8.2397	Map4k4_cKO	MEP
bc1_22-bc2_18-bc3_165_2	1521	781	2.16963	10.1249	Map4k4_cKO	ProNeu
bc1_14-bc2_156-bc3_40_2	1522	845	5.05913	8.21288	Map4k4_cKO	MEP
bc1_13-bc2_90-bc3_131_2	1409	717	1.84528	7.80696	Map4k4_cKO	ProNeu
bc1_19-bc2_133-bc3_77_2	1378	726	1.74165	11.3933	Map4k4_cKO	ProNeu
bc1_3-bc2_17-bc3_130_2	1271	559	2.04563	1.96696	Map4k4_cKO	Eosinophil
bc1_21-bc2_47-bc3_166_2	1360	685	2.5	8.52941	Map4k4_cKO	MEP
bc1_23-bc2_11-bc3_145_2	1362	777	1.54185	10.6461	Map4k4_cKO	ProNeu
bc1_21-bc2_34-bc3_125_2	1287	669	2.7195	7.92541	Map4k4_cKO	MEP
bc1_2-bc2_5-bc3_175_2	1501	563	8.06129	1.93205	Map4k4_cKO	MEP
bc1_17-bc2_26-bc3_184_2	1341	708	1.19314	11.7077	Map4k4_cKO	ProNeu
bc1_7-bc2_170-bc3_78_2	1387	725	0.793079	12.3288	Map4k4_cKO	ProNeu
bc1_14-bc2_119-bc3_49_2	1360	496	3.38235	4.33824	Map4k4_cKO	Eosinophil
bc1_14-bc2_79-bc3_177_2	1377	796	1.88816	10.8932	Map4k4_cKO	ProNeu
bc1_5-bc2_190-bc3_72_2	1402	707	1.85449	7.77461	Map4k4_cKO	MEP
bc1_19-bc2_101-bc3_2_2	1346	763	1.63447	15.6761	Map4k4_cKO	ProNeu
bc1_23-bc2_93-bc3_103_2	1340	687	2.23881	10.597	Map4k4_cKO	ProNeu
bc1_12-bc2_132-bc3_62_2	1377	575	6.24546	7.55265	Map4k4_cKO	ProNeu
bc1_18-bc2_182-bc3_85_2	1469	713	7.01157	4.08441	Map4k4_cKO	imNeu
bc1_13-bc2_171-bc3_33_2	1410	765	2.34043	9.3617	Map4k4_cKO	ProNeu
bc1_13-bc2_116-bc3_46_2	1775	927	1.74648	10.5352	Map4k4_cKO	MEP
bc1_10-bc2_170-bc3_29_2	1429	765	2.09937	9.23723	Map4k4_cKO	ProNeu
bc1_4-bc2_174-bc3_59_2	1320	694	2.04545	10.6818	Map4k4_cKO	MEP
bc1_5-bc2_67-bc3_122_2	1297	683	0.848111	22.5906	Map4k4_cKO	ProNeu
bc1_1-bc2_44-bc3_151_2	1168	680	2.05479	13.0993	Map4k4_cKO	ProNeu
bc1_6-bc2_53-bc3_98_2	1446	708	2.35131	8.64454	Map4k4_cKO	ProNeu
bc1_16-bc2_84-bc3_153_2	1395	651	5.30466	5.23297	Map4k4_cKO	Macrophage
bc1_10-bc2_19-bc3_109_2	1419	768	1.7618	9.65469	Map4k4_cKO	ProNeu
bc1_5-bc2_23-bc3_177_2	1383	728	2.1692	7.7368	Map4k4_cKO	MEP
bc1_3-bc2_117-bc3_50_2	1270	691	1.65354	7.40157	Map4k4_cKO	imNeu
bc1_11-bc2_174-bc3_66_2	1303	703	1.15119	7.98158	Map4k4_cKO	PreNeu
bc1_20-bc2_108-bc3_17_2	1422	741	3.02391	7.10267	Map4k4_cKO	MEP
bc1_11-bc2_171-bc3_11_2	1374	829	0.582242	18.0495	Map4k4_cKO	ProNeu
bc1_22-bc2_55-bc3_190_2	1434	819	8.159	1.81311	Map4k4_cKO	mNeu
bc1_7-bc2_192-bc3_73_2	1401	784	1.71306	11.0635	Map4k4_cKO	ProNeu
bc1_10-bc2_37-bc3_140_2	1424	732	2.94944	7.65449	Map4k4_cKO	ProNeu
bc1_11-bc2_42-bc3_119_2	1490	761	3.3557	7.65101	Map4k4_cKO	ProNeu
bc1_12-bc2_83-bc3_149_2	1318	729	1.13809	11.912	Map4k4_cKO	ProNeu
bc1_19-bc2_140-bc3_83_2	1307	672	2.98393	8.18669	Map4k4_cKO	MEP
bc1_23-bc2_76-bc3_110_2	1198	655	3.3389	11.6027	Map4k4_cKO	Macrophage
bc1_22-bc2_66-bc3_137_2	1422	790	0.984529	15.6118	Map4k4_cKO	ProNeu
bc1_19-bc2_170-bc3_45_2	1293	675	1.39211	11.5236	Map4k4_cKO	ProNeu
bc1_19-bc2_108-bc3_11_2	1374	751	1.89229	10.262	Map4k4_cKO	PreNeu
bc1_11-bc2_98-bc3_84_2	1494	761	2.20884	10.174	Map4k4_cKO	ProNeu
bc1_14-bc2_123-bc3_54_2	1339	713	2.61389	8.88723	Map4k4_cKO	MEP
bc1_20-bc2_40-bc3_153_2	1289	779	2.09465	11.249	Map4k4_cKO	ProNeu
bc1_4-bc2_134-bc3_19_2	1277	683	1.8794	9.55364	Map4k4_cKO	MEP
bc1_21-bc2_94-bc3_115_2	1221	565	2.6208	3.7674	Map4k4_cKO	mNeu
bc1_10-bc2_41-bc3_156_2	1342	738	2.60805	7.45156	Map4k4_cKO	ProNeu
bc1_8-bc2_27-bc3_125_2	1323	640	2.72109	8.39002	Map4k4_cKO	ProNeu
bc1_8-bc2_46-bc3_182_2	1318	691	1.36571	12.0637	Map4k4_cKO	ProNeu
bc1_16-bc2_140-bc3_81_2	1645	649	4.62006	6.44377	Map4k4_cKO	cDC
bc1_11-bc2_59-bc3_114_2	1402	708	3.35235	9.91441	Map4k4_cKO	MEP
bc1_6-bc2_82-bc3_185_2	1380	767	4.13043	8.76812	Map4k4_cKO	ProNeu
bc1_21-bc2_129-bc3_28_2	1236	687	1.61812	10.9223	Map4k4_cKO	ProNeu
bc1_1-bc2_118-bc3_93_2	1304	771	6.21166	2.07055	Map4k4_cKO	mNeu
bc1_10-bc2_149-bc3_51_2	1320	812	1.66667	11.7424	Map4k4_cKO	Macrophage
bc1_18-bc2_30-bc3_121_2	1312	698	1.52439	10.6707	Map4k4_cKO	ProNeu
bc1_8-bc2_71-bc3_166_2	1331	715	3.30579	10.4433	Map4k4_cKO	ProNeu
bc1_11-bc2_47-bc3_192_2	1382	936	3.97974	15.3401	Map4k4_cKO	ProNeu
bc1_11-bc2_137-bc3_77_2	1362	733	1.46843	12.8488	Map4k4_cKO	PreNeu
bc1_3-bc2_92-bc3_149_2	1206	708	1.40962	18.2421	Map4k4_cKO	ProNeu
bc1_4-bc2_175-bc3_33_2	1271	662	1.73092	8.33989	Map4k4_cKO	MEP
bc1_17-bc2_10-bc3_154_2	1195	630	2.17573	22.0921	Map4k4_cKO	MEP
bc1_3-bc2_167-bc3_75_2	1284	637	8.25545	8.56698	Map4k4_cKO	imNeu
bc1_18-bc2_112-bc3_42_2	1460	660	3.08219	8.63014	Map4k4_cKO	MEP
bc1_8-bc2_76-bc3_143_2	1205	632	2.07469	6.88797	Map4k4_cKO	ProNeu
bc1_11-bc2_102-bc3_76_2	1365	731	2.49084	8.71795	Map4k4_cKO	MEP
bc1_14-bc2_80-bc3_128_2	1368	563	0.0730994	4.38596	Map4k4_cKO	imNeu
bc1_4-bc2_30-bc3_112_2	1277	664	2.11433	8.69225	Map4k4_cKO	MEP
bc1_9-bc2_129-bc3_18_2	1296	703	1.46605	8.56481	Map4k4_cKO	MEP
bc1_6-bc2_85-bc3_133_2	1316	671	2.65957	2.35562	Map4k4_cKO	mNeu
bc1_7-bc2_84-bc3_184_2	1320	714	2.34848	9.39394	Map4k4_cKO	MEP
bc1_15-bc2_27-bc3_174_2	1248	748	0.721154	19.4712	Map4k4_cKO	MEP
bc1_11-bc2_159-bc3_49_2	1288	673	2.01863	8.77329	Map4k4_cKO	PreNeu
bc1_8-bc2_18-bc3_139_2	1278	709	1.95618	8.92019	Map4k4_cKO	ProNeu
bc1_1-bc2_62-bc3_135_2	1229	652	4.23108	5.04475	Map4k4_cKO	imNeu
bc1_3-bc2_86-bc3_168_2	1471	742	1.29164	11.6927	Map4k4_cKO	PreNeu
bc1_13-bc2_124-bc3_17_2	1313	707	1.67555	7.84463	Map4k4_cKO	ProNeu
bc1_19-bc2_158-bc3_90_2	1294	665	6.25966	6.18238	Map4k4_cKO	imNeu
bc1_2-bc2_164-bc3_25_2	1359	756	1.47167	8.38852	Map4k4_cKO	ProNeu
bc1_13-bc2_16-bc3_185_2	1334	751	3.67316	2.54873	Map4k4_cKO	mNeu
bc1_22-bc2_158-bc3_40_2	1390	726	1.65468	10.2158	Map4k4_cKO	ProNeu
bc1_24-bc2_90-bc3_177_2	1189	643	1.76619	10.0925	Map4k4_cKO	ProNeu
bc1_10-bc2_86-bc3_149_2	1380	721	2.02899	8.33333	Map4k4_cKO	ProNeu
bc1_24-bc2_71-bc3_178_2	1238	682	2.18094	8.07754	Map4k4_cKO	MEP
bc1_24-bc2_8-bc3_132_2	1229	658	2.11554	8.869	Map4k4_cKO	ProNeu
bc1_1-bc2_161-bc3_36_2	1323	356	2.34316	1.5873	Map4k4_cKO	Eosinophil
bc1_7-bc2_124-bc3_96_2	1343	717	3.05287	8.71184	Map4k4_cKO	MEP
bc1_2-bc2_1-bc3_110_2	1342	717	1.86289	9.76155	Map4k4_cKO	MEP
bc1_13-bc2_120-bc3_26_2	1312	730	1.90549	9.07012	Map4k4_cKO	ProNeu
bc1_3-bc2_161-bc3_64_2	1235	696	1.53846	9.7166	Map4k4_cKO	ProNeu
bc1_18-bc2_63-bc3_105_2	1231	432	2.27457	3.81803	Map4k4_cKO	Eosinophil
bc1_17-bc2_106-bc3_84_2	1301	717	2.61337	7.60953	Map4k4_cKO	ProNeu
bc1_24-bc2_24-bc3_110_2	1158	610	2.76339	8.37651	Map4k4_cKO	ProNeu
bc1_19-bc2_100-bc3_23_2	1201	718	1.24896	15.4038	Map4k4_cKO	ProNeu
bc1_19-bc2_36-bc3_129_2	1258	661	1.74881	8.26709	Map4k4_cKO	ProNeu
bc1_20-bc2_180-bc3_7_2	1217	628	7.2309	6.08053	Map4k4_cKO	MEP
bc1_3-bc2_180-bc3_91_2	1164	637	2.23368	7.64605	Map4k4_cKO	imNeu
bc1_17-bc2_104-bc3_13_2	1336	774	1.27246	9.80539	Map4k4_cKO	ProMon
bc1_3-bc2_133-bc3_24_2	1146	621	1.91972	9.68586	Map4k4_cKO	ProNeu
bc1_15-bc2_159-bc3_64_2	1315	683	0.912548	8.97338	Map4k4_cKO	ProNeu
bc1_23-bc2_73-bc3_178_2	1336	650	7.11078	4.04192	Map4k4_cKO	NKT
bc1_5-bc2_66-bc3_124_2	1340	776	1.79104	13.2836	Map4k4_cKO	ProNeu
bc1_1-bc2_144-bc3_43_2	1486	707	0.874832	6.72948	Map4k4_cKO	ProMon
bc1_12-bc2_150-bc3_5_2	1150	655	1.30435	13.913	Map4k4_cKO	ProNeu
bc1_15-bc2_174-bc3_14_2	1278	700	2.66041	7.90297	Map4k4_cKO	MEP
bc1_13-bc2_106-bc3_77_2	1593	763	2.13434	7.03076	Map4k4_cKO	ProNeu
bc1_17-bc2_59-bc3_150_2	1272	674	2.20126	9.66981	Map4k4_cKO	ProNeu
bc1_19-bc2_131-bc3_4_2	1179	641	8.73622	11.0263	Map4k4_cKO	ProNeu
bc1_17-bc2_88-bc3_140_2	1351	650	4.88527	9.91858	Map4k4_cKO	ProNeu
bc1_1-bc2_36-bc3_121_2	1158	652	1.64076	12.2625	Map4k4_cKO	ProNeu
bc1_11-bc2_166-bc3_44_2	1306	725	1.83767	8.95865	Map4k4_cKO	MEP
bc1_13-bc2_174-bc3_94_2	1322	755	2.26929	8.39637	Map4k4_cKO	ProNeu
bc1_13-bc2_166-bc3_52_2	1172	630	0.170648	17.9181	Map4k4_cKO	ProNeu
bc1_2-bc2_81-bc3_111_2	1278	711	2.11268	8.13772	Map4k4_cKO	MEP
bc1_1-bc2_33-bc3_171_2	1203	653	1.57938	10.1413	Map4k4_cKO	ProNeu
bc1_22-bc2_63-bc3_170_2	1244	660	2.17042	8.60129	Map4k4_cKO	ProNeu
bc1_8-bc2_105-bc3_90_2	1172	641	1.70648	8.02048	Map4k4_cKO	ProMon
bc1_19-bc2_143-bc3_93_2	1225	684	1.55102	8.81633	Map4k4_cKO	ProNeu
bc1_22-bc2_62-bc3_172_2	1298	538	2.61941	3.46687	Map4k4_cKO	Eosinophil
bc1_1-bc2_93-bc3_147_2	1232	669	2.19156	9.33442	Map4k4_cKO	ProNeu
bc1_23-bc2_125-bc3_12_2	1194	701	2.26131	9.9665	Map4k4_cKO	ProNeu
bc1_13-bc2_61-bc3_155_2	1265	670	3.79447	8.14229	Map4k4_cKO	ProNeu
bc1_6-bc2_82-bc3_170_2	1254	694	2.87081	9.9681	Map4k4_cKO	ProNeu
bc1_11-bc2_183-bc3_13_2	1350	721	1.48148	12.8889	Map4k4_cKO	ProNeu
bc1_2-bc2_132-bc3_38_2	1340	739	2.01493	9.40299	Map4k4_cKO	MEP
bc1_18-bc2_78-bc3_172_2	1250	663	1.52	6.4	Map4k4_cKO	imNeu
bc1_13-bc2_95-bc3_159_2	1344	726	2.30655	12.2768	Map4k4_cKO	Macrophage
bc1_18-bc2_100-bc3_45_2	1167	630	1.37104	9.34019	Map4k4_cKO	ProNeu
bc1_10-bc2_139-bc3_5_2	1179	483	4.41052	4.07125	Map4k4_cKO	NKT
bc1_22-bc2_122-bc3_82_2	1344	682	1.5625	6.39881	Map4k4_cKO	ProMon
bc1_23-bc2_167-bc3_90_2	1410	690	5.1773	10.922	Map4k4_cKO	MEP
bc1_3-bc2_12-bc3_170_2	1130	616	1.15044	8.67257	Map4k4_cKO	imNeu
bc1_21-bc2_34-bc3_105_2	1118	607	2.41503	8.76565	Map4k4_cKO	MEP
bc1_16-bc2_39-bc3_160_2	1262	725	1.58479	7.76545	Map4k4_cKO	Macrophage
bc1_23-bc2_113-bc3_12_2	1111	667	1.71017	21.0621	Map4k4_cKO	ProNeu
bc1_2-bc2_89-bc3_158_2	1313	715	2.20868	8.45392	Map4k4_cKO	MEP
bc1_13-bc2_116-bc3_4_2	1266	687	2.05371	9.39968	Map4k4_cKO	ProNeu
bc1_3-bc2_16-bc3_155_2	1070	600	1.30841	14.486	Map4k4_cKO	ProNeu
bc1_18-bc2_39-bc3_179_2	1133	623	1.85349	9.70874	Map4k4_cKO	ProNeu
bc1_20-bc2_174-bc3_45_2	1231	686	1.46223	10.0731	Map4k4_cKO	ProNeu
bc1_8-bc2_25-bc3_123_2	1369	668	4.96713	11.6874	Map4k4_cKO	MEP
bc1_22-bc2_112-bc3_45_2	1269	654	1.49724	7.32861	Map4k4_cKO	PreNeu
bc1_19-bc2_11-bc3_101_2	1140	641	1.31579	11.3158	Map4k4_cKO	ProNeu
bc1_23-bc2_139-bc3_65_2	1128	722	1.77305	1.24113	Map4k4_cKO	mNeu
bc1_1-bc2_89-bc3_124_2	1128	666	5.05319	1.06383	Map4k4_cKO	mNeu
bc1_3-bc2_106-bc3_87_2	1150	615	2.17391	10.6957	Map4k4_cKO	ProNeu
bc1_5-bc2_79-bc3_163_2	1187	725	2.1904	9.77254	Map4k4_cKO	ProMon
bc1_10-bc2_138-bc3_77_2	1245	671	1.44578	10.8434	Map4k4_cKO	ProNeu
bc1_24-bc2_114-bc3_50_2	1078	610	1.48423	10.3896	Map4k4_cKO	ProNeu
bc1_8-bc2_183-bc3_42_2	1108	685	0.902527	10.1986	Map4k4_cKO	ProMon
bc1_23-bc2_136-bc3_29_2	1179	637	2.54453	3.73198	Map4k4_cKO	mNeu
bc1_19-bc2_145-bc3_31_2	1135	625	1.5859	8.54626	Map4k4_cKO	PreNeu
bc1_20-bc2_40-bc3_161_2	1149	650	1.39252	12.7937	Map4k4_cKO	ProNeu
bc1_1-bc2_27-bc3_181_2	1140	621	1.92982	7.98246	Map4k4_cKO	MEP
bc1_11-bc2_82-bc3_183_2	1233	642	2.91971	8.59692	Map4k4_cKO	MEP
bc1_3-bc2_167-bc3_13_2	1127	681	9.67169	0.621118	Map4k4_cKO	mNeu
bc1_9-bc2_145-bc3_75_2	1138	677	2.37258	11.8629	Map4k4_cKO	ProMon
bc1_10-bc2_113-bc3_80_2	1197	745	1.5873	10.2757	Map4k4_cKO	ProMon
bc1_17-bc2_147-bc3_66_2	1173	504	2.9838	3.83632	Map4k4_cKO	NKT
bc1_14-bc2_157-bc3_25_2	1160	672	1.63793	9.13793	Map4k4_cKO	ProNeu
bc1_18-bc2_188-bc3_41_2	1125	622	2.4	9.51111	Map4k4_cKO	ProNeu
bc1_22-bc2_47-bc3_149_2	1215	664	2.13992	8.14815	Map4k4_cKO	MEP
bc1_19-bc2_86-bc3_130_2	1081	645	1.01758	16.1887	Map4k4_cKO	ProNeu
bc1_21-bc2_85-bc3_176_2	1115	597	1.25561	8.52018	Map4k4_cKO	MEP
bc1_24-bc2_154-bc3_33_2	1059	613	1.13314	14.8253	Map4k4_cKO	ProNeu
bc1_19-bc2_39-bc3_97_2	1110	598	1.71171	9.00901	Map4k4_cKO	MEP
bc1_10-bc2_103-bc3_86_2	1211	639	2.8076	8.58794	Map4k4_cKO	ProNeu
bc1_6-bc2_125-bc3_78_2	1159	690	2.50216	8.71441	Map4k4_cKO	ProNeu
bc1_7-bc2_62-bc3_141_2	1245	688	2.6506	9.95984	Map4k4_cKO	ProNeu
bc1_13-bc2_112-bc3_86_2	1173	648	2.21654	8.26939	Map4k4_cKO	ProNeu
bc1_1-bc2_69-bc3_185_2	1045	597	0.191388	21.3397	Map4k4_cKO	MEP
bc1_21-bc2_189-bc3_20_2	1210	476	4.6281	8.01653	Map4k4_cKO	MEP
bc1_13-bc2_149-bc3_44_2	1196	669	2.25753	9.44816	Map4k4_cKO	ProNeu
bc1_4-bc2_182-bc3_34_2	1040	389	3.07692	3.46154	Map4k4_cKO	Eosinophil
bc1_20-bc2_116-bc3_92_2	1144	588	4.1958	6.11888	Map4k4_cKO	MEP
bc1_21-bc2_170-bc3_64_2	1177	619	1.61427	8.24129	Map4k4_cKO	ProNeu
bc1_3-bc2_171-bc3_16_2	1069	625	1.30964	15.0608	Map4k4_cKO	ProNeu
bc1_2-bc2_164-bc3_6_2	1188	662	2.44108	9.42761	Map4k4_cKO	ProNeu
bc1_14-bc2_190-bc3_32_2	1123	610	1.6919	12.2885	Map4k4_cKO	ProNeu
bc1_17-bc2_54-bc3_165_2	1198	649	1.41903	8.51419	Map4k4_cKO	ProNeu
bc1_23-bc2_22-bc3_119_2	1125	585	2.31111	3.73333	Map4k4_cKO	mNeu
bc1_24-bc2_20-bc3_108_2	1027	465	3.40798	3.31061	Map4k4_cKO	NKT
bc1_19-bc2_120-bc3_82_2	1168	646	1.96918	10.8733	Map4k4_cKO	ProNeu
bc1_23-bc2_150-bc3_82_2	1081	210	0.740056	3.70028	Map4k4_cKO	ProEry
bc1_6-bc2_79-bc3_189_2	1297	434	6.86199	2.00463	Map4k4_cKO	mNeu
bc1_5-bc2_76-bc3_134_2	1158	634	0.259067	11.4853	Map4k4_cKO	ProNeu
bc1_5-bc2_22-bc3_168_2	1430	364	3.28671	2.30769	Map4k4_cKO	Eosinophil
bc1_23-bc2_10-bc3_177_2	1123	562	3.47284	6.2333	Map4k4_cKO	NKT
bc1_17-bc2_180-bc3_77_2	1268	559	4.57413	5.7571	Map4k4_cKO	NK
bc1_20-bc2_138-bc3_8_2	1259	603	6.59253	7.6251	Map4k4_cKO	ProNeu
bc1_10-bc2_131-bc3_75_2	1102	612	1.54265	12.1597	Map4k4_cKO	ProNeu
bc1_23-bc2_153-bc3_81_2	1553	350	17.9008	3.0264	Map4k4_cKO	ProEry
bc1_19-bc2_38-bc3_190_2	1168	633	2.31164	7.36301	Map4k4_cKO	MEP
bc1_17-bc2_31-bc3_159_2	1146	589	0.26178	19.1972	Map4k4_cKO	MEP
bc1_8-bc2_82-bc3_132_2	1114	586	2.60323	8.70736	Map4k4_cKO	ProNeu
bc1_3-bc2_37-bc3_103_2	1086	635	2.48619	9.85267	Map4k4_cKO	MEP
bc1_4-bc2_109-bc3_59_2	1128	626	0.620567	13.2092	Map4k4_cKO	MEP
bc1_23-bc2_163-bc3_20_2	1062	592	0	17.6083	Map4k4_cKO	MEP
bc1_6-bc2_144-bc3_59_2	1126	635	2.39787	9.14742	Map4k4_cKO	ProNeu
bc1_2-bc2_165-bc3_80_2	1333	824	6.52663	1.50038	Map4k4_cKO	mNeu
bc1_17-bc2_153-bc3_41_2	1242	626	1.44928	10.789	Map4k4_cKO	MEP
bc1_18-bc2_149-bc3_87_2	1115	655	1.61435	8.96861	Map4k4_cKO	ProNeu
bc1_15-bc2_173-bc3_34_2	1159	633	1.55306	9.83607	Map4k4_cKO	ProNeu
bc1_19-bc2_85-bc3_140_2	1093	677	1.55535	14.7301	Map4k4_cKO	ProNeu
bc1_21-bc2_84-bc3_154_2	1411	423	9.35507	3.47271	Map4k4_cKO	ProEry
bc1_17-bc2_122-bc3_45_2	1305	741	9.88506	3.14176	Map4k4_cKO	ProB
bc1_23-bc2_87-bc3_115_2	1117	468	1.79051	4.02865	Map4k4_cKO	Eosinophil
bc1_20-bc2_46-bc3_149_2	1119	613	2.14477	7.7748	Map4k4_cKO	ProNeu
bc1_19-bc2_64-bc3_139_2	1062	622	2.16573	14.0301	Map4k4_cKO	ProNeu
bc1_8-bc2_135-bc3_94_2	1050	654	1.14286	14.8571	Map4k4_cKO	ProNeu
bc1_13-bc2_116-bc3_16_2	1137	604	1.40721	7.91557	Map4k4_cKO	ProNeu
bc1_4-bc2_179-bc3_41_2	1019	562	1.86457	8.04711	Map4k4_cKO	ProNeu
bc1_7-bc2_146-bc3_68_2	1146	621	2.96684	6.80628	Map4k4_cKO	MEP
bc1_13-bc2_77-bc3_126_2	1151	627	1.73762	3.99652	Map4k4_cKO	mNeu
bc1_18-bc2_92-bc3_161_2	1063	585	2.8222	8.09031	Map4k4_cKO	ProNeu
bc1_21-bc2_141-bc3_20_2	1034	352	2.61122	2.90135	Map4k4_cKO	Eosinophil
bc1_24-bc2_76-bc3_155_2	1048	586	1.62214	11.4504	Map4k4_cKO	ProNeu
bc1_11-bc2_51-bc3_131_2	1234	640	4.86224	2.35008	Map4k4_cKO	imNeu
bc1_1-bc2_130-bc3_57_2	1060	585	2.07547	11.1321	Map4k4_cKO	imNeu
bc1_2-bc2_190-bc3_89_2	1121	655	1.5165	7.93934	Map4k4_cKO	ProNeu
bc1_10-bc2_166-bc3_25_2	1054	666	1.89753	9.20304	Map4k4_cKO	ProMon
bc1_13-bc2_22-bc3_176_2	1165	649	1.11588	14.5923	Map4k4_cKO	ProNeu
bc1_21-bc2_9-bc3_104_2	994	568	2.01207	6.23742	Map4k4_cKO	MEP
bc1_24-bc2_11-bc3_172_2	1053	581	1.80437	9.97151	Map4k4_cKO	ProNeu
bc1_23-bc2_52-bc3_148_2	1099	579	5.5505	11.556	Map4k4_cKO	NKT
bc1_16-bc2_57-bc3_136_2	1026	592	1.65692	10.2339	Map4k4_cKO	ProNeu
bc1_11-bc2_191-bc3_12_2	1180	639	1.94915	8.38983	Map4k4_cKO	MEP
bc1_4-bc2_16-bc3_107_2	1405	262	21.9217	2.34875	Map4k4_cKO	ProEry
bc1_4-bc2_131-bc3_51_2	996	578	2.10843	11.245	Map4k4_cKO	ProNeu
bc1_5-bc2_46-bc3_102_2	1124	632	2.13523	7.47331	Map4k4_cKO	ProNeu
bc1_2-bc2_72-bc3_136_2	1060	606	0.754717	13.5849	Map4k4_cKO	ProNeu
bc1_1-bc2_136-bc3_94_2	987	530	2.02634	7.59878	Map4k4_cKO	ProNeu
bc1_9-bc2_163-bc3_90_2	1036	591	2.12355	8.49421	Map4k4_cKO	ProNeu
bc1_1-bc2_87-bc3_110_2	1073	554	3.16869	5.5918	Map4k4_cKO	NKT
bc1_13-bc2_182-bc3_18_2	1107	704	1.35501	8.94309	Map4k4_cKO	ProMon
bc1_24-bc2_12-bc3_156_2	1019	634	0.981354	10.0098	Map4k4_cKO	ProMon
bc1_14-bc2_97-bc3_2_2	1173	646	2.30179	7.92839	Map4k4_cKO	ProNeu
bc1_20-bc2_153-bc3_89_2	1080	705	2.87037	1.38889	Map4k4_cKO	mNeu
bc1_23-bc2_20-bc3_165_2	1098	425	2.55009	4.09836	Map4k4_cKO	Eosinophil
bc1_17-bc2_8-bc3_109_2	1031	563	2.13385	4.17071	Map4k4_cKO	mNeu
bc1_13-bc2_117-bc3_79_2	1103	627	1.99456	8.25023	Map4k4_cKO	ProNeu
bc1_1-bc2_163-bc3_74_2	1000	661	1.9	9.1	Map4k4_cKO	ProMon
bc1_7-bc2_43-bc3_170_2	1102	613	1.81488	7.16878	Map4k4_cKO	MEP
bc1_18-bc2_97-bc3_74_2	1108	629	2.34657	8.03249	Map4k4_cKO	ProNeu
bc1_1-bc2_48-bc3_140_2	1050	651	1.42857	13.7143	Map4k4_cKO	ProNeu
bc1_2-bc2_121-bc3_37_2	1037	604	2.31437	12.2469	Map4k4_cKO	ProNeu
bc1_2-bc2_94-bc3_180_2	1130	608	8.23009	7.78761	Map4k4_cKO	ProMon
bc1_19-bc2_14-bc3_107_2	982	596	1.42566	9.2668	Map4k4_cKO	ProNeu
bc1_15-bc2_96-bc3_180_2	1047	592	3.24737	15.5683	Map4k4_cKO	Macrophage
bc1_6-bc2_26-bc3_121_2	1294	657	3.09119	11.2056	Map4k4_cKO	MEP
bc1_15-bc2_68-bc3_123_2	1211	562	3.63336	7.01899	Map4k4_cKO	NKT
bc1_1-bc2_158-bc3_27_2	982	484	2.74949	3.15682	Map4k4_cKO	mNeu
bc1_20-bc2_153-bc3_18_2	1091	613	2.56645	8.70761	Map4k4_cKO	MEP
bc1_19-bc2_113-bc3_77_2	1119	482	2.77033	5.1832	Map4k4_cKO	Eosinophil
bc1_18-bc2_174-bc3_43_2	1108	601	1.17329	4.51264	Map4k4_cKO	mNeu
bc1_15-bc2_67-bc3_165_2	1147	458	1.39494	3.57454	Map4k4_cKO	imNeu
bc1_6-bc2_133-bc3_3_2	1048	725	2.09924	7.34733	Map4k4_cKO	ProMon
bc1_22-bc2_74-bc3_184_2	1179	659	3.30789	8.05768	Map4k4_cKO	ProMon
bc1_17-bc2_156-bc3_88_2	1079	611	3.33642	10.658	Map4k4_cKO	ProNeu
bc1_21-bc2_148-bc3_20_2	981	579	1.52905	13.5576	Map4k4_cKO	ProNeu
bc1_22-bc2_154-bc3_65_2	1107	558	2.80036	3.4327	Map4k4_cKO	imNeu
bc1_23-bc2_156-bc3_72_2	1100	615	1.72727	4.18182	Map4k4_cKO	mNeu
bc1_6-bc2_159-bc3_87_2	1037	582	1.92864	8.77531	Map4k4_cKO	ProNeu
bc1_6-bc2_153-bc3_59_2	1064	642	1.8797	8.36466	Map4k4_cKO	ProNeu
bc1_15-bc2_37-bc3_131_2	1071	631	0.746965	9.99066	Map4k4_cKO	ProNeu
bc1_13-bc2_165-bc3_40_2	1081	564	3.14524	3.23774	Map4k4_cKO	mNeu
bc1_13-bc2_65-bc3_164_2	1217	653	2.38291	11.0929	Map4k4_cKO	MEP
bc1_6-bc2_26-bc3_106_2	1045	586	1.72249	9.76077	Map4k4_cKO	ProNeu
bc1_11-bc2_132-bc3_58_2	1468	313	4.15531	1.63488	Map4k4_cKO	ProEry
bc1_9-bc2_138-bc3_79_2	1039	579	2.98364	8.46968	Map4k4_cKO	ProNeu
bc1_8-bc2_108-bc3_34_2	935	617	0.962567	10.2674	Map4k4_cKO	ProMon
bc1_13-bc2_188-bc3_74_2	946	567	1.69133	13.1078	Map4k4_cKO	ProNeu
bc1_5-bc2_48-bc3_102_2	1074	610	2.88641	10.6145	Map4k4_cKO	ProNeu
bc1_19-bc2_50-bc3_119_2	1007	568	2.38332	8.04369	Map4k4_cKO	MEP
bc1_13-bc2_140-bc3_3_2	973	625	1.84995	8.42754	Map4k4_cKO	ProMon
bc1_1-bc2_147-bc3_85_2	930	492	4.08602	2.36559	Map4k4_cKO	mNeu
bc1_20-bc2_162-bc3_28_2	978	584	1.84049	12.3722	Map4k4_cKO	ProNeu
bc1_3-bc2_138-bc3_87_2	924	515	1.19048	11.7965	Map4k4_cKO	ProNeu
bc1_8-bc2_116-bc3_76_2	937	572	2.02775	10.4589	Map4k4_cKO	ProMon
bc1_9-bc2_176-bc3_63_2	1022	578	1.56556	3.03327	Map4k4_cKO	mNeu
bc1_19-bc2_180-bc3_54_2	941	342	3.40064	2.97556	Map4k4_cKO	Eosinophil
bc1_16-bc2_148-bc3_82_2	1019	563	1.76644	5.00491	Map4k4_cKO	mNeu
bc1_15-bc2_74-bc3_175_2	1018	561	2.25933	10.4126	Map4k4_cKO	ProNeu
bc1_15-bc2_78-bc3_129_2	1010	585	2.27723	7.82178	Map4k4_cKO	ProNeu
bc1_16-bc2_129-bc3_14_2	873	340	2.29095	3.89462	Map4k4_cKO	Eosinophil
bc1_8-bc2_92-bc3_152_2	939	495	0.212993	19.7018	Map4k4_cKO	Macrophage
bc1_2-bc2_85-bc3_111_2	966	506	3.20911	2.79503	Map4k4_cKO	mNeu
bc1_7-bc2_108-bc3_54_2	973	576	1.84995	12.1274	Map4k4_cKO	ProNeu
bc1_6-bc2_24-bc3_189_2	1011	633	2.76954	6.13254	Map4k4_cKO	ProMon
bc1_15-bc2_13-bc3_140_2	1046	574	3.72849	6.88337	Map4k4_cKO	ProNeu
bc1_19-bc2_156-bc3_44_2	1053	289	2.2792	4.2735	Map4k4_cKO	Eosinophil
bc1_19-bc2_40-bc3_191_2	999	516	5.30531	3.5035	Map4k4_cKO	imNeu
bc1_3-bc2_76-bc3_128_2	978	419	9.1002	9.7137	Map4k4_cKO	ProNeu
bc1_17-bc2_142-bc3_72_2	1004	636	1.69323	9.46215	Map4k4_cKO	ProMon
bc1_9-bc2_167-bc3_33_2	940	518	4.89362	3.61702	Map4k4_cKO	mNeu
bc1_23-bc2_115-bc3_83_2	1010	502	4.65347	4.9505	Map4k4_cKO	imNeu
bc1_5-bc2_4-bc3_143_2	1186	631	2.02361	13.4064	Map4k4_cKO	MEP
bc1_17-bc2_102-bc3_86_2	1019	496	1.3739	7.26202	Map4k4_cKO	imNeu
bc1_24-bc2_159-bc3_80_2	902	541	1.21951	9.20177	Map4k4_cKO	ProNeu
bc1_17-bc2_75-bc3_123_2	935	582	1.17647	9.73262	Map4k4_cKO	ProMon
bc1_22-bc2_141-bc3_64_2	1073	681	1.77074	8.85368	Map4k4_cKO	ProMon
bc1_18-bc2_154-bc3_53_2	966	533	2.17391	7.86749	Map4k4_cKO	ProNeu
bc1_7-bc2_27-bc3_113_2	936	510	1.28205	10.0427	Map4k4_cKO	PreNeu
bc1_18-bc2_19-bc3_142_2	1010	506	2.37624	5.54455	Map4k4_cKO	imNeu
bc1_5-bc2_45-bc3_122_2	1003	586	1.29611	10.5683	Map4k4_cKO	ProNeu
bc1_14-bc2_58-bc3_169_2	1078	510	3.52505	6.21521	Map4k4_cKO	NKT
bc1_19-bc2_113-bc3_80_2	955	440	2.93194	5.02618	Map4k4_cKO	imNeu
bc1_10-bc2_5-bc3_191_2	1062	600	1.69492	9.22787	Map4k4_cKO	ProNeu
bc1_12-bc2_172-bc3_21_2	1001	568	2.1978	9.79021	Map4k4_cKO	ProNeu
bc1_10-bc2_116-bc3_51_2	963	536	2.18069	5.29595	Map4k4_cKO	mNeu
bc1_14-bc2_190-bc3_50_2	916	560	0.655022	10.262	Map4k4_cKO	ProMon
bc1_18-bc2_17-bc3_98_2	932	525	1.82403	8.58369	Map4k4_cKO	ProMon
bc1_19-bc2_110-bc3_93_2	887	437	2.14205	2.93123	Map4k4_cKO	mNeu
bc1_22-bc2_102-bc3_30_2	1000	478	3.9	2.4	Map4k4_cKO	mNeu
bc1_14-bc2_122-bc3_5_2	967	530	3.82627	1.6546	Map4k4_cKO	mNeu
bc1_2-bc2_60-bc3_145_2	1000	551	2.5	9.9	Map4k4_cKO	ProNeu
bc1_13-bc2_97-bc3_15_2	1029	573	1.84645	3.69291	Map4k4_cKO	mNeu
bc1_20-bc2_98-bc3_18_2	1061	367	5.74929	6.03205	Map4k4_cKO	Eosinophil
bc1_17-bc2_23-bc3_191_2	1142	510	1.83888	5.25394	Map4k4_cKO	Macrophage
bc1_1-bc2_67-bc3_114_2	996	547	3.81526	5.12048	Map4k4_cKO	B
bc1_6-bc2_26-bc3_99_2	1071	575	4.29505	8.30999	Map4k4_cKO	Macrophage
bc1_11-bc2_136-bc3_85_2	960	555	2.5	11.4583	Map4k4_cKO	ProNeu
bc1_15-bc2_155-bc3_42_2	989	612	2.32558	11.4257	Map4k4_cKO	Macrophage
bc1_7-bc2_53-bc3_180_2	1045	487	2.10526	4.689	Map4k4_cKO	NKT
bc1_14-bc2_166-bc3_57_2	924	553	0.974026	15.8009	Map4k4_cKO	ProNeu
bc1_14-bc2_96-bc3_100_2	874	479	0.343249	24.5995	Map4k4_cKO	ProNeu
bc1_13-bc2_1-bc3_147_2	1225	354	9.46939	4.16327	Map4k4_cKO	ProEry
bc1_20-bc2_87-bc3_162_2	905	583	5.74586	3.9779	Map4k4_cKO	mNeu
bc1_15-bc2_35-bc3_118_2	973	568	1.2333	11.8191	Map4k4_cKO	ProNeu
bc1_13-bc2_190-bc3_77_2	925	557	1.62162	12.1081	Map4k4_cKO	ProNeu
bc1_6-bc2_166-bc3_80_2	1006	346	27.336	4.87078	Map4k4_cKO	imNeu
bc1_11-bc2_1-bc3_117_2	1009	570	2.08127	8.82061	Map4k4_cKO	MEP
bc1_7-bc2_190-bc3_64_2	1004	581	0.896414	10.5578	Map4k4_cKO	ProNeu
bc1_7-bc2_167-bc3_34_2	945	557	3.59788	8.25397	Map4k4_cKO	ProNeu
bc1_18-bc2_17-bc3_190_2	908	451	5.17621	6.82819	Map4k4_cKO	Macrophage
bc1_20-bc2_185-bc3_32_2	1002	307	1.29741	4.59082	Map4k4_cKO	Eosinophil
bc1_12-bc2_4-bc3_172_2	874	436	3.31808	6.29291	Map4k4_cKO	NKT
bc1_11-bc2_18-bc3_176_2	1059	443	3.49386	3.77715	Map4k4_cKO	Eosinophil
bc1_11-bc2_115-bc3_54_2	935	530	2.45989	11.6578	Map4k4_cKO	ProNeu
bc1_1-bc2_170-bc3_58_2	961	635	0.416233	14.0479	Map4k4_cKO	MEP
bc1_18-bc2_61-bc3_169_2	869	573	1.61105	9.32106	Map4k4_cKO	ProMon
bc1_15-bc2_94-bc3_138_2	941	629	0.21254	17.7471	Map4k4_cKO	MEP
bc1_1-bc2_150-bc3_87_2	909	301	4.29043	2.53025	Map4k4_cKO	Eosinophil
bc1_2-bc2_137-bc3_76_2	921	577	1.41151	12.0521	Map4k4_cKO	ProNeu
bc1_17-bc2_162-bc3_9_2	969	406	11.3519	7.22394	Map4k4_cKO	Macrophage
bc1_3-bc2_147-bc3_29_2	869	505	1.95627	8.63061	Map4k4_cKO	ProNeu
bc1_9-bc2_104-bc3_77_2	997	389	1.80542	3.81143	Map4k4_cKO	Eosinophil
bc1_13-bc2_172-bc3_96_2	976	498	4.40574	5.12295	Map4k4_cKO	mNeu
bc1_6-bc2_32-bc3_108_2	914	607	2.07877	11.3786	Map4k4_cKO	ProMon
bc1_11-bc2_64-bc3_103_2	922	537	1.40998	9.97831	Map4k4_cKO	ProNeu
bc1_21-bc2_107-bc3_54_2	824	331	3.39806	4.73301	Map4k4_cKO	Eosinophil
bc1_8-bc2_191-bc3_21_2	1186	261	15.5987	2.19224	Map4k4_cKO	ProEry
bc1_18-bc2_141-bc3_92_2	1010	531	2.47525	11.5842	Map4k4_cKO	MEP
bc1_18-bc2_18-bc3_142_2	884	543	1.58371	8.48416	Map4k4_cKO	ProMon
bc1_22-bc2_39-bc3_159_2	962	488	1.35135	5.09356	Map4k4_cKO	mNeu
bc1_5-bc2_136-bc3_60_2	877	612	1.71038	8.89396	Map4k4_cKO	ProMon
bc1_14-bc2_35-bc3_145_2	844	514	2.8436	9.47867	Map4k4_cKO	ProNeu
bc1_19-bc2_172-bc3_55_2	876	611	2.51142	1.59817	Map4k4_cKO	mNeu
bc1_14-bc2_90-bc3_186_2	860	523	1.62791	12.2093	Map4k4_cKO	ProNeu
bc1_15-bc2_41-bc3_178_2	937	623	0.747065	16.3287	Map4k4_cKO	MEP
bc1_19-bc2_70-bc3_119_2	920	538	2.3913	2.3913	Map4k4_cKO	mNeu
bc1_3-bc2_151-bc3_49_2	820	481	1.70732	9.63415	Map4k4_cKO	MEP
bc1_20-bc2_187-bc3_62_2	846	497	1.65485	12.4113	Map4k4_cKO	Macrophage
bc1_23-bc2_25-bc3_191_2	1034	568	4.35203	10.1547	Map4k4_cKO	MEP
bc1_11-bc2_76-bc3_118_2	920	537	2.82609	7.6087	Map4k4_cKO	PreNeu
bc1_6-bc2_167-bc3_76_2	990	416	9.49495	4.44444	Map4k4_cKO	imNeu
bc1_1-bc2_185-bc3_83_2	814	475	1.84275	8.23096	Map4k4_cKO	ProNeu
bc1_10-bc2_4-bc3_152_2	917	349	2.07197	5.99782	Map4k4_cKO	Eosinophil
bc1_19-bc2_75-bc3_104_2	919	534	4.02612	1.30577	Map4k4_cKO	mNeu
bc1_6-bc2_22-bc3_144_2	952	532	3.46639	10.3992	Map4k4_cKO	NK
bc1_18-bc2_98-bc3_13_2	896	448	3.79464	5.46875	Map4k4_cKO	imNeu
bc1_22-bc2_98-bc3_57_2	972	411	4.01235	2.36626	Map4k4_cKO	mNeu
bc1_23-bc2_144-bc3_35_2	866	576	1.15473	9.46882	Map4k4_cKO	ProMon
bc1_18-bc2_60-bc3_108_2	862	491	4.06032	12.993	Map4k4_cKO	ProNeu
bc1_15-bc2_18-bc3_123_2	880	513	1.47727	11.1364	Map4k4_cKO	ProNeu
bc1_16-bc2_157-bc3_40_2	977	522	2.76356	12.999	Map4k4_cKO	MEP
bc1_21-bc2_95-bc3_108_2	777	414	7.33591	8.88031	Map4k4_cKO	ProNeu
bc1_15-bc2_78-bc3_169_2	909	521	1.43014	4.51045	Map4k4_cKO	mNeu
bc1_20-bc2_176-bc3_16_2	866	369	5.42725	5.77367	Map4k4_cKO	imNeu
bc1_13-bc2_61-bc3_99_2	994	515	9.55734	9.55734	Map4k4_cKO	MEP
bc1_18-bc2_189-bc3_23_2	868	449	1.95853	5.52995	Map4k4_cKO	imNeu
bc1_7-bc2_14-bc3_121_2	897	527	2.11817	10.2564	Map4k4_cKO	ProNeu
bc1_9-bc2_91-bc3_141_2	823	504	2.30863	9.72053	Map4k4_cKO	ProNeu
bc1_6-bc2_132-bc3_43_2	869	577	1.8412	8.63061	Map4k4_cKO	ProMon
bc1_12-bc2_153-bc3_46_2	904	570	2.32301	10.9513	Map4k4_cKO	ProMon
bc1_2-bc2_57-bc3_124_2	911	498	2.08562	7.24479	Map4k4_cKO	mNeu
bc1_5-bc2_158-bc3_66_2	870	492	0.114943	12.9885	Map4k4_cKO	ProNeu
bc1_5-bc2_157-bc3_12_2	844	548	1.18483	9.83412	Map4k4_cKO	ProMon
bc1_5-bc2_184-bc3_35_2	836	548	1.55502	8.37321	Map4k4_cKO	ProMon
bc1_20-bc2_175-bc3_37_2	825	493	1.81818	13.3333	Map4k4_cKO	ProNeu
bc1_16-bc2_6-bc3_125_2	973	502	1.54162	14.1829	Map4k4_cKO	MEP
bc1_23-bc2_160-bc3_25_2	1310	760	1.60305	8.32061	Map4k4_cKO	MEP
bc1_8-bc2_138-bc3_1_2	818	518	2.20049	11.7359	Map4k4_cKO	ProMon
bc1_11-bc2_17-bc3_101_2	800	456	4	10.5	Map4k4_cKO	Macrophage
bc1_8-bc2_65-bc3_112_2	804	406	5.47264	7.71144	Map4k4_cKO	NKT
bc1_12-bc2_123-bc3_35_2	863	498	0.926999	11.0081	Map4k4_cKO	ProMon
bc1_10-bc2_176-bc3_1_2	875	521	2.05714	14.4	Map4k4_cKO	ProNeu
bc1_9-bc2_182-bc3_51_2	817	440	1.46879	3.42717	Map4k4_cKO	mNeu
bc1_15-bc2_74-bc3_98_2	856	481	0.817757	15.4206	Map4k4_cKO	ProNeu
bc1_22-bc2_104-bc3_65_2	841	501	0.475624	17.717	Map4k4_cKO	ProNeu
bc1_22-bc2_135-bc3_9_2	921	233	1.52009	3.36591	Map4k4_cKO	Eosinophil
bc1_5-bc2_105-bc3_78_2	935	485	2.8877	8.34225	Map4k4_cKO	ProNeu
bc1_20-bc2_183-bc3_55_2	779	477	0.256739	14.5058	Map4k4_cKO	ProNeu
bc1_14-bc2_70-bc3_171_2	729	509	1.78326	10.4252	Map4k4_cKO	ProMon
bc1_2-bc2_38-bc3_167_2	806	490	1.73697	9.55335	Map4k4_cKO	ProNeu
bc1_23-bc2_45-bc3_130_2	756	538	1.5873	8.46561	Map4k4_cKO	ProMon
bc1_11-bc2_99-bc3_92_2	811	510	1.97287	15.2898	Map4k4_cKO	ProNeu
bc1_17-bc2_66-bc3_152_2	832	575	1.92308	8.53365	Map4k4_cKO	ProMon
bc1_23-bc2_180-bc3_39_2	803	344	13.8232	5.85305	Map4k4_cKO	Macrophage
bc1_22-bc2_48-bc3_133_2	907	461	2.31533	4.96141	Map4k4_cKO	mNeu
bc1_5-bc2_113-bc3_8_2	853	518	1.64127	10.7855	Map4k4_cKO	ProNeu
bc1_15-bc2_173-bc3_62_2	984	316	28.0488	4.97967	Map4k4_cKO	ProEry
bc1_14-bc2_154-bc3_77_2	847	382	5.43093	3.42385	Map4k4_cKO	Eosinophil
bc1_16-bc2_180-bc3_89_2	721	446	4.02219	13.5922	Map4k4_cKO	Macrophage
bc1_2-bc2_182-bc3_41_2	868	468	1.84332	8.17972	Map4k4_cKO	imNeu
bc1_13-bc2_47-bc3_97_2	934	473	2.03426	5.67452	Map4k4_cKO	imNeu
bc1_15-bc2_167-bc3_37_2	786	533	2.4173	8.90585	Map4k4_cKO	ProMon
bc1_8-bc2_123-bc3_96_2	743	451	1.88425	17.362	Map4k4_cKO	MEP
bc1_24-bc2_105-bc3_4_2	728	508	2.06044	10.7143	Map4k4_cKO	Macrophage
bc1_22-bc2_19-bc3_107_2	803	508	4.60772	8.21918	Map4k4_cKO	ProMon
bc1_15-bc2_167-bc3_46_2	821	476	2.80146	2.92326	Map4k4_cKO	mNeu
bc1_2-bc2_71-bc3_162_2	830	506	1.44578	11.8072	Map4k4_cKO	ProNeu
bc1_6-bc2_57-bc3_163_2	863	502	2.08575	14.7161	Map4k4_cKO	ProNeu
bc1_24-bc2_92-bc3_175_2	757	367	1.98151	3.03831	Map4k4_cKO	imNeu
bc1_6-bc2_40-bc3_132_2	744	538	0.537634	8.19892	Map4k4_cKO	ProNeu
bc1_14-bc2_5-bc3_159_2	861	460	1.39373	10.8014	Map4k4_cKO	MEP
bc1_4-bc2_106-bc3_87_2	706	469	0.566572	9.91501	Map4k4_cKO	ProMon
bc1_18-bc2_77-bc3_145_2	718	463	0.835655	10.0279	Map4k4_cKO	ProMon
bc1_10-bc2_150-bc3_20_2	801	524	0.499376	17.3533	Map4k4_cKO	ProMon
bc1_9-bc2_62-bc3_142_2	722	501	2.49307	8.86427	Map4k4_cKO	ProMon
bc1_16-bc2_122-bc3_80_2	790	299	5.6962	4.17722	Map4k4_cKO	imNeu
bc1_22-bc2_43-bc3_114_2	785	548	1.52866	11.7197	Map4k4_cKO	ProMon
bc1_1-bc2_137-bc3_55_2	675	303	4	5.03704	Map4k4_cKO	Eosinophil
bc1_3-bc2_181-bc3_17_2	816	549	3.30882	0.980392	Map4k4_cKO	mNeu
bc1_14-bc2_60-bc3_141_2	769	472	1.17035	14.4343	Map4k4_cKO	ProNeu
bc1_14-bc2_137-bc3_16_2	733	371	2.72851	5.18417	Map4k4_cKO	imNeu
bc1_5-bc2_112-bc3_40_2	785	437	4.96815	2.67516	Map4k4_cKO	mNeu
bc1_1-bc2_137-bc3_33_2	658	466	1.21581	10.3343	Map4k4_cKO	ProMon
bc1_22-bc2_3-bc3_158_2	843	477	3.79597	8.4223	Map4k4_cKO	ProMon
bc1_13-bc2_64-bc3_188_2	784	420	2.04082	2.29592	Map4k4_cKO	mNeu
bc1_9-bc2_163-bc3_18_2	742	367	4.04313	3.50404	Map4k4_cKO	imNeu
bc1_13-bc2_175-bc3_8_2	781	479	0.128041	22.4072	Map4k4_cKO	MEP
bc1_3-bc2_4-bc3_156_2	659	410	0.91047	3.0349	Map4k4_cKO	mNeu
bc1_8-bc2_52-bc3_149_2	686	474	1.16618	9.32945	Map4k4_cKO	ProMon
bc1_10-bc2_177-bc3_43_2	740	481	2.02703	8.10811	Map4k4_cKO	ProMon
bc1_16-bc2_55-bc3_182_2	728	275	3.70879	2.47253	Map4k4_cKO	Eosinophil
bc1_2-bc2_155-bc3_39_2	720	432	3.19444	12.3611	Map4k4_cKO	Macrophage
bc1_12-bc2_145-bc3_69_2	660	437	1.9697	7.12121	Map4k4_cKO	ProMon
bc1_20-bc2_176-bc3_10_2	720	393	6.80556	4.16667	Map4k4_cKO	mNeu
bc1_20-bc2_4-bc3_182_2	723	418	2.62794	7.46888	Map4k4_cKO	Macrophage
bc1_2-bc2_74-bc3_188_2	884	479	1.13122	13.6878	Map4k4_cKO	MEP
bc1_12-bc2_35-bc3_123_2	680	458	2.20588	8.08824	Map4k4_cKO	ProMon
bc1_7-bc2_131-bc3_61_2	937	357	5.22946	5.8698	Map4k4_cKO	Macrophage
bc1_6-bc2_97-bc3_86_2	852	535	4.34272	11.6197	Map4k4_cKO	MEP
bc1_12-bc2_5-bc3_137_2	808	447	1.85644	11.3861	Map4k4_cKO	MEP
bc1_1-bc2_9-bc3_111_2	775	418	1.41935	11.4839	Map4k4_cKO	MEP
bc1_2-bc2_94-bc3_136_2	759	207	2.37154	2.37154	Map4k4_cKO	Eosinophil
bc1_5-bc2_157-bc3_80_2	887	483	2.36753	13.867	Map4k4_cKO	MEP
bc1_21-bc2_95-bc3_118_2	648	460	0.771605	8.7963	Map4k4_cKO	ProMon
bc1_6-bc2_87-bc3_121_2	823	406	3.40219	5.34629	Map4k4_cKO	NKT
bc1_4-bc2_98-bc3_19_2	649	415	5.08475	1.69492	Map4k4_cKO	mNeu
bc1_15-bc2_116-bc3_73_2	707	321	0.282885	11.0325	Map4k4_cKO	Macrophage
bc1_12-bc2_76-bc3_140_2	638	461	1.5674	7.05329	Map4k4_cKO	ProMon
bc1_1-bc2_5-bc3_161_2	622	435	1.44695	10.4502	Map4k4_cKO	ProMon
bc1_23-bc2_74-bc3_151_2	639	388	1.25196	4.85133	Map4k4_cKO	mNeu
bc1_19-bc2_80-bc3_104_2	669	437	1.64425	9.11809	Map4k4_cKO	ProMon
bc1_21-bc2_171-bc3_25_2	617	352	1.2966	4.37601	Map4k4_cKO	mNeu
bc1_7-bc2_144-bc3_19_2	697	397	12.6255	10.1865	Map4k4_cKO	Macrophage
bc1_3-bc2_184-bc3_38_2	630	369	2.38095	7.61905	Map4k4_cKO	NKT
bc1_19-bc2_38-bc3_159_2	704	461	3.26705	9.51705	Map4k4_cKO	Macrophage
bc1_11-bc2_65-bc3_169_2	831	478	1.20337	11.432	Map4k4_cKO	MEP
bc1_24-bc2_109-bc3_71_2	611	387	1.63666	12.4386	Map4k4_cKO	PreNeu
bc1_11-bc2_97-bc3_60_2	693	401	2.0202	6.92641	Map4k4_cKO	imNeu
bc1_15-bc2_126-bc3_14_2	673	353	0.89153	15.6018	Map4k4_cKO	NK
bc1_16-bc2_95-bc3_107_2	711	404	1.12518	12.0956	Map4k4_cKO	MEP
bc1_12-bc2_50-bc3_126_2	626	426	1.75719	10.2236	Map4k4_cKO	ProMon
bc1_19-bc2_164-bc3_29_2	654	478	1.68196	10.3976	Map4k4_cKO	ProMon
bc1_24-bc2_164-bc3_72_2	624	414	2.24359	8.65385	Map4k4_cKO	Macrophage
bc1_22-bc2_163-bc3_61_2	644	447	1.70807	9.93789	Map4k4_cKO	ProMon
bc1_3-bc2_145-bc3_45_2	701	404	1.99715	12.4108	Map4k4_cKO	MEP
bc1_20-bc2_85-bc3_116_2	658	380	0.303951	5.77508	Map4k4_cKO	Macrophage
bc1_2-bc2_58-bc3_169_2	830	251	17.7108	3.73494	Map4k4_cKO	ProEry
bc1_4-bc2_136-bc3_11_2	640	390	4.21875	12.0312	Map4k4_cKO	NKT
bc1_13-bc2_118-bc3_83_2	700	336	1.57143	9	Map4k4_cKO	Eosinophil
bc1_17-bc2_22-bc3_111_2	665	395	0.75188	10.0752	Map4k4_cKO	ProNeu
bc1_24-bc2_31-bc3_124_2	629	418	1.74881	8.42607	Map4k4_cKO	ProMon
bc1_11-bc2_1-bc3_124_2	751	284	4.12783	2.66312	Map4k4_cKO	Eosinophil
bc1_16-bc2_57-bc3_114_2	618	383	0.809061	9.2233	Map4k4_cKO	Macrophage
bc1_3-bc2_129-bc3_32_2	619	360	2.42326	1.93861	Map4k4_cKO	mNeu
bc1_10-bc2_173-bc3_14_2	656	362	3.5061	7.0122	Map4k4_cKO	NKT
bc1_24-bc2_46-bc3_170_2	570	372	1.57895	7.7193	Map4k4_cKO	ProMon
bc1_14-bc2_76-bc3_130_2	587	412	1.02215	8.51789	Map4k4_cKO	ProMon
bc1_7-bc2_145-bc3_13_2	673	390	1.48588	4.90342	Map4k4_cKO	mNeu
bc1_18-bc2_78-bc3_97_2	645	313	2.32558	5.11628	Map4k4_cKO	mNeu
bc1_14-bc2_122-bc3_45_2	650	451	1.53846	9.38462	Map4k4_cKO	ProMon
bc1_4-bc2_107-bc3_18_2	798	362	2.63158	6.39098	Map4k4_cKO	Macrophage
bc1_19-bc2_167-bc3_25_2	651	365	1.84332	4.7619	Map4k4_cKO	mNeu
bc1_6-bc2_5-bc3_126_2	783	450	2.42656	11.1111	Map4k4_cKO	MEP
bc1_23-bc2_167-bc3_44_2	666	384	7.20721	9.45946	Map4k4_cKO	Macrophage
bc1_23-bc2_65-bc3_176_2	691	384	3.90738	5.06512	Map4k4_cKO	mNeu
bc1_9-bc2_136-bc3_27_2	668	330	2.09581	10.9281	Map4k4_cKO	MEP
bc1_19-bc2_25-bc3_109_2	708	374	2.40113	12.2881	Map4k4_cKO	MEP
bc1_2-bc2_4-bc3_185_2	618	361	1.94175	5.82524	Map4k4_cKO	mNeu
bc1_10-bc2_47-bc3_192_2	669	452	2.24215	12.1076	Map4k4_cKO	ProNeu
bc1_13-bc2_109-bc3_1_2	664	346	1.95783	5.42169	Map4k4_cKO	mNeu
bc1_8-bc2_116-bc3_78_2	550	307	3.45455	12.5455	Map4k4_cKO	Macrophage
bc1_19-bc2_55-bc3_184_2	694	454	9.94236	1.8732	Map4k4_cKO	ProB
bc1_19-bc2_181-bc3_71_2	596	434	2.01342	8.72483	Map4k4_cKO	ProMon
bc1_22-bc2_3-bc3_146_2	578	409	1.55709	10.0346	Map4k4_cKO	ProMon
bc1_22-bc2_78-bc3_154_2	611	329	2.94599	9.6563	Map4k4_cKO	NK
bc1_19-bc2_183-bc3_88_2	606	378	0.660066	12.0462	Map4k4_cKO	Macrophage
bc1_2-bc2_169-bc3_83_2	632	338	5.37975	7.27848	Map4k4_cKO	NKT
bc1_21-bc2_189-bc3_3_2	516	352	1.74419	9.49612	Map4k4_cKO	ProMon
bc1_1-bc2_138-bc3_26_2	632	349	1.89873	11.5506	Map4k4_cKO	MEP
bc1_4-bc2_31-bc3_145_2	513	383	3.11891	19.1033	Map4k4_cKO	ProNeu
bc1_18-bc2_132-bc3_50_2	587	312	3.06644	5.11073	Map4k4_cKO	mNeu
bc1_19-bc2_43-bc3_184_2	544	388	1.47059	8.45588	Map4k4_cKO	ProMon
bc1_1-bc2_148-bc3_85_2	663	291	3.92157	3.16742	Map4k4_cKO	Macrophage
bc1_3-bc2_186-bc3_59_2	514	354	4.0856	11.0895	Map4k4_cKO	Macrophage
bc1_11-bc2_69-bc3_114_2	580	403	1.55172	10.1724	Map4k4_cKO	ProMon
bc1_22-bc2_58-bc3_126_2	693	382	1.7316	4.6176	Map4k4_cKO	mNeu
bc1_11-bc2_59-bc3_133_2	680	380	2.35294	10.2941	Map4k4_cKO	MEP
bc1_4-bc2_54-bc3_115_2	627	323	3.82775	7.01754	Map4k4_cKO	NKT
bc1_4-bc2_113-bc3_93_2	573	334	2.44328	7.67888	Map4k4_cKO	Macrophage
bc1_5-bc2_81-bc3_99_2	611	325	7.03764	5.07365	Map4k4_cKO	mNeu
bc1_7-bc2_152-bc3_41_2	559	397	1.78891	9.66011	Map4k4_cKO	ProMon
bc1_11-bc2_148-bc3_32_2	607	379	15.486	2.9654	Map4k4_cKO	mNeu
bc1_21-bc2_38-bc3_149_2	522	362	1.91571	9.1954	Map4k4_cKO	ProMon
bc1_13-bc2_110-bc3_46_2	602	321	1.3289	6.47841	Map4k4_cKO	Eosinophil
bc1_16-bc2_162-bc3_43_2	602	330	4.15282	3.32226	Map4k4_cKO	mNeu
bc1_15-bc2_136-bc3_87_2	603	339	0.995025	11.1111	Map4k4_cKO	Macrophage
bc1_19-bc2_37-bc3_140_2	563	393	2.13144	9.94671	Map4k4_cKO	ProMon
bc1_16-bc2_40-bc3_150_2	529	300	2.6465	4.7259	Map4k4_cKO	mNeu
bc1_11-bc2_128-bc3_28_2	647	379	0.463679	13.6012	Map4k4_cKO	MEP
bc1_14-bc2_7-bc3_166_2	538	331	1.11524	10.223	Map4k4_cKO	Macrophage
bc1_20-bc2_24-bc3_122_2	541	369	0.924214	8.31793	Map4k4_cKO	ProMon
bc1_22-bc2_64-bc3_187_2	622	280	27.9743	4.18006	Map4k4_cKO	imNeu
[truncated: 12,727 more rows]
