# Supplementary material for: Machine learning-based prediction reveals kinase MAP4K4 regulates neutrophil differentiation through phosphorylating apoptosis-related proteins
Source: PLoS Comput Biol. 2025 Mar 17;21(3):e1012877. doi: 10.1371/journal.pcbi.1012877 (PMC11957395; doi:10.1371/journal.pcbi.1012877)
Supplement: S9 Table — (XLSX) [file pcbi.1012877.s010.xlsx]

## Sheet: Sheet1
Supplementary Table 9. Signature genes (top 30 DEGs) of each cell type.
Gene	p_val	avg_log2FC	pct.1	pct.2	p_val_adj	cluster
Elane	0	3.6448	0.989	0.726	0	ProNeu
Ctsg	0	3.49802	0.938	0.401	0	ProNeu
Prtn3	0	3.42814	0.987	0.648	0	ProNeu
Mpo	0	3.32315	0.994	0.761	0	ProNeu
Ms4a3	0	2.74761	0.867	0.363	0	ProNeu
Nkg7	0	2.50977	0.801	0.268	0	ProNeu
Gstm1	0	2.27199	0.803	0.295	0	ProNeu
Plac8	0	2.13815	0.971	0.752	0	ProNeu
Calr	0	2.0388	0.908	0.517	0	ProNeu
Gm11505	0	2.03665	0.71	0.144	0	ProNeu
Srgn	0	1.96109	0.953	0.763	0	ProNeu
Mt1	0	1.73783	0.75	0.253	0	ProNeu
Ssr4	0	1.54727	0.773	0.419	0	ProNeu
Rpl32	0	1.53948	0.983	0.844	0	ProNeu
Rps18	0	1.52922	0.963	0.763	0	ProNeu
Rpl12	0	1.52665	0.938	0.692	0	ProNeu
Rps12	0	1.51795	0.993	0.924	0	ProNeu
Dbi	0	1.49687	0.811	0.439	0	ProNeu
Cst7	0	1.4906	0.678	0.138	0	ProNeu
Prss57	0	1.48367	0.691	0.191	0	ProNeu
Rpl36a	0	1.47637	0.923	0.686	0	ProNeu
Alas1	0	1.47446	0.761	0.462	0	ProNeu
Rps23	0	1.46025	0.979	0.871	0	ProNeu
Rps6	0	1.45939	0.911	0.715	0	ProNeu
Sec61b	0	1.457	0.851	0.682	0	ProNeu
Rps8	0	1.44471	0.986	0.873	0	ProNeu
Rps17	0	1.44183	0.958	0.773	0	ProNeu
Hspa5	0	1.44154	0.788	0.498	0	ProNeu
Rpl10a	0	1.43247	0.901	0.629	0	ProNeu
Rps15a	0	1.41848	0.945	0.801	0	ProNeu
Retnlg	0	4.07694	0.987	0.846	0	mNeu
Stfa2l1	0	3.03463	0.43	0.088	0	mNeu
Gm5483	0	3.01216	0.308	0.073	0	mNeu
Ifitm1	0	2.94957	0.577	0.266	0	mNeu
S100a6	0	2.92553	0.972	0.748	0	mNeu
Csf3r	0	2.89179	0.948	0.596	0	mNeu
Wfdc17	0	2.82525	0.506	0.212	0	mNeu
Cxcr2	0	2.58837	0.899	0.314	0	mNeu
Grina	0	2.56144	0.932	0.502	0	mNeu
Mmp8	0	2.45936	0.901	0.402	0	mNeu
Slpi	0	2.42539	0.907	0.582	0	mNeu
Mmp9	0	2.39624	0.974	0.487	0	mNeu
E230016K23Rik	0	2.30575	0.641	0.148	0	mNeu
Ccl6	0	2.26068	0.625	0.14	0	mNeu
Asprv1	0	2.15257	0.472	0.09	0	mNeu
Clec4d	0	2.1347	0.636	0.098	0	mNeu
Slfn4	0	2.13083	0.886	0.428	0	mNeu
Mxd1	0	2.07598	0.905	0.445	0	mNeu
S100a11	0	2.06858	0.967	0.856	0	mNeu
Il1b	0	1.99539	0.315	0.034	0	mNeu
Pla2g7	0	1.96685	0.555	0.078	0	mNeu
B230303A05Rik	0	1.94985	0.518	0.14	0	mNeu
Gda	0	1.91258	0.937	0.679	0	mNeu
Sfxn5	0	1.88265	0.639	0.128	0	mNeu
Gm49339	0	1.87054	0.808	0.336	0	mNeu
Msrb1	0	1.86458	0.932	0.711	0	mNeu
Sirpb1b	0	1.81423	0.561	0.096	0	mNeu
Fbxl5	0	1.81177	0.75	0.393	0	mNeu
Slfn1	0	1.77549	0.757	0.249	0	mNeu
Anxa2	0	1.7477	0.925	0.668	0	mNeu
Ltf	0	2.79827	0.995	0.864	0	imNeu
Camp	0	2.70609	1	0.991	0	imNeu
Ngp	0	2.64	1	0.987	0	imNeu
Chil3	0	2.62412	0.982	0.761	0	imNeu
Lcn2	0	2.09204	0.998	0.949	0	imNeu
Anxa1	0	1.69454	0.983	0.805	0	imNeu
Cybb	0	1.69035	0.977	0.642	0	imNeu
Cd177	0	1.62732	0.974	0.602	0	imNeu
I830127L07Rik	0	1.52699	0.943	0.547	0	imNeu
AA467197	0	1.51147	0.811	0.224	0	imNeu
Adpgk	0	1.49282	0.976	0.571	0	imNeu
Ifitm6	0	1.47846	0.961	0.673	0	imNeu
Wfdc21	0	1.38348	0.987	0.835	0	imNeu
Zmpste24	0	1.37609	0.668	0.284	0	imNeu
Cebpe	0	1.33845	0.849	0.33	0	imNeu
Lyz2	0	1.33614	0.994	0.933	0	imNeu
S100a9	0	1.31998	1	1	0	imNeu
S100a8	0	1.30342	1	1	0	imNeu
Cpa6	0	1.27028	0.732	0.168	0	imNeu
Cpne3	0	1.26436	0.875	0.457	0	imNeu
Orm1	0	1.24462	0.607	0.099	0	imNeu
Syne1	0	1.23278	0.971	0.555	0	imNeu
St3gal5	0	1.18663	0.821	0.331	0	imNeu
Plbd1	0	1.10867	0.903	0.469	0	imNeu
Pglyrp1	0	1.10294	0.982	0.792	0	imNeu
Lta4h	0	1.08645	0.919	0.543	0	imNeu
Ltb4r1	0	1.08386	0.867	0.429	0	imNeu
C3	0	1.07883	0.888	0.508	0	imNeu
Abca13	0	1.05477	0.835	0.315	0	imNeu
Itgb2l	0	1.05115	0.797	0.232	0	imNeu
Fn1	0	3.45327	0.813	0.073	0	ProMon
Ccr2	0	3.1906	0.869	0.116	0	ProMon
S100a4	0	3.16942	0.859	0.077	0	ProMon
Ahnak	0	3.08991	0.893	0.117	0	ProMon
Ctss	0	2.94984	0.869	0.156	0	ProMon
F13a1	0	2.89031	0.896	0.183	0	ProMon
Tmsb10	0	2.88683	0.978	0.614	0	ProMon
Crip1	0	2.80014	0.932	0.337	0	ProMon
Gm42674	0	2.732	0.823	0.06	0	ProMon
Plcb1	0	2.61456	0.804	0.192	0	ProMon
Ifi30	0	2.46754	0.828	0.166	0	ProMon
Psap	0	2.41108	0.951	0.71	0	ProMon
Ifi27l2a	0	2.40456	0.767	0.196	0	ProMon
Pid1	0	2.40036	0.792	0.054	0	ProMon
Gm9844	0	2.32367	0.914	0.403	0	ProMon
Mpeg1	0	2.23645	0.852	0.289	0	ProMon
Ms4a6c	0	2.154	0.822	0.127	0	ProMon
BE692007	0	2.13339	0.816	0.131	0	ProMon
Ctsc	0	2.08728	0.823	0.298	0	ProMon
S100a10	0	2.05388	0.772	0.206	0	ProMon
Slc8a1	0	2.0052	0.7	0.114	0	ProMon
Ms4a4c	0	1.89636	0.727	0.06	0	ProMon
Gm49144	0	1.88043	0.776	0.113	0	ProMon
Pld4	0	1.8748	0.776	0.108	0	ProMon
Mndal	0	1.85249	0.812	0.231	0	ProMon
Ccl9	0	1.84255	0.742	0.157	0	ProMon
Lrp1	0	1.80309	0.717	0.08	0	ProMon
Ly86	0	1.68504	0.782	0.13	0	ProMon
Rassf4	0	1.67838	0.752	0.127	0	ProMon
Klf4	0	1.67333	0.672	0.077	0	ProMon
Tcf4	0	3.27359	0.896	0.256	0	HSC/MPP
Angpt1	0	2.81131	0.782	0.094	0	HSC/MPP
Adgrl4	0	2.76283	0.761	0.143	0	HSC/MPP
Rnf220	0	2.74966	0.933	0.295	0	HSC/MPP
Siglech	0	2.38052	0.25	0.01	0	HSC/MPP
Aff3	0	2.28908	0.961	0.233	0	HSC/MPP
Msi2	0	2.27548	0.94	0.271	0	HSC/MPP
Nrxn1	0	2.27208	0.7	0.163	0	HSC/MPP
Maml3	0	2.14247	0.878	0.267	0	HSC/MPP
Meis1	0	2.07891	0.786	0.097	0	HSC/MPP
Mecom	0	2.06921	0.554	0.039	0	HSC/MPP
2610307P16Rik	0	2.04901	0.761	0.089	0	HSC/MPP
Mef2c	0	1.74715	0.912	0.271	0	HSC/MPP
Flt3	0	1.63108	0.679	0.045	0	HSC/MPP
Adgrg1	0	1.62423	0.747	0.115	0	HSC/MPP
Hlf	0	1.62282	0.529	0.083	0	HSC/MPP
Ikzf2	0	1.57699	0.763	0.077	0	HSC/MPP
Maml2	0	1.56018	0.734	0.122	0	HSC/MPP
Srgap3	0	1.34323	0.453	0.043	0	HSC/MPP
Coro2a	0	1.33769	0.828	0.199	0	HSC/MPP
Sox4	0	1.30181	0.734	0.113	0	HSC/MPP
Cacnb2	0	1.29679	0.67	0.135	0	HSC/MPP
Muc13	0	1.23836	0.651	0.111	0	HSC/MPP
Med12l	0	1.22889	0.753	0.118	0	HSC/MPP
Clnk	0	1.17554	0.576	0.047	0	HSC/MPP
Arhgap32	0	1.14124	0.667	0.073	0	HSC/MPP
Tcf7l2	0	1.11505	0.518	0.05	0	HSC/MPP
Pard3b	0	1.0789	0.596	0.101	0	HSC/MPP
Mir99ahg	0	1.06915	0.549	0.064	0	HSC/MPP
Ptprs	0	1.06591	0.672	0.13	0	HSC/MPP
F13a1	0	2.31449	0.893	0.175	0	GMP
Lgals1	0	2.18154	0.968	0.264	0	GMP
Gria3	0	2.12182	0.936	0.21	0	GMP
S100a10	0	1.65918	0.937	0.19	0	GMP
Ptma	0	1.62748	1	0.801	0	GMP
Apba1	0	1.56943	0.834	0.084	0	GMP
H2afy	0	1.565	0.994	0.522	0	GMP
Hsp90ab1	0	1.54523	1	0.773	0	GMP
Npm1	0	1.50401	0.994	0.534	0	GMP
Gm49144	0	1.46925	0.805	0.103	0	GMP
Zeb2	0	1.45968	0.99	0.416	0	GMP
Plcb1	0	1.43838	0.799	0.185	0	GMP
Dek	0	1.39325	0.998	0.472	0	GMP
Ms4a6c	0	1.39051	0.89	0.114	0	GMP
Mif	0	1.38832	0.923	0.343	0	GMP
Hint1	0	1.38233	0.99	0.476	0	GMP
Ly6e	0	1.36545	0.998	0.585	0	GMP
BE692007	0	1.36443	0.881	0.119	0	GMP
Gm9844	0	1.36013	0.971	0.393	0	GMP
BC035044	0	1.3363	0.935	0.176	0	GMP
Set	0	1.32005	0.988	0.457	0	GMP
Irf8	0	1.31809	0.871	0.11	0	GMP
Stmn1	0	1.28324	0.998	0.466	0	GMP
Hist2h2ac	0	1.27475	0.743	0.2	0	GMP
Hspa8	0	1.26559	0.996	0.689	0	GMP
Hmgb1	0	1.26265	0.999	0.636	0	GMP
Nap1l1	0	1.26219	0.994	0.484	0	GMP
Ccr2	0	1.25532	0.822	0.109	0	GMP
Cep85	0	1.2399	0.914	0.363	0	GMP
Hist1h1a	0	1.23473	0.72	0.139	0	GMP
Fcnb	0	2.65738	0.979	0.415	0	PreNeu
Hmgn2	1.31183e-278	1.57778	0.979	0.708	7.19384e-274	PreNeu
Epha5	2.97517e-259	1.43751	0.956	0.563	1.63153e-254	PreNeu
Serpinb1a	2.30529e-238	1.39129	0.97	0.606	1.26417e-233	PreNeu
Rrm2	7.51575e-232	1.03954	0.87	0.306	4.12149e-227	PreNeu
Adarb2	1.02274e-223	1.12957	0.915	0.423	5.60849e-219	PreNeu
Ms4a3	2.91362e-213	1.16929	0.938	0.396	1.59777e-208	PreNeu
Cd63	1.25931e-209	1.28358	0.955	0.58	6.90583e-205	PreNeu
Lta4h	7.81542e-204	1.16122	0.967	0.621	4.28582e-199	PreNeu
C3	3.36267e-203	1.19925	0.953	0.586	1.84402e-198	PreNeu
Camp	1.86061e-202	1.62687	1	0.993	1.02032e-197	PreNeu
1810037I17Rik	4.96575e-197	1.09218	0.932	0.569	2.72312e-192	PreNeu
H2afz	1.1992e-189	1.06153	0.98	0.722	6.5762e-185	PreNeu
Tagln2	1.96011e-182	1.05091	0.935	0.524	1.07489e-177	PreNeu
Pcna	6.34626e-173	1.04145	0.859	0.365	3.48016e-168	PreNeu
Chil3	4.11629e-152	1.37116	0.985	0.808	2.25729e-147	PreNeu
Tuba4a	3.82107e-140	1.02788	0.952	0.624	2.0954e-135	PreNeu
Prtn3	3.78264e-118	1.23159	0.939	0.675	2.07432e-113	PreNeu
Hist1h2ap	4.59985e-113	1.27259	0.884	0.538	2.52247e-108	PreNeu
Hist1h2ao	3.58417e-108	1.19132	0.874	0.534	1.96549e-103	PreNeu
Elane	4.15661e-102	1.43902	0.944	0.747	2.2794e-97	PreNeu
Car1	0	3.23003	0.68	0.081	0	MEP
Car2	0	3.13076	0.803	0.142	0	MEP
Slc25a21	0	2.63791	0.48	0.047	0	MEP
Ncl	0	1.8623	0.898	0.603	0	MEP
Npm1	0	1.83785	0.908	0.529	0	MEP
Blvrb	0	1.63606	0.572	0.132	0	MEP
Aqp1	0	1.61493	0.533	0.034	0	MEP
Nfia	0	1.5984	0.558	0.147	0	MEP
Abcb4	0	1.45632	0.525	0.033	0	MEP
Ermap	0	1.442	0.429	0.023	0	MEP
Cpox	0	1.43102	0.47	0.101	0	MEP
Gata2	0	1.31054	0.389	0.039	0	MEP
Hemgn	0	1.29563	0.449	0.034	0	MEP
Mns1	0	1.22499	0.557	0.113	0	MEP
Ank1	0	1.21953	0.349	0.02	0	MEP
Sox6	0	1.20186	0.347	0.035	0	MEP
Slc22a3	0	1.18152	0.387	0.046	0	MEP
Alad	0	1.10551	0.485	0.094	0	MEP
Gata1	0	1.09855	0.549	0.016	0	MEP
Tgfbr3	0	1.09578	0.48	0.041	0	MEP
Stard10	0	1.03469	0.458	0.073	0	MEP
Minpp1	3.85223e-306	1.25992	0.514	0.137	2.11248e-301	MEP
Angpt1	5.66308e-295	1.86458	0.446	0.094	3.10552e-290	MEP
Hsp90ab1	1.10316e-289	1.38913	0.948	0.772	6.04949e-285	MEP
Rps2	4.28239e-286	1.36719	0.945	0.719	2.34838e-281	MEP
Sod1	2.2824e-282	1.25143	0.746	0.332	1.25162e-277	MEP
Mrpl52	8.73837e-282	1.38457	0.693	0.293	4.79195e-277	MEP
Serbp1	1.67807e-280	1.40874	0.872	0.615	9.20222e-276	MEP
Rpl41	6.23535e-279	1.12135	0.983	0.934	3.41934e-274	MEP
Hsp90aa1	1.50616e-278	1.53757	0.859	0.519	8.25949e-274	MEP
Bank1	0	4.52027	0.957	0.085	0	B
Cd74	0	4.14642	0.981	0.126	0	B
Bach2	0	3.56518	0.971	0.137	0	B
Ebf1	0	3.4973	0.979	0.091	0	B
Pax5	0	3.44319	0.957	0.043	0	B
Ikzf3	0	3.37092	0.928	0.048	0	B
H2-Aa	0	3.23816	0.845	0.056	0	B
Ralgps2	0	3.20638	0.909	0.145	0	B
Ighd	0	3.07944	0.818	0.029	0	B
Btla	0	3.0626	0.874	0.065	0	B
Gm31243	0	3.06182	0.834	0.039	0	B
Cd79a	0	3.02474	0.922	0.067	0	B
H2-Eb1	0	3.01441	0.821	0.042	0	B
Aff3	0	3.00272	0.989	0.244	0	B
Cd79b	0	2.94621	0.925	0.136	0	B
Tmem163	0	2.88417	0.802	0.123	0	B
St6gal1	0	2.67126	0.775	0.063	0	B
H2-Ab1	0	2.62211	0.805	0.109	0	B
Ly6d	0	2.61868	0.73	0.037	0	B
Myo1e	0	2.5636	0.778	0.031	0	B
Blnk	0	2.45832	0.816	0.06	0	B
4930526L06Rik	0	2.43774	0.698	0.012	0	B
Pou2f2	0	2.42055	0.848	0.174	0	B
Ms4a1	0	2.31152	0.695	0.01	0	B
Gimap6	0	2.30611	0.709	0.063	0	B
Ablim1	0	2.28966	0.749	0.083	0	B
Chst3	0	2.27455	0.727	0.039	0	B
Cd22	0	2.23287	0.711	0.015	0	B
Iglc2	0	2.20781	0.693	0.076	0	B
Card11	0	2.17946	0.709	0.039	0	B
C1qa	0	4.35689	0.725	0.01	0	Macrophage
C1qc	0	4.16055	0.7	0.007	0	Macrophage
C1qb	0	3.59166	0.58	0.007	0	Macrophage
Mrc1	0	3.3944	0.551	0.019	0	Macrophage
Axl	0	3.08275	0.488	0.014	0	Macrophage
Gm26716	0	2.60138	0.382	0.014	0	Macrophage
Fcna	0	2.58973	0.362	0.003	0	Macrophage
Cd5l	0	2.5415	0.343	0.003	0	Macrophage
Igf1	0	2.42446	0.348	0.002	0	Macrophage
Ccr3	0	1.76715	0.208	0.002	0	Macrophage
Kcnj10	0	1.69246	0.217	0.004	0	Macrophage
Spic	0	1.60765	0.213	0.002	0	Macrophage
Mafb	2.65321e-265	2.5527	0.391	0.02	1.45497e-260	Macrophage
Sdc3	1.08699e-263	2.49972	0.362	0.017	5.96082e-259	Macrophage
Maf	7.99329e-248	2.57073	0.377	0.019	4.38336e-243	Macrophage
Fabp4	3.2181e-217	1.88613	0.213	0.006	1.76474e-212	Macrophage
Hpgd	1.03288e-205	2.16046	0.314	0.016	5.66413e-201	Macrophage
Kcna2	1.10339e-205	1.17543	0.111	0.001	6.05079e-201	Macrophage
Ms4a7	8.87607e-181	1.42303	0.179	0.005	4.86746e-176	Macrophage
Mertk	1.47833e-175	1.64057	0.217	0.009	8.10685e-171	Macrophage
Cadm1	1.58213e-171	1.6664	0.217	0.009	8.67607e-167	Macrophage
Lpl	2.28002e-162	2.32748	0.357	0.028	1.25032e-157	Macrophage
Hmox1	9.87068e-162	4.57115	0.681	0.122	5.41289e-157	Macrophage
Vcam1	6.19861e-150	3.90643	0.652	0.119	3.39919e-145	Macrophage
Lgmn	8.81459e-138	2.72045	0.415	0.046	4.83374e-133	Macrophage
Fcnaos	9.04913e-138	2.84	0.411	0.045	4.96236e-133	Macrophage
Apoe	3.82078e-136	4.36093	0.71	0.16	2.09524e-131	Macrophage
Nr1h3	1.47414e-109	1.4717	0.193	0.012	8.08387e-105	Macrophage
Aif1	2.56923e-108	2.54262	0.382	0.049	1.40892e-103	Macrophage
Pparg	9.16044e-99	1.41307	0.184	0.012	5.0234e-94	Macrophage
Skap1	0	4.20233	0.935	0.014	0	NK
Gm2682	0	4.1713	0.733	0.008	0	NK
Ccl5	0	3.72276	0.599	0.01	0	NK
Tox	0	2.84799	0.682	0.016	0	NK
Ms4a4b	0	2.77039	0.7	0.033	0	NK
Prkcq	0	2.46531	0.71	0.06	0	NK
Il2rb	0	2.4616	0.599	0.004	0	NK
Cd226	0	2.44137	0.585	0.006	0	NK
Grap2	0	2.31284	0.645	0.047	0	NK
Trbc2	0	2.21474	0.548	0.003	0	NK
Itk	0	2.20549	0.691	0.027	0	NK
Gimap3	0	2.10876	0.65	0.013	0	NK
Gimap4	0	2.05691	0.585	0.019	0	NK
Bcl11b	0	2.05506	0.539	0.001	0	NK
Trbc1	0	2.01395	0.479	0.003	0	NK
Klrk1	0	2.00497	0.424	0.013	0	NK
Klra13-ps	0	1.99336	0.249	0.003	0	NK
Txk	0	1.93387	0.553	0.004	0	NK
Lck	0	1.85246	0.594	0.013	0	NK
Camk4	0	1.79204	0.429	0.007	0	NK
Thy1	0	1.69393	0.53	0.011	0	NK
Gimap8	0	1.69316	0.604	0.019	0	NK
Gata3	0	1.58323	0.336	0.007	0	NK
Sidt1	0	1.54501	0.401	0.008	0	NK
Klrb1c	0	1.53951	0.364	0.005	0	NK
Themis	0	1.5221	0.295	0.002	0	NK
Rasgrp1	0	1.51556	0.47	0.02	0	NK
Samd3	0	1.51388	0.415	0.002	0	NK
Klra7	0	1.49488	0.281	0.001	0	NK
Cd3g	0	1.45279	0.442	0.002	0	NK
Ebf1	0	5.23872	0.993	0.089	0	ProB
Bach2	0	4.37166	0.95	0.136	0	ProB
Vpreb3	0	3.86589	0.945	0.033	0	ProB
Cecr2	0	3.58476	0.902	0.036	0	ProB
Lef1	0	3.0878	0.62	0.018	0	ProB
Aff3	0	2.95068	0.98	0.243	0	ProB
Pax5	0	2.93581	0.953	0.042	0	ProB
Vpreb1	0	2.84753	0.462	0.023	0	ProB
Igll1	0	2.76748	0.485	0.015	0	ProB
Akap12	0	2.75479	0.845	0.034	0	ProB
Cd79a	0	2.73138	0.915	0.065	0	ProB
Blnk	0	2.64777	0.86	0.057	0	ProB
Gfra1	0	2.54891	0.75	0.011	0	ProB
Bcl7a	0	2.5358	0.86	0.125	0	ProB
Cd79b	0	2.49146	0.885	0.136	0	ProB
Chchd10	0	2.4432	0.838	0.109	0	ProB
Chst3	0	2.3032	0.833	0.035	0	ProB
Tmem108	0	2.29003	0.585	0.02	0	ProB
Atp1b1	0	2.27496	0.762	0.064	0	ProB
2610307P16Rik	0	2.19212	0.725	0.1	0	ProB
Cplx2	0	2.11294	0.675	0.014	0	ProB
Il7r	0	2.06762	0.725	0.022	0	ProB
Foxo1	0	1.98481	0.733	0.077	0	ProB
Arpp21	0	1.93955	0.332	0.018	0	ProB
Pou2af1	0	1.92084	0.75	0.03	0	ProB
Hivep2	0	1.91181	0.723	0.078	0	ProB
1700027J07Rik	0	1.78974	0.593	0.006	0	ProB
Sorcs2	0	1.72628	0.535	0.015	0	ProB
Ikzf3	0	1.66471	0.557	0.057	0	ProB
Ablim1	0	1.63021	0.72	0.082	0	ProB
Gm26917	4.43681e-109	2.98024	0.995	0.872	2.43306e-104	Microglial
Gm26992	6.28829e-97	2.78865	0.86	0.412	3.44837e-92	Microglial
Runx1	6.33675e-84	2.18675	0.925	0.618	3.47495e-79	Microglial
Etv6	1.71622e-76	2.19588	0.905	0.598	9.41138e-72	Microglial
Dock1	1.9681e-72	1.74093	0.63	0.209	1.07927e-67	Microglial
mt-Co1	2.68e-72	2.1042	0.935	0.913	1.46966e-67	Microglial
Lrmda	1.49341e-71	2.91202	0.855	0.623	8.18956e-67	Microglial
Gm28437	3.2948e-71	2.23064	0.96	0.879	1.8068e-66	Microglial
Cep128	7.38781e-71	2.70774	0.8	0.445	4.05133e-66	Microglial
Gm29216	8.67505e-71	2.16103	0.925	0.865	4.75722e-66	Microglial
Elmo1	1.06783e-70	1.90892	0.895	0.738	5.85576e-66	Microglial
Tsix	2.7748e-70	2.15284	0.85	0.562	1.52165e-65	Microglial
Dock10	9.19234e-70	2.08764	0.855	0.507	5.0409e-65	Microglial
Taco1	6.69363e-68	2.14168	0.595	0.196	3.67066e-63	Microglial
mt-Co2	2.60156e-67	2.01624	0.94	0.88	1.42664e-62	Microglial
Xist	9.61884e-67	2.01596	0.845	0.56	5.27478e-62	Microglial
mt-Co3	1.137e-66	2.26667	0.925	0.88	6.23511e-62	Microglial
Pde4d	3.72763e-66	2.92531	0.86	0.579	2.04416e-61	Microglial
Gm10925	5.37169e-66	2.21106	0.935	0.855	2.94573e-61	Microglial
mt-Atp6	1.78675e-65	2.19981	0.925	0.851	9.79817e-61	Microglial
mt-Nd6	1.94394e-65	2.18616	0.87	0.652	1.06602e-60	Microglial
Arhgap15	3.02871e-62	1.82439	0.915	0.876	1.66088e-57	Microglial
Gm28661	3.83768e-62	2.07825	0.915	0.86	2.1045e-57	Microglial
Atp8b4	6.25474e-60	2.28786	0.865	0.684	3.42997e-55	Microglial
mt-Rnr1	8.00303e-60	1.48266	0.995	0.986	4.3887e-55	Microglial
Tiam1	1.24229e-59	2.20358	0.77	0.458	6.81248e-55	Microglial
Nrg2	1.29562e-59	2.10327	0.54	0.174	7.10492e-55	Microglial
Vps13b	8.53401e-58	1.9597	0.83	0.593	4.67988e-53	Microglial
Stag1	1.29545e-57	1.90073	0.805	0.541	7.10399e-53	Microglial
mt-Cytb	2.31014e-57	2.08104	0.94	0.842	1.26684e-52	Microglial
Igkv17-127	0	2.59745	0.253	0.001	0	NKT
Ighv2-9-1	0	2.48996	0.242	0.001	0	NKT
Prg2	0	1.99254	0.461	0.015	0	NKT
Iglv1	0	1.75927	0.41	0.004	0	NKT
Derl3	0	1.22001	0.449	0.006	0	NKT
Sdc1	0	1.13799	0.483	0.01	0	NKT
Mzb1	4.03433e-248	2.64122	0.624	0.052	2.21235e-243	NKT
Iglc3	5.38322e-231	2.64428	0.466	0.028	2.95205e-226	NKT
Lax1	1.24956e-219	1.15495	0.455	0.029	6.85232e-215	NKT
Tent5c	6.04636e-215	1.66003	0.584	0.051	3.3157e-210	NKT
Jchain	1.1488e-206	6.84679	0.944	0.189	6.29978e-202	NKT
Pou2af1	4.11978e-203	1.32128	0.545	0.044	2.25921e-198	NKT
Eaf2	6.03149e-196	1.78817	0.556	0.052	3.30755e-191	NKT
2010309G21Rik	2.09022e-174	4.44438	0.725	0.107	1.14623e-169	NKT
Cacna1e	3.24209e-164	1.64556	0.607	0.07	1.7779e-159	NKT
Iglc2	2.17559e-162	3.3711	0.635	0.085	1.19305e-157	NKT
Ly6a	5.98095e-162	2.00177	0.489	0.048	3.27983e-157	NKT
St6gal1	1.84391e-137	1.68938	0.579	0.075	1.01117e-132	NKT
Dennd5b	2.49361e-125	1.93589	0.618	0.102	1.36745e-120	NKT
Gm30211	1.71788e-119	7.63363	0.989	0.576	9.42052e-115	NKT
Igkc	6.26347e-118	7.68459	0.983	0.578	3.43476e-113	NKT
Fam214a	2.98751e-115	1.81958	0.579	0.096	1.63829e-110	NKT
Txndc5	3.49976e-110	2.8753	0.646	0.138	1.9192e-105	NKT
Iglc1	1.23338e-98	3.88061	0.478	0.071	6.7636e-94	NKT
Cd79a	6.13874e-91	1.17781	0.517	0.083	3.36636e-86	NKT
Airn	4.87627e-87	1.06979	0.388	0.052	2.67405e-82	NKT
Ighg2b	3.24575e-82	7.05848	0.573	0.133	1.7799e-77	NKT
Igkv1-110	8.20568e-81	1.4092	0.124	0.005	4.49983e-76	NKT
Cd74	2.73931e-79	1.63185	0.618	0.142	1.50218e-74	NKT
Igkv1-117	5.89935e-76	1.77757	0.118	0.005	3.23509e-71	NKT
Snca	0	4.20827	0.719	0.033	0	ProEry
Slc4a1	0	3.73285	0.736	0.034	0	ProEry
Slfn14	0	2.03919	0.306	0.002	0	ProEry
Alas2	2.37145e-247	2.81923	0.628	0.037	1.30046e-242	ProEry
Ypel4	2.11135e-243	2.1097	0.289	0.007	1.15782e-238	ProEry
Apol11b	5.16737e-236	1.61135	0.231	0.004	2.83368e-231	ProEry
Trim10	6.49035e-217	2.21658	0.421	0.018	3.55918e-212	ProEry
Gypa	5.579e-207	2.4998	0.562	0.035	3.05941e-202	ProEry
Tent5c	4.18786e-199	3.39325	0.661	0.053	2.29654e-194	ProEry
Cd36	8.64973e-176	2.56265	0.372	0.017	4.74334e-171	ProEry
Epb42	1.13051e-171	1.67012	0.364	0.017	6.19949e-167	ProEry
Spta1	4.08517e-160	1.9242	0.479	0.032	2.24023e-155	ProEry
Sowaha	1.71015e-150	1.18787	0.215	0.006	9.3781e-146	ProEry
Fhdc1	2.15444e-148	2.05612	0.289	0.012	1.18145e-143	ProEry
Bpgm	7.51114e-136	3.47117	0.612	0.067	4.11896e-131	ProEry
Ube2o	1.51942e-125	3.03862	0.57	0.062	8.33218e-121	ProEry
Kel	6.93487e-125	2.35122	0.471	0.04	3.80294e-120	ProEry
Hbb-bt	1.24245e-121	7.67301	0.934	0.224	6.81336e-117	ProEry
Sox6	1.8591e-112	3.84075	0.521	0.056	1.01949e-107	ProEry
Cdr2	3.59853e-110	2.05524	0.446	0.042	1.97336e-105	ProEry
Fam213a	2.99446e-104	2.56387	0.471	0.05	1.6421e-99	ProEry
Dmtn	6.53202e-104	1.32168	0.306	0.02	3.58203e-99	ProEry
Fech	3.27264e-103	3.00134	0.727	0.134	1.79465e-98	ProEry
5430401H09Rik	3.50696e-103	2.05269	0.331	0.023	1.92314e-98	ProEry
Hba-a2	4.46499e-101	7.99695	0.983	0.36	2.44851e-96	ProEry
Hba-a1	5.49519e-97	7.87483	0.992	0.405	3.01345e-92	ProEry
Rhag	9.41877e-96	2.2646	0.397	0.037	5.16506e-91	ProEry
Hbb-bs	3.97799e-92	8.32447	0.942	0.341	2.18145e-87	ProEry
Tmcc2	4.85905e-88	4.32838	0.413	0.045	2.66461e-83	ProEry
Rsad2	2.00881e-87	2.87314	0.554	0.081	1.10159e-82	ProEry
Ace	0	1.4155	0.287	0.004	0	cDC
Pid1	6.54728e-220	2.59417	0.869	0.081	3.5904e-215	cDC
Pparg	2.67988e-216	1.80958	0.344	0.011	1.46959e-211	cDC
Tmem51	6.6602e-200	1.3201	0.549	0.033	3.65232e-195	cDC
Cdk14	7.72141e-189	2.24757	0.697	0.061	4.23427e-184	cDC
Adgre4	1.76152e-180	2.57196	0.426	0.022	9.65981e-176	cDC
Clec9a	4.11262e-172	1.0152	0.336	0.014	2.25528e-167	cDC
Fabp4	2.78674e-171	1.06232	0.246	0.007	1.52819e-166	cDC
H2-Aa	3.51407e-139	3.7838	0.648	0.071	1.92705e-134	cDC
Shtn1	2.06677e-136	1.129	0.393	0.025	1.13338e-131	cDC
H2-Eb1	6.99351e-136	3.61494	0.582	0.058	3.8351e-131	cDC
Clec1a	1.99426e-135	1.1429	0.328	0.017	1.09361e-130	cDC
5430437J10Rik	4.51949e-134	1.45991	0.369	0.022	2.4784e-129	cDC
Ust	2.44243e-125	1.00094	0.426	0.032	1.33938e-120	cDC
Slc8a1	1.90846e-122	2.48835	0.828	0.135	1.04656e-117	cDC
Cd36	1.78477e-121	1.38376	0.311	0.017	9.78733e-117	cDC
Cd74	2.46164e-113	4.17809	0.803	0.142	1.34991e-108	cDC
Ctnnd2	1.55478e-106	1.01205	0.295	0.018	8.5261e-102	cDC
Rnase6	2.13708e-104	1.44382	0.664	0.096	1.17193e-99	cDC
Ctss	3.1374e-101	2.05784	0.893	0.183	1.72049e-96	cDC
Cd2ap	9.36953e-99	1.51858	0.803	0.158	5.13807e-94	cDC
Klf4	1.24316e-98	1.33902	0.672	0.1	6.81722e-94	cDC
Cadm1	6.19958e-97	1.38616	0.213	0.01	3.39973e-92	cDC
Grap2	1.07454e-96	1.17867	0.484	0.052	5.89256e-92	cDC
Ifi207	1.80776e-95	1.12174	0.492	0.054	9.91342e-91	cDC
Grk3	1.51056e-94	1.90477	0.779	0.166	8.28359e-90	cDC
Hpgd	8.39784e-93	1.36306	0.279	0.018	4.60521e-88	cDC
Gm15987	2.0426e-92	1.19266	0.598	0.083	1.12012e-87	cDC
Aif1	3.23975e-92	1.20181	0.459	0.051	1.77661e-87	cDC
Pld4	1.73462e-89	1.44104	0.746	0.134	9.51232e-85	cDC
