# Supplementary material for: Machine learning-based prediction reveals kinase MAP4K4 regulates neutrophil differentiation through phosphorylating apoptosis-related proteins
Source: PLoS Comput Biol. 2025 Mar 17;21(3):e1012877. doi: 10.1371/journal.pcbi.1012877 (PMC11957395; doi:10.1371/journal.pcbi.1012877)
Supplement: S10 Table — (XLSX) [file pcbi.1012877.s011.xlsx]

## Sheet: Sheet 1
Supplementary Table 10. Top10 differentially expressed genes after Map4k4-cKO.
Gene	avg_log2FC	pct.1	pct.2	p_val_adj	cluster	Celltype
Fgf9	3.19049	0.97	0.561	1.2776e-52	Control	HSC/MPP
Igha	2.12909	0.909	0.236	5.18998e-45	Control	HSC/MPP
Ccdc171	1.73106	0.88	0.398	2.48095e-33	Control	HSC/MPP
Gm49353	1.60856	0.724	0	1.82129e-33	Control	HSC/MPP
Grm8	1.60223	0.215	0.081	1	Control	HSC/MPP
Hecw2	1.46901	0.671	0.081	1.12003e-25	Control	HSC/MPP
Incenp	1.3084	0.795	0.398	7.91699e-22	Control	HSC/MPP
Igkc	1.29872	0.834	0.447	1.55894e-21	Control	HSC/MPP
Malat1	1.29773	0.994	0.967	8.12089e-22	Control	HSC/MPP
Rabgap1l	1.2486	0.892	0.813	0.000530348	Control	HSC/MPP
Wincr1	1.60772	0.797	0.002	1.82993e-96	Map4k4_cKO	HSC/MPP
Ifitm1	1.5882	0.862	0.633	4.48533e-18	Map4k4_cKO	HSC/MPP
A230057D06Rik	1.3287	0.732	0.034	6.62795e-73	Map4k4_cKO	HSC/MPP
AC165079.1	1.27313	0.829	0.519	1.35139e-25	Map4k4_cKO	HSC/MPP
Gm7536	1.12614	0.959	0.836	1.10043e-29	Map4k4_cKO	HSC/MPP
Rpl15	1.08473	0.959	0.815	1.12385e-24	Map4k4_cKO	HSC/MPP
Arhgap21	1.06929	1	0.941	3.57428e-14	Map4k4_cKO	HSC/MPP
Rps6	1.01027	0.967	0.919	5.51646e-24	Map4k4_cKO	HSC/MPP
Rps19-ps1	0.985861	0.919	0.704	1.5852e-19	Map4k4_cKO	HSC/MPP
Rpl29	0.975308	0.943	0.872	7.3872e-20	Map4k4_cKO	HSC/MPP
Fgf9	2.49976	0.984	0.253	3.31984e-101	Control	GMP
Igha	1.8352	0.957	0.326	4.96586e-93	Control	GMP
D130009I18Rik	1.76223	0.987	0.936	8.4888e-56	Control	GMP
Kcnip1	1.60752	0.961	0.845	2.46037e-45	Control	GMP
Igkc	1.22173	0.874	0.468	1.52228e-53	Control	GMP
Filip1l	1.2125	0.995	1	5.93052e-30	Control	GMP
Gm30211	1.19825	0.893	0.498	1.43348e-59	Control	GMP
Hist1h3a	1.19439	0.736	0.674	1.21166e-14	Control	GMP
Rpl27-ps3	1.10582	0.979	0.927	4.05551e-69	Control	GMP
Cdk8	1.06933	0.993	0.97	1.75931e-30	Control	GMP
Ifitm1	1.42853	0.841	0.493	2.37144e-32	Map4k4_cKO	GMP
AC165079.1	1.23079	0.983	0.765	3.29593e-75	Map4k4_cKO	GMP
Gm7536	0.934856	1	0.97	2.8445e-55	Map4k4_cKO	GMP
Hist1h2ac	0.912677	0.957	0.86	2.51468e-12	Map4k4_cKO	GMP
Rpl29	0.870135	1	0.987	2.9055e-58	Map4k4_cKO	GMP
Gm17275	0.845157	1	0.98	1.71725e-46	Map4k4_cKO	GMP
Tspo	0.841114	0.996	0.975	2.02963e-46	Map4k4_cKO	GMP
Rpl10	0.83253	1	1	5.18467e-72	Map4k4_cKO	GMP
Rpl15	0.800394	1	0.979	5.80431e-53	Map4k4_cKO	GMP
Ppia	0.791747	1	0.998	4.2679e-71	Map4k4_cKO	GMP
Igha	2.47951	0.904	0.16	1.29708e-196	Control	ProNeu
Fgf9	1.56274	0.845	0.045	1.93406e-227	Control	ProNeu
Rpl27-ps3	1.51596	0.925	0.472	8.91413e-171	Control	ProNeu
Gm19366	1.21916	0.919	0.525	1.56743e-134	Control	ProNeu
Gm15710	1.2158	0.843	0.367	3.74068e-142	Control	ProNeu
Hbb-bs	1.19451	0.53	0.11	3.42035e-72	Control	ProNeu
Hba-a1	1.12064	0.677	0.109	2.32938e-112	Control	ProNeu
Rps10-ps2	1.10596	0.923	0.553	1.85697e-125	Control	ProNeu
Hba-a2	1.07564	0.579	0.079	2.61576e-100	Control	ProNeu
Gm10059	1.02519	0.922	0.555	1.67001e-112	Control	ProNeu
Retnlg	2.4263	0.928	0.791	5.30732e-64	Map4k4_cKO	ProNeu
S100a6	2.27871	0.83	0.519	7.07203e-71	Map4k4_cKO	ProNeu
Ifitm6	2.23241	0.734	0.455	9.50566e-55	Map4k4_cKO	ProNeu
Lcn2	2.12119	0.979	0.948	1.06813e-60	Map4k4_cKO	ProNeu
Lyz2	2.09851	0.969	0.952	2.71318e-53	Map4k4_cKO	ProNeu
Ltf	1.96805	0.922	0.905	6.0891e-18	Map4k4_cKO	ProNeu
Ngp	1.79666	0.992	0.991	9.17632e-24	Map4k4_cKO	ProNeu
Arhgap21	1.5983	0.945	0.89	9.25435e-27	Map4k4_cKO	ProNeu
Ifitm1	1.51372	0.438	0.151	4.81368e-37	Map4k4_cKO	ProNeu
Wfdc17	1.41683	0.317	0.047	3.54858e-41	Map4k4_cKO	ProNeu
Rab13	1.68802	0.924	0.101	3.89266e-96	Control	PreNeu
Kcnip1	1.63473	0.945	0.601	1.87522e-44	Control	PreNeu
Hbb-bs	1.59173	0.496	0.116	9.60314e-23	Control	PreNeu
D130009I18Rik	1.57282	0.977	0.865	7.58038e-47	Control	PreNeu
Igha	1.51934	0.904	0.195	1.3742e-83	Control	PreNeu
Hba-a1	1.47768	0.659	0.132	5.06202e-41	Control	PreNeu
Filip1l	1.38105	0.985	0.984	5.34138e-37	Control	PreNeu
Hba-a2	1.28384	0.577	0.101	1.9716e-36	Control	PreNeu
Fgf9	1.26252	0.805	0.041	3.01693e-78	Control	PreNeu
Kif9	1.08762	0.746	0.123	7.45262e-61	Control	PreNeu
Hist1h2ac	1.53153	0.827	0.592	8.23911e-31	Map4k4_cKO	PreNeu
Retnlg	1.50155	0.921	0.802	9.97227e-07	Map4k4_cKO	PreNeu
Gm5284	1.37834	0.777	0.003	1.77795e-82	Map4k4_cKO	PreNeu
Ctsg	1.20475	0.742	0.571	0.000441709	Map4k4_cKO	PreNeu
Prtn3	1.0974	0.991	0.892	1.7757e-16	Map4k4_cKO	PreNeu
AC165079.1	1.02094	0.818	0.44	1.5965e-37	Map4k4_cKO	PreNeu
S100a6	0.95211	0.843	0.627	7.61657e-05	Map4k4_cKO	PreNeu
Lrfn5	0.885359	0.563	0.015	3.70537e-49	Map4k4_cKO	PreNeu
Elane	0.871654	0.981	0.91	9.00476e-10	Map4k4_cKO	PreNeu
Ubb	0.867472	0.972	0.91	1.64126e-25	Map4k4_cKO	PreNeu
Rab13	2.1976	0.872	0.145	0	Control	Immature-Neu
Igha	1.99779	0.862	0.183	0	Control	Immature-Neu
D130009I18Rik	1.61623	0.969	0.963	2.14726e-287	Control	Immature-Neu
Fgf9	1.5432	0.714	0.06	0	Control	Immature-Neu
Kif9	1.47807	0.711	0.116	1.23176e-298	Control	Immature-Neu
Kcnip1	1.28164	0.927	0.881	1.20471e-173	Control	Immature-Neu
Igkc	1.17883	0.717	0.343	3.2816e-174	Control	Immature-Neu
Gm30211	1.13273	0.709	0.331	1.03167e-176	Control	Immature-Neu
Hba-a1	1.09314	0.549	0.123	1.97522e-161	Control	Immature-Neu
Mir6236	1.07214	0.966	0.957	5.87385e-181	Control	Immature-Neu
Gm5284	1.80633	0.903	0	0	Map4k4_cKO	Immature-Neu
Hist1h2ac	1.0476	0.48	0.326	4.10631e-23	Map4k4_cKO	Immature-Neu
Ifitm6	1.03297	0.978	0.949	4.37385e-136	Map4k4_cKO	Immature-Neu
Ifitm2	0.958747	0.892	0.563	1.85378e-173	Map4k4_cKO	Immature-Neu
Gm45717	0.926344	0.898	0.56	2.92555e-173	Map4k4_cKO	Immature-Neu
Lrfn5	0.893613	0.519	0.01	5.03405e-284	Map4k4_cKO	Immature-Neu
Tspo	0.809817	0.951	0.765	4.85053e-185	Map4k4_cKO	Immature-Neu
Gm17275	0.782141	0.957	0.821	1.56702e-187	Map4k4_cKO	Immature-Neu
S100a6	0.758635	0.946	0.812	8.00811e-48	Map4k4_cKO	Immature-Neu
Tekt3	0.746305	0.741	0.217	2.05152e-213	Map4k4_cKO	Immature-Neu
Rab13	2.40745	0.686	0.013	0	Control	Mature-Neu
Igha	2.39443	0.761	0.122	0	Control	Mature-Neu
Fgf9	1.80654	0.546	0.047	1.61595e-229	Control	Mature-Neu
D130009I18Rik	1.54353	0.934	0.917	2.91905e-256	Control	Mature-Neu
Hba-a1	1.45759	0.438	0.097	1.88271e-125	Control	Mature-Neu
Gm30211	1.36393	0.577	0.285	1.40053e-117	Control	Mature-Neu
Hba-a2	1.35013	0.385	0.085	3.97716e-104	Control	Mature-Neu
Igkc	1.34247	0.565	0.295	7.95911e-107	Control	Mature-Neu
Kcnip1	1.25434	0.838	0.776	3.60023e-125	Control	Mature-Neu
Cdk8	1.25255	0.863	0.789	3.32828e-156	Control	Mature-Neu
Wfdc17	2.23653	0.757	0.292	1.25569e-166	Map4k4_cKO	Mature-Neu
Ifitm1	2.0284	0.775	0.409	1.64736e-113	Map4k4_cKO	Mature-Neu
Gm5284	1.75233	0.75	0	0	Map4k4_cKO	Mature-Neu
Ifitm6	1.48088	0.937	0.739	2.7409e-166	Map4k4_cKO	Mature-Neu
BC100530	1.45529	0.208	0.06	3.7988e-34	Map4k4_cKO	Mature-Neu
Asprv1	1.34175	0.688	0.288	1.20551e-126	Map4k4_cKO	Mature-Neu
Tspo	1.33535	0.925	0.506	1.12853e-249	Map4k4_cKO	Mature-Neu
Stfa2	1.26569	0.184	0.059	3.14615e-26	Map4k4_cKO	Mature-Neu
Prok2	1.26243	0.503	0.103	1.27617e-144	Map4k4_cKO	Mature-Neu
Gm45717	1.10591	0.912	0.577	1.87804e-156	Map4k4_cKO	Mature-Neu
