# Supplementary material for: Machine learning-based prediction reveals kinase MAP4K4 regulates neutrophil differentiation through phosphorylating apoptosis-related proteins
Source: PLoS Comput Biol. 2025 Mar 17;21(3):e1012877. doi: 10.1371/journal.pcbi.1012877 (PMC11957395; doi:10.1371/journal.pcbi.1012877)
Supplement: S11 Table — (XLSX) [file pcbi.1012877.s012.xlsx]

## Sheet: Sheet1
Supplementary Table 11. hdWGCNA module hub genes.
M1	M2	M3	M4	M5
Pcmtd1	Mrpl15	Sgo2a	Klf7	Gm15832
Sgk3	Gm37988	Bard1	Zfand2b	Rnf149
Ncoa2	Tcea1	Tuba4a	Actr3	Il1r2
Mgat4a	Sntg1	Ube2t	Chil1	Il18rap
Hecw2	Rrs1	Kif14	Kif21b	Mfsd6
St8sia4	Snhg6	Aspm	Gm19705	Stk17b
Dennd1b	Cops5	Cenpl	Qsox1	Cxcr2
Creg1	Tram1	Nuf2	F5	Arpc2
Rapgef1	Lactb2	Cenpf	Fcer1g	Slc11a1
Ralgapa2	Rpl5-ps1	Nsl1	Degs1	D1Ertd622e
Setd7	Rpl7	Nek2	1700047M11Rik	Adipor1
Med12l	Ube2w	Mastl	Ppp2r5a	Ptprc
Kpna4	Eloc	Fam166a	Lamb3	Rgs2
Vav3	Tmem70	Tubb4b	G0s2	Fam129a
Ptbp3	Tfap2d	Sapcd2	Ntng2	Arpc5
Pde4b	Mcm3	Fcnb	Slc27a4	Ncf2
Mier1	Kcnq5	Spc25	Gsn	Pbx1
Wasf2	Sdhaf4	Ckap5	Sqor	Fcgr4
Cdk14	Gm28439	Kif18a	Hck	Cd84
Fgl2	Gm10222	Ccdc34	Pabpc1l	Il1f9
Kmt2c	Gm28438	Arhgap11a	Rgs19	Il1rn
Babam2	Gm28437	Bub1b	Prickle3	Slc2a6
Bmp2k	Gm10925	Knstrn	Plp2	Sh2d3c
Git2	Gm28661	Knl1	Ikbkg	Cytip
Exoc6b	Gm29216	Nusap1	G6pdx	Dhrs9
Ptms	Prim2	Ncaph	Tmsb4x	Spi1
Gm26827	Bag2	Bub1	S100a3	Cd44
Chd2	Ccdc115	Gm14024	S100a8	Abtb2
Cpeb1	Imp4	Ckap2l	S100a9	Chp1
Gab2	Uggt1	Id1	Fmo5	Snap23
1600010M07Rik	Cnnm3	Tpx2	Gm10964	Hdc
Smg1	Cox5b	Mapre1	Hipk1	Sirpa
Utrn	Unc50	Rbl1	Slc25a24	Cds2
Arhgap18	Mitd1	Fam83d	Lmo4	Gpcpd1
Washc4	Mrpl30	Ube2c	Glipr2	Samhd1
Atp2b1	Eif5b	Aurka	Slc31a2	Slpi
Kat6a	Rev1	Kif4	Cap1	Mir7678
Inpp4b	Rpl31	Cenpi	Tinagl1	Mmp9
Ankrd11	Il1rl2	Gm10259	Lin28a	Prex1
Wdfy4	Mrps9	Ect2	Cd52	Gm17619
Epsti1	Fhl2	Exosc9	Sh3bgrl3	Cfp
Mbnl2	Nck2	Ccna2	Ifnlr1	Il13ra1
Slc44a2	Tpp2	Plk4	E2f2	Gk
Arih1	Tex30	Larp1b	Padi4	Msn
Fam196b	Kdelc1	Smc4	Efhd2	Tlr13
Olfr56	Wdr75	Trim59	Sri	Sat1
Gm26551	Hspd1	4930579G24Rik	Wdr1	Bmx
Gm2a	Hspe1	Iqgap3	Gtf2ird2	Tpd52
Abr	Mars2	Hist2h2ac	Ncf1	Pag1
Taok1	Boll	Gm44492	Pilrb1	Sirpb1b
Bcas3	Plcl1	Hist2h3c2	Pilrb2	Sirpb1c
Spop	Gm38056	Hist2h3c1	Actb	Gm5150
Ddx5	Maip1	Hist2h4	Samd9l	Tmem154
Arid4b	Bzw1	Gm20628	St3gal5	Pbxip1
Elmo1	Ppil3	Hist2h3b	Capg	S100a6
Erbin	Nif3l1	Gm42743	Mgll	S100a11
Atxn7l1	Orc2	Hist2h2bb	Tmem40	Tnfaip8l2
Mia2	Fam126b	Gpsm2	Alox5	Cdc42se1
Tcf20	Ndufb3	1810037I17Rik	Cd9	Mcl1
Crebbp	Als2cr12	Cenpe	Plbd1	Gm15441
Arhgap31	Casp8	H2afz	Mgst1	Txnip
Alcam	Sumo1	Depdc1a	Pirb	Notch2
Ifnar2	Nop58	Arhgef39	Pglyrp1	Cd101
Scaf8	Wdr12	Melk	Vasp	Mov10
Tulp4	Carf	Smc2	Plaur	Cd53
Anks1	Gm15464	Cdk5rap2	Ceacam10	Sh3glb1
Runx2	Cyp20a1	Cdkn2c	Gmfg	Lyn
Haao	Raph1	Stil	Rinl	Trp53inp1
Zfp36l2	Gm11575	Mast2	Hcst	Rgs3
Fam13b	Eif4a-ps4	Kif2c	Siglece	Akna
Arhgap26	Ctla4	Cdc20	Pnkp	Atp6v1g1
Csf1r	Rpl18-ps1	Cdca8	Mrgpra2a	Hacd4
Nedd4l	Ino80dos	Hmgn2	Mrgpra2b	Osbpl9
Dym	Eef1b2	Gm26573	Gm32647	Rnf11
Zfp407	Fastkd2	Gm13237	Gm45837	Gm12854
Malat1	2810408I11Rik	C230088H06Rik	Pde2a	Csf3r
Mpeg1	Rpl10a-ps1	Dbf4	Rnf141	Fgr
Tle4	Acadl	Cenpa	Mettl9	Pgd
Zfand5	Rpl31-ps14	Tacc3	Coro1a	Nadk
Smarca2	Lancl1	Nsd2	Mapk3	Gsap
Vti1a	Atic	Ncapg	Itgam	Fosl2
NA	D230017M19Rik	Epha5	Gm49368	Tbc1d14
NA	Pecr	Cenpc1	Ifitm6	Fbxl5
NA	Gm15843	Cdc7	B230208H11Rik	Bst1
NA	Rpl37a	Cit	Cd24a	Antxr2
NA	Aamp	Kntc1	Cdh23	Arhgap24
NA	Pnkd	Mad2l1	Vsir	Selplg
NA	Usp37	Mthfd2	Itgb2	Pxn
NA	Cnot9	Fancd2	Cnn2	Oas3
NA	Ttll4	Gm8203	S1pr4	Por
NA	Stk16	Cdca3	Ckap4	Pilra
NA	Gmppa	Ncapd2	Tcp11l2	Alox5ap
NA	Farsb	Gm26770	Lyz2	Gm19719
NA	Acsl3	Rhno1	Myl6	Ube2h
NA	Mrpl44	Foxm1	Stxbp2	4930599N23Rik
NA	Serpine2	Gm44238	Mcemp1	Kdm7a
NA	Dock10	Lockd	Cklf	Zyx
NA	Rpl19-ps1	Ube2s	Hp	Skap2
NA	Itm2c	E2f8	Cotl1	Gadd45a
NA	Psmd1	Gm2788	Crispld2	Sfxn5
NA	Gm21972	Ticrr	6430548M08Rik	Asprv1
NA	Ncl	Rccd1	Sh3bp5	Mxd1
NA	Ptma	Prc1	Lgals3	Abtb1
NA	Pde6d	Tlnrd1	Dhrs1	Iqsec1
NA	Dis3l2	Arl6ip1	Dgkh	Slc6a6
NA	Gm6136	Plk1	Kbtbd7	Atg7
NA	Eif4e2	Nsmce1	Klf5	Gm20404
NA	Ramp1	Kif22	Cdkn2d	Il17ra
NA	Hes6	Bub3	Rab3d	Gm16556
NA	Ndufa10	Mki67	Cib2	Slc2a3
NA	Cops9	Fbxo5	Pkm	Clec4d
NA	Gpc1	Gm4739	Aph1b	Clec4e
NA	Gm28535	Rtkn2	Cyb5r4	Klra2
NA	Gm7867	Cdk1	Acpp	Myadm
NA	Ppp1r7	Ank3	Twf2	Prkcg
NA	Hdlbp	Fzr1	Ano10	Tarm1
NA	Sept2	Nfyb	Cyfip2	Gm15922
NA	Sept2.1	Parpbp	Tekt3	Pira2
NA	Dtymk	Gas2l3	Arrb2	Gm14548
NA	Gm15427	Tmpo	Pfn1	Lilra6
NA	Ppip5k2	E2f7	Rap1gap2	C5ar1
NA	Gin1	Shcbp1	Rflnb	Rasgrp4
NA	Pam	Ckap2	Flot2	Tyrobp
NA	Gm3531	Neil3	Wfdc21	Fxyd5
NA	Kdsr	Hmgb2	Tob1	Cd33
NA	Tsn	Ankle1	Lasp1	Asb7
NA	Nifk	Gm10282	Slc9a3r1	Iqgap1
NA	Dbi	Asf1b	Actg1	Picalm
NA	3110009E18Rik	Cenpt	Mafg	Trim30b
NA	Steap3	Rfwd3	Glrx	Cln3
NA	Ddx18	Cmc2	9330111N05Rik	Apobr
NA	Gm28911	Cdkn3	Fam169a	Ypel3
NA	Mgat5	Dlgap5	Pygl	AI467606
NA	Gm8451	Ska3	Dhrs7	Adam8
NA	Rab3gap1	Rnaseh2b	Actn1	Ifitm3
NA	Zranb3	Pbk	Calm1	Taldo1
NA	Rpl28-ps1	Esco2	Ly6g	Gm49369
NA	R3hdm1	Cdca2	Dgat1	Ctsd
NA	Mcm6	Kctd9	Myh9	Lsp1
NA	Dars	Reep4	Ncf4	Prr33
NA	Gm6170	Diaph3	Rac2	Stx11
NA	Thsd7b	Bora	Lrrk2	H60b
NA	Rpl31-ps9	Spc24	Acvrl1	Gm26740
NA	Mapkapk2	Anln	Cep19	Gm49339
NA	Ikbke	Ncapd3	Fpr2	Lilr4b
NA	Nucks1	H2afx	Fpr3	Gm40645
NA	Gm29257	Ncam1	Mmp25	Lilrb4a
NA	Snrpe	Hmg20a	Hcfc1r1	Ggt5
NA	Gm15454	Kif23	Mapk13	Trpm2
NA	Ptpn7	Pif1	Gm20507	R3hdm4
NA	Gm4204	Trip4	Pram1	Sbno2
NA	Timm17a	Pclaf	Bysl	Nudt4
NA	Ipo9	Ccnb2	Ebi3	4732465J04Rik
NA	Csrp1	Ttk	Gm16712	Btg1
NA	2310009B15Rik	Cdc25a	Lrg1	Rassf3
NA	Gm5835	Kif15	Mocos	Rab11fip1
NA	Glrx2	Smtn	Pqlc1	Mtus1
NA	Uchl5	H2afv	Aldh3b1	Scrg1
NA	Odr4	Spdl1	Map4k2	Klhl2
NA	Tpr	Hmmr	Ccdc88b	Lrrc25
NA	Ivns1abp	Aurkb	Prdx5	Zfp961
NA	Tsen15	0610010K14Rik	Ostf1	Cyp4f18
NA	Dhx9	Pimreg	Ankrd22	Lpcat2
NA	Npl	Spag5	NA	Osgin1
NA	Acbd6	Brip1	NA	Map1lc3b
NA	Cep350	Prr11	NA	Anxa11
NA	Axdnd1	Ska2	NA	Amer2
NA	Gm2000	Gm11491	NA	Msra
NA	Gm10031	Top2a	NA	Lcp1
NA	Tor3a	BC030867	NA	Mmp8
NA	Rasal2	Kif18b	NA	AB124611
NA	2810025M15Rik	Kpna2	NA	Sorl1
NA	Cryzl2	Jpt1	NA	Dmxl2
NA	Mrps14	Tk1	NA	Anxa2
NA	Cacybp	Birc5	NA	Aqp9
NA	Gas5	Adarb2	NA	Gm44503
NA	Dars2	Hist1h2bl	NA	Pigb
NA	Prdx6	Hist1h2ai	NA	Gnai2
NA	Prrc2c	Gm44367	NA	Pfkfb4
NA	Rpsa-ps1	Hist1h3h	NA	Nbeal2
NA	Kifap3	Hist1h2aj	NA	Cmtm6
NA	Ccdc181	Hist1h2bm	NA	Ccr1
NA	Blzf1	Hist1h4j	NA	Plek
NA	Gm16418	Hist1h4k	NA	Adam19
NA	Gm6286	Hist1h2ak	NA	Ndel1
NA	Uck2	Gm44454	NA	Kdm6b
NA	Tmco1	Hist1h2bn	NA	Gabarap
NA	Aldh9a1	Hist1h1b	NA	Cpd
NA	Mgst3	Hist1h3i	NA	Slfn2
NA	Uap1	Hist1h2an	NA	Gm20234
NA	Gm7299	Gm44346	NA	Slfn1
NA	Atf6	Hist1h2bp	NA	Slfn4
NA	Sdhc	Hist1h2bq	NA	E230016K23Rik
NA	Ndufs2	Hist1h2ao	NA	Ccl6
NA	Ufc1	Gm19658	NA	Usp32
NA	Rpl27-ps1	Hist1h4m	NA	Rara
NA	Pfdn2	Hist1h4n	NA	Atp6v0a1
NA	Cd48	Hist1h2ap	NA	Fmnl1
NA	Copa	Gm44466	NA	Cd300lb
NA	Tagln2	Hist1h2br	NA	Cd300ld
NA	Dusp23	Hist1h2ah	NA	Rab37
NA	Fh1	Hist1h2bk	NA	Cd300lf
NA	Exo1	Hist1h4i	NA	Timp2
NA	Adss	Hist1h2ag	NA	Slc16a3
NA	Cox20	Hist1h2bj	NA	Nedd9
NA	Hnrnpu	Hist1h4h	NA	Card19
NA	Smyd3	Hist1h2af	NA	Pdlim7
NA	Gm5561	Gm44297	NA	Tgfbi
NA	Tfb2m	Hist1h3g	NA	Snx18
NA	Parp1	Hist1h2bh	NA	Rnf144a
NA	Lin9	Hist1h3f	NA	Max
NA	Pycr2	Hist1h4f	NA	Arg2
NA	Nvl	Hist1h1d	NA	Rdh12
NA	Rpl35a-ps2	Hist1h3e	NA	Numb
NA	Srp9	Hist1h2ae	NA	Fyb
NA	Marc2	Gm44394	NA	Ankrd33b
NA	Iars2	Hist1h2bg	NA	Tmem71
NA	Eprs	Hist1h2bf	NA	Dennd3
NA	Rrp15	Hist1h2ad	NA	Grina
NA	Kctd3	Hist1h3d	NA	Mirt2
NA	Kcnk2	Hist1h4d	NA	Nfam1
NA	Pdcd5-ps	Hist1h2be	NA	Gm26518
NA	Smyd2	Hist1h1e	NA	Prr13
NA	Nenf	Hist1h2ac	NA	Nfe2
NA	Dtl	Hist1h4c	NA	Litaf
NA	Ints7	Hist1h1c	NA	Bcl6
NA	Gstp-ps	Hist1h3c	NA	Stfa2l1
NA	Diexf	Hist1h2bb	NA	Hcls1
NA	Nmt2	Hist1h2ab	NA	Retnlg
NA	Hspa14	Gm44484	NA	Fpr1
NA	Gm45902	Hist1h3b	NA	Msrb1
NA	Gm13192	4930558J22Rik	NA	Stk38
NA	Mcm10	Hist1h4b	NA	Pi16
NA	Cdc123	Hist1h3a	NA	Myo1f
NA	Nudt5	Cenpp	NA	Gpsm3
NA	Sec61a2	Cks2	NA	Pbx2
NA	Taf3	Mxd3	NA	Ltb
NA	Atp5c1	4930451E10Rik	NA	H2-D1
NA	Rbm17	Trip13	NA	Ppp1r18
NA	Pter	Ccnb1	NA	Pla2g7
NA	Hacd1	Depdc1b	NA	A530064D06Rik
NA	Dnajc1	Gm3226	NA	B430306N03Rik
NA	Commd3	Gen1	NA	Dennd1c
NA	Bmi1	Smc6	NA	Emilin2
NA	Myo3a	G2e3	NA	Xdh
NA	Gm13340	Mis18bp1	NA	Svil
NA	Pdss1	Lrr1	NA	Gm7665
NA	Ehmt1	Gm26623	NA	Arap3
NA	Zmynd19	Efcab11	NA	Pacs1
NA	Dph7	Cdca4	NA	Neat1
NA	Mrpl41	Tedc1	NA	Capn1
NA	Ssna1	Ncapg2	NA	Ehd1
NA	Edf1	Ptprn2	NA	Fth1
NA	Mamdc4	Rad21	NA	Slc15a3
NA	Phpt1	H1f0	NA	Gda
NA	Rabl6	Dmc1	NA	Pten
NA	Ubac1	Rangap1	NA	Fas
NA	Tmem250-ps	Gtse1	NA	Mirt1
NA	Fam69b	Lmf2	NA	NA
NA	Surf6	Ncaph2	NA	NA
NA	Rpl7a	Tuba1b	NA	NA
NA	Surf2	Gm49450	NA	NA
NA	Surf4	Tuba1a	NA	NA
NA	Rexo4	Tuba1c	NA	NA
NA	Mrps2	Troap	NA	NA
NA	Rpsa-ps9	Racgap1	NA	NA
NA	Gtf3c4	Espl1	NA	NA
NA	Med27	Cip2a	NA	NA
NA	Urm1	Mis18a	NA	NA
NA	Gle1	Ccnf	NA	NA
NA	Set	Pgp	NA	NA
NA	Tbc1d13	Kifc5b	NA	NA
NA	Endog	Kifc1	NA	NA
NA	Spout1	Tcf19	NA	NA
NA	Nup188	Cchcr1	NA	NA
NA	Ptpa	Tubb5	NA	NA
NA	Ntmt1	Ppp1r18os	NA	NA
NA	Ass1	Polh	NA	NA
NA	Fubp3	Sgo1	NA	NA
NA	Exosc2	Ndc80	NA	NA
NA	Gm13427	Calm2	NA	NA
NA	Nup214	Gm10184	NA	NA
NA	Fam78a	2700099C18Rik	NA	NA
NA	Pomt1	Kif20a	NA	NA
NA	Gm13611	Cdc23	NA	NA
NA	Swi5	Cdc25c	NA	NA
NA	St6galnac4	Ska1	NA	NA
NA	St6galnac6	Gm17383	NA	NA
NA	Fpgs	Rnaseh2c	NA	NA
NA	Rpl12	Cdca5	NA	NA
NA	Gm13408	Incenp	NA	NA
NA	Hspa5	Kif20b	NA	NA
NA	Rabepk	Kif11	NA	NA
NA	Psmd5	Cep55	NA	NA
NA	Stom	Arhgap19	NA	NA
NA	Ggta1	NA	NA	NA
NA	Mrrf	NA	NA	NA
NA	Gm13436	NA	NA	NA
NA	Nek6	NA	NA	NA
NA	Psmb7	NA	NA	NA
NA	Wdr38	NA	NA	NA
NA	Rpl35	NA	NA	NA
NA	Arpc5l	NA	NA	NA
NA	Gm13456	NA	NA	NA
NA	Lrp1b	NA	NA	NA
NA	Gm13461	NA	NA	NA
NA	Gm13493	NA	NA	NA
NA	Rif1	NA	NA	NA
NA	Prpf40a	NA	NA	NA
NA	Pkp4	NA	NA	NA
NA	Tanc1	NA	NA	NA
NA	Psmd14	NA	NA	NA
NA	Fastkd1	NA	NA	NA
NA	Ppig	NA	NA	NA
NA	Ccdc173	NA	NA	NA
NA	Gm13623	NA	NA	NA
NA	Klhl23	NA	NA	NA
NA	Ssb	NA	NA	NA
NA	Mettl5	NA	NA	NA
NA	Rpl9-ps7	NA	NA	NA
NA	Gorasp2	NA	NA	NA
NA	Tlk1	NA	NA	NA
NA	Mettl8	NA	NA	NA
NA	Dcaf17	NA	NA	NA
NA	Hat1	NA	NA	NA
NA	Metap1d	NA	NA	NA
NA	Itga6	NA	NA	NA
NA	Pdk1	NA	NA	NA
NA	Map3k20	NA	NA	NA
NA	Cdca7	NA	NA	NA
NA	Ola1	NA	NA	NA
NA	Atp5g3	NA	NA	NA
NA	Mrpl23-ps1	NA	NA	NA
NA	Mtx2	NA	NA	NA
NA	2600014E21Rik	NA	NA	NA
NA	Rps6-ps4	NA	NA	NA
NA	Hnrnpa3	NA	NA	NA
NA	Agps	NA	NA	NA
NA	Plekha3	NA	NA	NA
NA	Cwc22	NA	NA	NA
NA	Ube2e3	NA	NA	NA
NA	Dnajc10	NA	NA	NA
NA	Dusp19	NA	NA	NA
NA	Nup35	NA	NA	NA
NA	Gm13680	NA	NA	NA
NA	Zc3h15	NA	NA	NA
NA	Tfpi	NA	NA	NA
NA	Gm28635	NA	NA	NA
NA	Selenoh	NA	NA	NA
NA	Med19	NA	NA	NA
NA	Timm10	NA	NA	NA
NA	Slc43a1	NA	NA	NA
NA	Slc43a3	NA	NA	NA
NA	Ssrp1	NA	NA	NA
NA	Nup160	NA	NA	NA
NA	Fnbp4	NA	NA	NA
NA	Rpl30-ps3	NA	NA	NA
NA	Agbl2	NA	NA	NA
NA	Gm13772	NA	NA	NA
NA	Mtch2	NA	NA	NA
NA	Ndufs3	NA	NA	NA
NA	Kbtbd4	NA	NA	NA
NA	Ptpmt1	NA	NA	NA
NA	Psmc3	NA	NA	NA
NA	Ext2	NA	NA	NA
NA	Accs	NA	NA	NA
NA	Hsd17b12	NA	NA	NA
NA	B230118H07Rik	NA	NA	NA
NA	Commd9	NA	NA	NA
NA	Ldlrad3	NA	NA	NA
NA	Pdhx	NA	NA	NA
NA	Apip	NA	NA	NA
NA	Cat	NA	NA	NA
NA	Nat10	NA	NA	NA
NA	Caprin1	NA	NA	NA
NA	Lmo2	NA	NA	NA
NA	4931422A03Rik	NA	NA	NA
NA	Cstf3	NA	NA	NA
NA	Tcp11l1	NA	NA	NA
NA	Qser1	NA	NA	NA
NA	Ccdc73	NA	NA	NA
NA	Eif3m	NA	NA	NA
NA	Rcn1	NA	NA	NA
NA	Pax6os1	NA	NA	NA
NA	Rpl10-ps1	NA	NA	NA
NA	Immp1l	NA	NA	NA
NA	Dnajc24	NA	NA	NA
NA	Rpl35a-ps4	NA	NA	NA
NA	Nop10	NA	NA	NA
NA	Emc7	NA	NA	NA
NA	Aven	NA	NA	NA
NA	Gm21596	NA	NA	NA
NA	Aqr	NA	NA	NA
NA	Fam98b	NA	NA	NA
NA	Eif2ak4	NA	NA	NA
NA	Srp14	NA	NA	NA
NA	Ivd	NA	NA	NA
NA	Ccdc32	NA	NA	NA
NA	Rad51	NA	NA	NA
NA	Rmdn3	NA	NA	NA
NA	Zfyve19	NA	NA	NA
NA	Ino80	NA	NA	NA
NA	Ndufaf1	NA	NA	NA
NA	Rtf1	NA	NA	NA
NA	Rpap1	NA	NA	NA
NA	Mga	NA	NA	NA
NA	Ehd4	NA	NA	NA
NA	Pla2g4e	NA	NA	NA
NA	Ganc	NA	NA	NA
NA	Haus2	NA	NA	NA
NA	Cdan1	NA	NA	NA
NA	Ttbk2	NA	NA	NA
NA	Pdia3	NA	NA	NA
NA	Hypk	NA	NA	NA
NA	Wdr76	NA	NA	NA
NA	Ctdspl2	NA	NA	NA
NA	Eif3j1	NA	NA	NA
NA	Gm47314	NA	NA	NA
NA	Patl2	NA	NA	NA
NA	B2m	NA	NA	NA
NA	Rps12-ps10	NA	NA	NA
NA	Gatm	NA	NA	NA
NA	Dut	NA	NA	NA
NA	Cops2	NA	NA	NA
NA	Galk2	NA	NA	NA
NA	Dtwd1	NA	NA	NA
NA	Atp8b4	NA	NA	NA
NA	Usp8	NA	NA	NA
NA	Usp50	NA	NA	NA
NA	Gm10774	NA	NA	NA
NA	Trpm7	NA	NA	NA
NA	Blvra	NA	NA	NA
NA	1810024B03Rik	NA	NA	NA
NA	Dusp2	NA	NA	NA
NA	Kcnip3	NA	NA	NA
NA	Mrps5	NA	NA	NA
NA	Mtln	NA	NA	NA
NA	Anapc1	NA	NA	NA
NA	Zc3h8	NA	NA	NA
NA	Polr1b	NA	NA	NA
NA	Chchd5	NA	NA	NA
NA	Snrpb	NA	NA	NA
NA	Nop56	NA	NA	NA
NA	Idh3b	NA	NA	NA
NA	Gm14044	NA	NA	NA
NA	Mrps26	NA	NA	NA
NA	Ddrgk1	NA	NA	NA
NA	Itpa	NA	NA	NA
NA	Pcna	NA	NA	NA
NA	Trmt6	NA	NA	NA
NA	Mcm8	NA	NA	NA
NA	Tmx4	NA	NA	NA
NA	Mkks	NA	NA	NA
NA	Rps19-ps7	NA	NA	NA
NA	Esf1	NA	NA	NA
NA	Ndufaf5	NA	NA	NA
NA	Macrod2	NA	NA	NA
NA	Snrpb2	NA	NA	NA
NA	Rrbp1	NA	NA	NA
NA	Snx5	NA	NA	NA
NA	Mgme1	NA	NA	NA
NA	Kat14	NA	NA	NA
NA	Sec23b	NA	NA	NA
NA	Smim26	NA	NA	NA
NA	Dtd1	NA	NA	NA
NA	Naa20	NA	NA	NA
NA	Xrn2	NA	NA	NA
NA	Cd93	NA	NA	NA
NA	Nxt1	NA	NA	NA
NA	Cst7	NA	NA	NA
NA	Entpd6	NA	NA	NA
NA	Gins1	NA	NA	NA
NA	Ninl	NA	NA	NA
NA	Nanp	NA	NA	NA
NA	Nsfl1c	NA	NA	NA
NA	Fkbp1a	NA	NA	NA
NA	Psmf1	NA	NA	NA
NA	Rps15a-ps7	NA	NA	NA
NA	Rbck1	NA	NA	NA
NA	Gm14164	NA	NA	NA
NA	H13	NA	NA	NA
NA	Pdrg1	NA	NA	NA
NA	Tm9sf4	NA	NA	NA
NA	Pofut1	NA	NA	NA
NA	Commd7	NA	NA	NA
NA	Efcab8	NA	NA	NA
NA	E2f1	NA	NA	NA
NA	Rpl5-ps2	NA	NA	NA
NA	Raly	NA	NA	NA
NA	a	NA	NA	NA
NA	Eif2s2	NA	NA	NA
NA	Ahcy	NA	NA	NA
NA	Dynlrb1	NA	NA	NA
NA	Pigu	NA	NA	NA
NA	Edem2	NA	NA	NA
NA	Eif6	NA	NA	NA
NA	Uqcc1	NA	NA	NA
NA	Ergic3	NA	NA	NA
NA	Nfs1	NA	NA	NA
NA	Romo1	NA	NA	NA
NA	Phf20	NA	NA	NA
NA	2900097C17Rik	NA	NA	NA
NA	Gm14173	NA	NA	NA
NA	Gm22758	NA	NA	NA
NA	Rpn2	NA	NA	NA
NA	Gm14279	NA	NA	NA
NA	Snhg17	NA	NA	NA
NA	Top1	NA	NA	NA
NA	Srsf6	NA	NA	NA
NA	Mybl2	NA	NA	NA
NA	Pkig	NA	NA	NA
NA	Pigt	NA	NA	NA
NA	Ncoa5	NA	NA	NA
NA	Trp53rka	NA	NA	NA
NA	Cse1l	NA	NA	NA
NA	Ddx27	NA	NA	NA
NA	Zfas1	NA	NA	NA
NA	Ube2v1	NA	NA	NA
NA	Gm20716	NA	NA	NA
NA	Dpm1	NA	NA	NA
NA	Zfp64	NA	NA	NA
NA	Pfdn4	NA	NA	NA
NA	Cstf1	NA	NA	NA
NA	Gm14303	NA	NA	NA
NA	Rae1	NA	NA	NA
NA	Npepl1	NA	NA	NA
NA	Gnas	NA	NA	NA
NA	Gm20721	NA	NA	NA
NA	Ctsz	NA	NA	NA
NA	Atp5e	NA	NA	NA
NA	Prelid3b	NA	NA	NA
NA	Gm14438	NA	NA	NA
NA	Rps8-ps2	NA	NA	NA
NA	Gm14414	NA	NA	NA
NA	Gm14323	NA	NA	NA
NA	Psma7	NA	NA	NA
NA	Adrm1	NA	NA	NA
NA	Rps21	NA	NA	NA
NA	Slco4a1	NA	NA	NA
NA	Mrgbp	NA	NA	NA
NA	Ythdf1	NA	NA	NA
NA	Ppdpf	NA	NA	NA
NA	Polr3k	NA	NA	NA
NA	Gm36995	NA	NA	NA
NA	Ccdc22	NA	NA	NA
NA	Rpl22-ps1	NA	NA	NA
NA	Gm14820	NA	NA	NA
NA	Gm7079	NA	NA	NA
NA	Suv39h1	NA	NA	NA
NA	Rbm3	NA	NA	NA
NA	Atp6ap2	NA	NA	NA
NA	Gm9432	NA	NA	NA
NA	Rpl3-ps1	NA	NA	NA
NA	Llph-ps2	NA	NA	NA
NA	Gm9083	NA	NA	NA
NA	Gm14539	NA	NA	NA
NA	Ndufb11	NA	NA	NA
NA	Rbm10	NA	NA	NA
NA	Usp11	NA	NA	NA
NA	Uxt	NA	NA	NA
NA	Gm2223	NA	NA	NA
NA	Gm6274	NA	NA	NA
NA	Slc25a5	NA	NA	NA
NA	C330007P06Rik	NA	NA	NA
NA	Gm14541	NA	NA	NA
NA	Ube2a	NA	NA	NA
NA	Rpl39	NA	NA	NA
NA	Upf3b	NA	NA	NA
NA	Ndufa1	NA	NA	NA
NA	Mcts1	NA	NA	NA
NA	Ap3s1-ps1	NA	NA	NA
NA	Gria3	NA	NA	NA
NA	Ocrl	NA	NA	NA
NA	Utp14a	NA	NA	NA
NA	Aifm1	NA	NA	NA
NA	Zfp280c	NA	NA	NA
NA	Rbmx2	NA	NA	NA
NA	Stk26	NA	NA	NA
NA	Gm14586	NA	NA	NA
NA	Phf6	NA	NA	NA
NA	Hprt	NA	NA	NA
NA	Gm14633	NA	NA	NA
NA	Gm2174	NA	NA	NA
NA	Htatsf1	NA	NA	NA
NA	Sms-ps	NA	NA	NA
NA	Gm8172	NA	NA	NA
NA	Tmem185a	NA	NA	NA
NA	Hmgb3	NA	NA	NA
NA	Rpl30-ps10	NA	NA	NA
NA	Vma21	NA	NA	NA
NA	Cetn2	NA	NA	NA
NA	Haus7	NA	NA	NA
NA	Bcap31	NA	NA	NA
NA	Idh3g	NA	NA	NA
NA	Ssr4	NA	NA	NA
NA	Naa10	NA	NA	NA
NA	Renbp	NA	NA	NA
NA	Hcfc1	NA	NA	NA
NA	Irak1	NA	NA	NA
NA	Rpl3-ps2	NA	NA	NA
NA	Emd	NA	NA	NA
NA	Rpl10	NA	NA	NA
NA	Fam50a	NA	NA	NA
NA	Lage3	NA	NA	NA
NA	Ubl4a	NA	NA	NA
NA	Dkc1	NA	NA	NA
NA	Fundc2	NA	NA	NA
NA	Brcc3	NA	NA	NA
NA	Prrg1	NA	NA	NA
NA	Rps24-ps3	NA	NA	NA
NA	Mageb18	NA	NA	NA
NA	Pola1	NA	NA	NA
NA	Eif2s3x	NA	NA	NA
NA	Apoo	NA	NA	NA
NA	Amer1	NA	NA	NA
NA	Las1l	NA	NA	NA
NA	Heph	NA	NA	NA
NA	Rpl17-ps8	NA	NA	NA
NA	Pja1	NA	NA	NA
NA	Igbp1	NA	NA	NA
NA	Zmym3	NA	NA	NA
NA	Nono	NA	NA	NA
NA	Taf1	NA	NA	NA
NA	Tpt1-ps6	NA	NA	NA
NA	Pin4	NA	NA	NA
NA	Ercc6l	NA	NA	NA
NA	Rps4x	NA	NA	NA
NA	Tsix	NA	NA	NA
NA	Xist	NA	NA	NA
NA	Rlim	NA	NA	NA
NA	Abcb7	NA	NA	NA
NA	Vcp-rs	NA	NA	NA
NA	Pbdc1	NA	NA	NA
NA	Rpl30-ps9	NA	NA	NA
NA	Atrx	NA	NA	NA
NA	Magt1	NA	NA	NA
NA	Cox7b	NA	NA	NA
NA	2610002M06Rik	NA	NA	NA
NA	Hmgn5	NA	NA	NA
NA	Sh3bgrl	NA	NA	NA
NA	Gm7429	NA	NA	NA
NA	Cstf2	NA	NA	NA
NA	Timm8a1	NA	NA	NA
NA	Rpl36a	NA	NA	NA
NA	Gla	NA	NA	NA
NA	Armcx3	NA	NA	NA
NA	Bhlhb9	NA	NA	NA
NA	Tceal8	NA	NA	NA
NA	Tceal9	NA	NA	NA
NA	Bex3	NA	NA	NA
NA	Morf4l2	NA	NA	NA
NA	Tbc1d8b	NA	NA	NA
NA	Prps1	NA	NA	NA
NA	Alg13	NA	NA	NA
NA	Gnl3l	NA	NA	NA
NA	Tsr2	NA	NA	NA
NA	Wnk3	NA	NA	NA
NA	Rpl21-ps15	NA	NA	NA
NA	Huwe1	NA	NA	NA
NA	Smc1a	NA	NA	NA
NA	Rpl7a-ps12	NA	NA	NA
NA	Gm6472	NA	NA	NA
NA	Ubqln2	NA	NA	NA
NA	Nbdy	NA	NA	NA
NA	Sms	NA	NA	NA
NA	Eif1ax	NA	NA	NA
NA	Phka2	NA	NA	NA
NA	Reps2	NA	NA	NA
NA	Gm7331	NA	NA	NA
NA	Rbbp7	NA	NA	NA
NA	Txlng	NA	NA	NA
NA	Piga	NA	NA	NA
NA	Rab9	NA	NA	NA
NA	Rpl7a-ps11	NA	NA	NA
NA	Prps2	NA	NA	NA
NA	Msl3	NA	NA	NA
NA	Mid1	NA	NA	NA
NA	Gm21887	NA	NA	NA
NA	Mrps28	NA	NA	NA
NA	Zfp704	NA	NA	NA
NA	Impa1	NA	NA	NA
NA	Lrrcc1	NA	NA	NA
NA	1810022K09Rik	NA	NA	NA
NA	Gm5844	NA	NA	NA
NA	Armc1	NA	NA	NA
NA	4632415L05Rik	NA	NA	NA
NA	Gm7488	NA	NA	NA
NA	Naaladl2	NA	NA	NA
NA	Gm7536	NA	NA	NA
NA	Rpl22l1	NA	NA	NA
NA	Gm33051	NA	NA	NA
NA	Sec62	NA	NA	NA
NA	Gpr160	NA	NA	NA
NA	Zfp639	NA	NA	NA
NA	Actl6a	NA	NA	NA
NA	Mrpl47	NA	NA	NA
NA	Ndufb5	NA	NA	NA
NA	Fxr1	NA	NA	NA
NA	Dnajc19	NA	NA	NA
NA	Acad9	NA	NA	NA
NA	Gm43079	NA	NA	NA
NA	Gm5148	NA	NA	NA
NA	Rps23-ps1	NA	NA	NA
NA	Pgrmc2	NA	NA	NA
NA	Jade1	NA	NA	NA
NA	Sclt1	NA	NA	NA
NA	D3Ertd751e	NA	NA	NA
NA	Ndufc1	NA	NA	NA
NA	Naa15	NA	NA	NA
NA	Gm6204	NA	NA	NA
NA	Ufm1	NA	NA	NA
NA	Exosc8	NA	NA	NA
NA	Alg5	NA	NA	NA
NA	Gm6394	NA	NA	NA
NA	Eif2a	NA	NA	NA
NA	Rpl13-ps6	NA	NA	NA
NA	Gm5539	NA	NA	NA
NA	Mbnl1	NA	NA	NA
NA	Dhx36	NA	NA	NA
NA	Slc33a1	NA	NA	NA
NA	Gmps	NA	NA	NA
NA	Ssr3	NA	NA	NA
NA	Rsrc1	NA	NA	NA
NA	Gfm1	NA	NA	NA
NA	Il12a	NA	NA	NA
NA	Nmd3	NA	NA	NA
NA	Ppid	NA	NA	NA
NA	Mnd1	NA	NA	NA
NA	Rps3a1	NA	NA	NA
NA	Hdgf	NA	NA	NA
NA	Mrpl24	NA	NA	NA
NA	Rrnad1	NA	NA	NA
NA	Isg20l2	NA	NA	NA
NA	Gpatch4	NA	NA	NA
NA	Naxe	NA	NA	NA
NA	Cct3	NA	NA	NA
NA	Pmf1	NA	NA	NA
NA	Lamtor2	NA	NA	NA
NA	Ubqln4	NA	NA	NA
NA	Ssr2	NA	NA	NA
NA	Gon4l	NA	NA	NA
NA	Dap3	NA	NA	NA
NA	Gm43738	NA	NA	NA
NA	Fdps	NA	NA	NA
NA	Scamp3	NA	NA	NA
NA	Fam189b	NA	NA	NA
NA	Mtx1	NA	NA	NA
NA	Krtcap2	NA	NA	NA
NA	Dpm3	NA	NA	NA
NA	Slc50a1	NA	NA	NA
NA	Cks1b	NA	NA	NA
NA	Hax1	NA	NA	NA
NA	Ubap2l	NA	NA	NA
NA	Nup210l	NA	NA	NA
NA	Gm43712	NA	NA	NA
NA	Rps27	NA	NA	NA
NA	Jtb	NA	NA	NA
NA	Ilf2	NA	NA	NA
NA	Chtop	NA	NA	NA
NA	S100a1	NA	NA	NA
NA	Mrpl9	NA	NA	NA
NA	Rpl31-ps11	NA	NA	NA
NA	Psmb4	NA	NA	NA
NA	Selenbp1	NA	NA	NA
NA	Psmd4	NA	NA	NA
NA	Rps10-ps1	NA	NA	NA
NA	Prpf3	NA	NA	NA
NA	Mrps21	NA	NA	NA
NA	Anp32e	NA	NA	NA
NA	Vps45	NA	NA	NA
NA	Sf3b4	NA	NA	NA
NA	Bola1	NA	NA	NA
NA	Rbm8a	NA	NA	NA
NA	Gpr89	NA	NA	NA
NA	Acp6	NA	NA	NA
NA	Chd1l	NA	NA	NA
NA	Sec22b	NA	NA	NA
NA	Phgdh	NA	NA	NA
NA	Zfp697	NA	NA	NA
NA	Wdr3	NA	NA	NA
NA	Trim45	NA	NA	NA
NA	Ttf2	NA	NA	NA
NA	Atp1a1	NA	NA	NA
NA	Csde1	NA	NA	NA
NA	Bcas2	NA	NA	NA
NA	Rsbn1	NA	NA	NA
NA	Phtf1	NA	NA	NA
NA	Slc16a1	NA	NA	NA
NA	Ddx20	NA	NA	NA
NA	Atp5f1	NA	NA	NA
NA	Gm4540	NA	NA	NA
NA	Lamtor5	NA	NA	NA
NA	Ahcyl1	NA	NA	NA
NA	Gm5075	NA	NA	NA
NA	Gstm1	NA	NA	NA
NA	Gstm4	NA	NA	NA
NA	Ampd2	NA	NA	NA
NA	Psma5	NA	NA	NA
NA	Sars	NA	NA	NA
NA	Clcc1	NA	NA	NA
NA	Fndc7	NA	NA	NA
NA	Prpf38b	NA	NA	NA
NA	Fam102b	NA	NA	NA
NA	Dph5	NA	NA	NA
NA	Vcam1	NA	NA	NA
NA	Dbt	NA	NA	NA
NA	Gm9761	NA	NA	NA
NA	Frrs1	NA	NA	NA
NA	Gm4332	NA	NA	NA
NA	Abcd3	NA	NA	NA
NA	Gclm	NA	NA	NA
NA	Gm17494	NA	NA	NA
NA	Gm6061	NA	NA	NA
NA	Dnttip2	NA	NA	NA
NA	Sec24d	NA	NA	NA
NA	Mettl14	NA	NA	NA
NA	Snhg8	NA	NA	NA
NA	Gm4617	NA	NA	NA
NA	Larp7	NA	NA	NA
NA	Zgrf1	NA	NA	NA
NA	Tifa	NA	NA	NA
NA	Ap1ar	NA	NA	NA
NA	Rpl7a-ps7	NA	NA	NA
NA	Gar1	NA	NA	NA
NA	Pla2g12a	NA	NA	NA
NA	Gm9396	NA	NA	NA
NA	Ostc	NA	NA	NA
NA	Rpl34	NA	NA	NA
NA	Hadh	NA	NA	NA
NA	Aimp1	NA	NA	NA
NA	Gstcd	NA	NA	NA
NA	Ppa2	NA	NA	NA
NA	Cisd2	NA	NA	NA
NA	Mttp	NA	NA	NA
NA	Trmt10a	NA	NA	NA
NA	Adh5	NA	NA	NA
NA	Eif4e	NA	NA	NA
NA	Gbp3	NA	NA	NA
NA	Selenof	NA	NA	NA
NA	Odf2l	NA	NA	NA
NA	Znhit6	NA	NA	NA
NA	Ddah1	NA	NA	NA
NA	Rpl36a-ps2	NA	NA	NA
NA	Rpf1	NA	NA	NA
NA	Prkacb	NA	NA	NA
NA	Gm10288	NA	NA	NA
NA	Rpsa-ps10	NA	NA	NA
NA	Dnajb4	NA	NA	NA
NA	Fubp1	NA	NA	NA
NA	Miga1	NA	NA	NA
NA	Pigk	NA	NA	NA
NA	Rabggtb	NA	NA	NA
NA	Zranb2	NA	NA	NA
NA	Srsf11	NA	NA	NA
NA	Lrrc40	NA	NA	NA
NA	Wls	NA	NA	NA
NA	Tgs1	NA	NA	NA
NA	Rps20	NA	NA	NA
NA	Chchd7	NA	NA	NA
NA	Gm11808	NA	NA	NA
NA	Impad1	NA	NA	NA
NA	Gm12918	NA	NA	NA
NA	2610301B20Rik	NA	NA	NA
NA	Ndufaf6	NA	NA	NA
NA	Ccne2	NA	NA	NA
NA	Rad54b	NA	NA	NA
NA	Fam92a	NA	NA	NA
NA	Gm11826	NA	NA	NA
NA	Gm11824	NA	NA	NA
NA	Otud6b	NA	NA	NA
NA	Decr1	NA	NA	NA
NA	Nbn	NA	NA	NA
NA	Coq3	NA	NA	NA
NA	Gm11878	NA	NA	NA
NA	Mms22l	NA	NA	NA
NA	Ndufaf4	NA	NA	NA
NA	Gm11906	NA	NA	NA
NA	Ufl1	NA	NA	NA
NA	Gm11914	NA	NA	NA
NA	Casp8ap2	NA	NA	NA
NA	Mdn1	NA	NA	NA
NA	Gm11942	NA	NA	NA
NA	Gm12350	NA	NA	NA
NA	Orc3	NA	NA	NA
NA	Rars2	NA	NA	NA
NA	Slc35a1	NA	NA	NA
NA	Aco1	NA	NA	NA
NA	Topors	NA	NA	NA
NA	Smim27	NA	NA	NA
NA	Ndufb6	NA	NA	NA
NA	Dnaja1	NA	NA	NA
NA	Smu1	NA	NA	NA
NA	Bag1	NA	NA	NA
NA	Nfx1	NA	NA	NA
NA	Nol6	NA	NA	NA
NA	Ubap2	NA	NA	NA
NA	Kif24	NA	NA	NA
NA	Nudt2	NA	NA	NA
NA	Il11ra1	NA	NA	NA
NA	Sigmar1	NA	NA	NA
NA	1700022I11Rik	NA	NA	NA
NA	Vcp	NA	NA	NA
NA	Stoml2	NA	NA	NA
NA	Ccdc107	NA	NA	NA
NA	Hint2	NA	NA	NA
NA	Clta	NA	NA	NA
NA	Grhpr	NA	NA	NA
NA	Tomm5	NA	NA	NA
NA	Exosc3	NA	NA	NA
NA	Anp32b	NA	NA	NA
NA	Nans	NA	NA	NA
NA	Trim14	NA	NA	NA
NA	Sec61b	NA	NA	NA
NA	Erp44	NA	NA	NA
NA	Invs	NA	NA	NA
NA	Tex10	NA	NA	NA
NA	Msantd3	NA	NA	NA
NA	Mrpl50	NA	NA	NA
NA	Rad23b	NA	NA	NA
NA	Fam206a	NA	NA	NA
NA	Ecpas	NA	NA	NA
NA	Ptgr1	NA	NA	NA
NA	Gm20503	NA	NA	NA
NA	Gng10	NA	NA	NA
NA	Hsdl2	NA	NA	NA
NA	E130308A19Rik	NA	NA	NA
NA	Inip	NA	NA	NA
NA	Cdc26	NA	NA	NA
NA	Prpf4	NA	NA	NA
NA	Alad	NA	NA	NA
NA	Pole3	NA	NA	NA
NA	Rpl17-ps4	NA	NA	NA
NA	Gm11223	NA	NA	NA
NA	Rps18-ps1	NA	NA	NA
NA	Dmac1	NA	NA	NA
NA	Gm11263	NA	NA	NA
NA	Zdhhc21	NA	NA	NA
NA	Psip1	NA	NA	NA
NA	Gm10154	NA	NA	NA
NA	Cntln	NA	NA	NA
NA	Haus6	NA	NA	NA
NA	Dennd4c	NA	NA	NA
NA	Rps6	NA	NA	NA
NA	Mtap	NA	NA	NA
NA	Gm12669	NA	NA	NA
NA	Plaa	NA	NA	NA
NA	Gm12703	NA	NA	NA
NA	Hook1	NA	NA	NA
NA	Usp1	NA	NA	NA
NA	Alg6	NA	NA	NA
NA	Itgb3bp	NA	NA	NA
NA	Pgm1	NA	NA	NA
NA	Ak4	NA	NA	NA
NA	Dnajc6	NA	NA	NA
NA	Usp24	NA	NA	NA
NA	Ttc4	NA	NA	NA
NA	Ssbp3	NA	NA	NA
NA	Mrpl37	NA	NA	NA
NA	Ndc1	NA	NA	NA
NA	Magoh	NA	NA	NA
NA	Coa7	NA	NA	NA
NA	Prpf38a	NA	NA	NA
NA	Btf3l4	NA	NA	NA
NA	Txndc12	NA	NA	NA
NA	Kti12	NA	NA	NA
NA	Faf1	NA	NA	NA
NA	Skint6	NA	NA	NA
NA	Gm12816	NA	NA	NA
NA	Rad54l	NA	NA	NA
NA	Pomgnt1	NA	NA	NA
NA	Gm49337	NA	NA	NA
NA	Nasp	NA	NA	NA
NA	Akr1a1	NA	NA	NA
NA	Prdx1	NA	NA	NA
NA	Eif2b3	NA	NA	NA
NA	Rps8	NA	NA	NA
NA	Tmem53	NA	NA	NA
NA	Eri3	NA	NA	NA
NA	Ebna1bp2	NA	NA	NA
NA	Ybx1	NA	NA	NA
NA	Ppih	NA	NA	NA
NA	Scmh1	NA	NA	NA
NA	Ctps	NA	NA	NA
NA	Bmp8b	NA	NA	NA
NA	Ppie	NA	NA	NA
NA	Pabpc4	NA	NA	NA
NA	Ndufs5	NA	NA	NA
NA	Mycbp	NA	NA	NA
NA	Gm12905	NA	NA	NA
NA	Utp11	NA	NA	NA
NA	Sf3a3	NA	NA	NA
NA	Mtf1	NA	NA	NA
NA	Gnl2	NA	NA	NA
NA	Meaf6	NA	NA	NA
NA	Mrps15	NA	NA	NA
NA	Oscp1	NA	NA	NA
NA	Rpl28-ps3	NA	NA	NA
NA	Thrap3	NA	NA	NA
NA	Adprhl2	NA	NA	NA
NA	Ago3	NA	NA	NA
NA	Clspn	NA	NA	NA
NA	Psmb2	NA	NA	NA
NA	Sfpq	NA	NA	NA
NA	Ak2	NA	NA	NA
NA	Yars	NA	NA	NA
NA	Rbbp4	NA	NA	NA
NA	Gm26722	NA	NA	NA
NA	Zbtb8os	NA	NA	NA
NA	Hdac1	NA	NA	NA
NA	Eif3i	NA	NA	NA
NA	Tmem234	NA	NA	NA
NA	Txlna	NA	NA	NA
NA	Tmem39b	NA	NA	NA
NA	Khdrbs1	NA	NA	NA
NA	Ptp4a2	NA	NA	NA
NA	Zcchc17	NA	NA	NA
NA	Snrnp40	NA	NA	NA
NA	Pum1	NA	NA	NA
NA	Mecr	NA	NA	NA
NA	Srsf4	NA	NA	NA
NA	Ythdf2	NA	NA	NA
NA	Rps15a-ps4	NA	NA	NA
NA	Snhg12	NA	NA	NA
NA	Trnau1ap	NA	NA	NA
NA	Rcc1	NA	NA	NA
NA	Snhg3	NA	NA	NA
NA	Gm17300	NA	NA	NA
NA	Atpif1	NA	NA	NA
NA	Gm12999	NA	NA	NA
NA	Dnajc8	NA	NA	NA
NA	Rpa2	NA	NA	NA
NA	Ppp1r8	NA	NA	NA
NA	Nudc	NA	NA	NA
NA	Cep85	NA	NA	NA
NA	Zfp593	NA	NA	NA
NA	E130218I03Rik	NA	NA	NA
NA	Stmn1	NA	NA	NA
NA	Gm23634	NA	NA	NA
NA	Aunip	NA	NA	NA
NA	Maco1	NA	NA	NA
NA	Runx3	NA	NA	NA
NA	Srrm1	NA	NA	NA
NA	Gm12989	NA	NA	NA
NA	Srsf10	NA	NA	NA
NA	Rpl11	NA	NA	NA
NA	Hnrnpr	NA	NA	NA
NA	Usp48	NA	NA	NA
NA	Ece1	NA	NA	NA
NA	Hp1bp3	NA	NA	NA
NA	Sh2d5	NA	NA	NA
NA	Kif17	NA	NA	NA
NA	Ddost	NA	NA	NA
NA	Rpl38-ps1	NA	NA	NA
NA	Tmco4	NA	NA	NA
NA	Minos1	NA	NA	NA
NA	Akr7a5	NA	NA	NA
NA	Mrto4	NA	NA	NA
NA	Rcc2	NA	NA	NA
NA	Gm13226	NA	NA	NA
NA	Znf41-ps	NA	NA	NA
NA	Gm13166	NA	NA	NA
NA	Zfp993	NA	NA	NA
NA	Zfp991	NA	NA	NA
NA	Gm26624	NA	NA	NA
NA	Mad2l2	NA	NA	NA
NA	Exosc10	NA	NA	NA
NA	Srm	NA	NA	NA
NA	Tardbp	NA	NA	NA
NA	Cenps	NA	NA	NA
NA	Rpsa-ps12	NA	NA	NA
NA	Trmt112-ps2	NA	NA	NA
NA	Lzic	NA	NA	NA
NA	Tmem201	NA	NA	NA
NA	Gm13092	NA	NA	NA
NA	1700045H11Rik	NA	NA	NA
NA	Rps15a-ps3	NA	NA	NA
NA	Park7	NA	NA	NA
NA	Camta1	NA	NA	NA
NA	Per3	NA	NA	NA
NA	Dnajc11	NA	NA	NA
NA	Nol9	NA	NA	NA
NA	Acot7	NA	NA	NA
NA	Rpl22	NA	NA	NA
NA	A430005L14Rik	NA	NA	NA
NA	Atad3a	NA	NA	NA
NA	Mrpl20	NA	NA	NA
NA	Sdf4	NA	NA	NA
NA	Noc2l	NA	NA	NA
NA	Samd11	NA	NA	NA
NA	Gm15772	NA	NA	NA
NA	Cdk6	NA	NA	NA
NA	Fam133b	NA	NA	NA
NA	Rbm48	NA	NA	NA
NA	Rps4x-ps	NA	NA	NA
NA	Akap9	NA	NA	NA
NA	Gtpbp10	NA	NA	NA
NA	Gm26825	NA	NA	NA
NA	Gm15459	NA	NA	NA
NA	Gm10108	NA	NA	NA
NA	Tmem60	NA	NA	NA
NA	Fam185a	NA	NA	NA
NA	Armc10	NA	NA	NA
NA	Pmpcb	NA	NA	NA
NA	Dnajc2	NA	NA	NA
NA	Psmc2	NA	NA	NA
NA	Orc5	NA	NA	NA
NA	Gm15421	NA	NA	NA
NA	6030443J06Rik	NA	NA	NA
NA	Rpl17-ps5	NA	NA	NA
NA	AI506816	NA	NA	NA
NA	Pus7	NA	NA	NA
NA	Rint1	NA	NA	NA
NA	4933427G23Rik	NA	NA	NA
NA	Tomm7	NA	NA	NA
NA	Nupl2	NA	NA	NA
NA	Abcb8	NA	NA	NA
NA	Abcf2	NA	NA	NA
NA	Gm10221	NA	NA	NA
NA	Rheb	NA	NA	NA
NA	Paxip1	NA	NA	NA
NA	Nom1	NA	NA	NA
NA	Tyms	NA	NA	NA
NA	Hadha	NA	NA	NA
NA	Hadhb	NA	NA	NA
NA	Selenoi	NA	NA	NA
NA	Gm16288	NA	NA	NA
NA	Tmem214	NA	NA	NA
NA	Agbl5	NA	NA	NA
NA	Ost4	NA	NA	NA
NA	Emilin1	NA	NA	NA
NA	Khk	NA	NA	NA
NA	Cad	NA	NA	NA
NA	Eif2b4	NA	NA	NA
NA	Ppm1g	NA	NA	NA
NA	Gpn1	NA	NA	NA
NA	Rpl35a-ps5	NA	NA	NA
NA	Fam53a	NA	NA	NA
NA	Slbp	NA	NA	NA
NA	Letm1	NA	NA	NA
NA	Gm10059	NA	NA	NA
NA	Poln	NA	NA	NA
NA	Haus3	NA	NA	NA
NA	Mfsd10	NA	NA	NA
NA	Nop14	NA	NA	NA
NA	Htt	NA	NA	NA
NA	Lrpap1	NA	NA	NA
NA	Afap1	NA	NA	NA
NA	Grpel1	NA	NA	NA
NA	Mrfap1	NA	NA	NA
NA	Lyar	NA	NA	NA
NA	Bod1l	NA	NA	NA
NA	Qdpr	NA	NA	NA
NA	Lap3	NA	NA	NA
NA	Lcorl	NA	NA	NA
NA	Dhx15	NA	NA	NA
NA	9230114K14Rik	NA	NA	NA
NA	Sepsecs	NA	NA	NA
NA	Pi4k2b	NA	NA	NA
NA	Zcchc4	NA	NA	NA
NA	Rfc1	NA	NA	NA
NA	Rpl9	NA	NA	NA
NA	Ube2k	NA	NA	NA
NA	Pds5a	NA	NA	NA
NA	N4bp2	NA	NA	NA
NA	Tmem33	NA	NA	NA
NA	Guf1	NA	NA	NA
NA	Gabrb1	NA	NA	NA
NA	Nfxl1	NA	NA	NA
NA	Ociad1	NA	NA	NA
NA	Scfd2	NA	NA	NA
NA	Fip1l1	NA	NA	NA
NA	Kit	NA	NA	NA
NA	Clock	NA	NA	NA
NA	Ppat	NA	NA	NA
NA	Paics	NA	NA	NA
NA	Srp72	NA	NA	NA
NA	Rest	NA	NA	NA
NA	Noa1	NA	NA	NA
NA	Polr2b	NA	NA	NA
NA	Rpl7-ps7	NA	NA	NA
NA	Utp3	NA	NA	NA
NA	Gm15682	NA	NA	NA
NA	Adamts3	NA	NA	NA
NA	Cox18	NA	NA	NA
NA	Trmt112-ps1	NA	NA	NA
NA	G3bp2	NA	NA	NA
NA	Uso1	NA	NA	NA
NA	Gm15710	NA	NA	NA
NA	Sdad1	NA	NA	NA
NA	Nup54	NA	NA	NA
NA	Mrpl1	NA	NA	NA
NA	Cfap299	NA	NA	NA
NA	Mir703	NA	NA	NA
NA	Hnrnpd	NA	NA	NA
NA	Hnrnpdl	NA	NA	NA
NA	Enoph1	NA	NA	NA
NA	Sec31a	NA	NA	NA
NA	5430416N02Rik	NA	NA	NA
NA	Cops4	NA	NA	NA
NA	Plac8	NA	NA	NA
NA	Coq2	NA	NA	NA
NA	Helq	NA	NA	NA
NA	Mrps18c	NA	NA	NA
NA	Abraxas1	NA	NA	NA
NA	Aff1	NA	NA	NA
NA	BC005561	NA	NA	NA
NA	D930016D06Rik	NA	NA	NA
NA	Lrrc8b	NA	NA	NA
NA	Rps15a-ps5	NA	NA	NA
NA	Zfp326	NA	NA	NA
NA	Zfp644	NA	NA	NA
NA	Rpap2	NA	NA	NA
NA	Gfi1	NA	NA	NA
NA	Rpl5	NA	NA	NA
NA	Mtf2	NA	NA	NA
NA	Tmed5	NA	NA	NA
NA	Atp5k	NA	NA	NA
NA	Gm10086	NA	NA	NA
NA	4930522L14Rik	NA	NA	NA
NA	Gm15446	NA	NA	NA
NA	Zfp932	NA	NA	NA
NA	Zfp605	NA	NA	NA
NA	Pgam5	NA	NA	NA
NA	Gm26718	NA	NA	NA
NA	Pole	NA	NA	NA
NA	Noc4l	NA	NA	NA
NA	Ddx51	NA	NA	NA
NA	Ep400	NA	NA	NA
NA	Gm15559	NA	NA	NA
NA	Pus1	NA	NA	NA
NA	Hscb	NA	NA	NA
NA	Chek2	NA	NA	NA
NA	Grk3	NA	NA	NA
NA	Sart3	NA	NA	NA
NA	Gm3511	NA	NA	NA
NA	Ung	NA	NA	NA
NA	Mmab	NA	NA	NA
NA	2210016L21Rik	NA	NA	NA
NA	Rpl37rt	NA	NA	NA
NA	Acads	NA	NA	NA
NA	Mlec	NA	NA	NA
NA	Coq5	NA	NA	NA
NA	Dynll1	NA	NA	NA
NA	Srsf9	NA	NA	NA
NA	Triap1	NA	NA	NA
NA	Cox6a1	NA	NA	NA
NA	Rplp0	NA	NA	NA
NA	Gcn1l1	NA	NA	NA
NA	Gm13841	NA	NA	NA
NA	Pebp1	NA	NA	NA
NA	Rfc5	NA	NA	NA
NA	Rbm19	NA	NA	NA
NA	Plbd2	NA	NA	NA
NA	Ddx54	NA	NA	NA
NA	Ptpn11	NA	NA	NA
NA	Rpl6	NA	NA	NA
NA	Naa25	NA	NA	NA
NA	Erp29	NA	NA	NA
NA	Vps29	NA	NA	NA
NA	Fam216a	NA	NA	NA
NA	Gpn3	NA	NA	NA
NA	Atp2a2	NA	NA	NA
NA	Anapc5	NA	NA	NA
NA	Kdm2b	NA	NA	NA
NA	Psmd9	NA	NA	NA
NA	Wdr66	NA	NA	NA
NA	Rpl35a-ps6	NA	NA	NA
NA	Bcl7a	NA	NA	NA
NA	Denr	NA	NA	NA
NA	Arl6ip4	NA	NA	NA
NA	Mphosph9	NA	NA	NA
NA	2810006K23Rik	NA	NA	NA
NA	Cdk2ap1	NA	NA	NA
NA	Tmed2	NA	NA	NA
NA	Eif2b1	NA	NA	NA
NA	Ncor2	NA	NA	NA
NA	Scarb1	NA	NA	NA
NA	Dhx37	NA	NA	NA
NA	Bri3bp	NA	NA	NA
NA	Glt1d1	NA	NA	NA
NA	Ran	NA	NA	NA
NA	Adgrd1	NA	NA	NA
NA	Rps16-ps2	NA	NA	NA
NA	Mrps17	NA	NA	NA
NA	Psph	NA	NA	NA
NA	Cct6a	NA	NA	NA
NA	Sumf2	NA	NA	NA
NA	Phkg1	NA	NA	NA
NA	Chchd2	NA	NA	NA
NA	Zbed5	NA	NA	NA
NA	Gusb	NA	NA	NA
NA	Rabgef1	NA	NA	NA
NA	Gm15920	NA	NA	NA
NA	Tmem248	NA	NA	NA
NA	Sbds	NA	NA	NA
NA	Tyw1	NA	NA	NA
NA	Gm10051	NA	NA	NA
NA	Rcc1l	NA	NA	NA
NA	Gtf2i	NA	NA	NA
NA	Eif4h	NA	NA	NA
NA	Abhd11	NA	NA	NA
NA	Bud23	NA	NA	NA
NA	Tbl2	NA	NA	NA
NA	Baz1b	NA	NA	NA
NA	Nsun5	NA	NA	NA
NA	Pom121	NA	NA	NA
NA	Polr2j	NA	NA	NA
NA	Lrwd1	NA	NA	NA
NA	Ift22	NA	NA	NA
NA	Plod3	NA	NA	NA
NA	Ap1s1	NA	NA	NA
NA	Srrt	NA	NA	NA
NA	Gm7285	NA	NA	NA
NA	Cops6	NA	NA	NA
NA	Mcm7	NA	NA	NA
NA	Ap4m1	NA	NA	NA
NA	Cnpy4	NA	NA	NA
NA	Gm5564	NA	NA	NA
NA	3110082I17Rik	NA	NA	NA
NA	Ints1	NA	NA	NA
NA	Gm26938	NA	NA	NA
NA	Psmg3	NA	NA	NA
NA	Mad1l1	NA	NA	NA
NA	Nudt1	NA	NA	NA
NA	Snx8	NA	NA	NA
NA	Eif3b	NA	NA	NA
NA	Gna12	NA	NA	NA
NA	E130309D02Rik	NA	NA	NA
NA	Kdelr2	NA	NA	NA
NA	Aimp2	NA	NA	NA
NA	Pms2	NA	NA	NA
NA	Ccz1	NA	NA	NA
NA	Pdap1	NA	NA	NA
NA	Atp5j2	NA	NA	NA
NA	Gm8494	NA	NA	NA
NA	Rpl21	NA	NA	NA
NA	Gtf3a	NA	NA	NA
NA	Mtif3	NA	NA	NA
NA	Polr1d	NA	NA	NA
NA	Pomp	NA	NA	NA
NA	Slc7a1	NA	NA	NA
NA	Hmgb1	NA	NA	NA
NA	Hsph1	NA	NA	NA
NA	Gm5566	NA	NA	NA
NA	Brca2	NA	NA	NA
NA	Pds5b	NA	NA	NA
NA	Rfc3	NA	NA	NA
NA	Vps50	NA	NA	NA
NA	Gng11	NA	NA	NA
NA	Bet1	NA	NA	NA
NA	Pon3	NA	NA	NA
NA	Slc25a13	NA	NA	NA
NA	Gm20619	NA	NA	NA
NA	Sdhaf3	NA	NA	NA
NA	Rpa3	NA	NA	NA
NA	Ndufa4	NA	NA	NA
NA	2610001J05Rik	NA	NA	NA
NA	Tfec	NA	NA	NA
NA	St7	NA	NA	NA
NA	Lsm8	NA	NA	NA
NA	Fam3c	NA	NA	NA
NA	Ndufa5	NA	NA	NA
NA	6530409C15Rik	NA	NA	NA
NA	Snd1	NA	NA	NA
NA	Rbm28	NA	NA	NA
NA	Impdh1	NA	NA	NA
NA	Calu	NA	NA	NA
NA	Zc3hc1	NA	NA	NA
NA	Gm13835	NA	NA	NA
NA	Chchd3	NA	NA	NA
NA	Gm14546	NA	NA	NA
NA	Akr1b3	NA	NA	NA
NA	Akr1b10	NA	NA	NA
NA	Nup205	NA	NA	NA
NA	Rpl30-ps1	NA	NA	NA
NA	Fmc1	NA	NA	NA
NA	Gm16272	NA	NA	NA
NA	Gm42420	NA	NA	NA
NA	Ndufb2	NA	NA	NA
NA	Mrps33	NA	NA	NA
NA	Agk	NA	NA	NA
NA	Ssbp1	NA	NA	NA
NA	Casp2	NA	NA	NA
NA	Cul1	NA	NA	NA
NA	Ezh2	NA	NA	NA
NA	Pdia4	NA	NA	NA
NA	Zfp398	NA	NA	NA
NA	Zfp282	NA	NA	NA
NA	Zfp777	NA	NA	NA
NA	Zfp862-ps	NA	NA	NA
NA	Gm10243	NA	NA	NA
NA	Tra2a	NA	NA	NA
NA	Mpp6	NA	NA	NA
NA	Osbpl3	NA	NA	NA
NA	Cycs	NA	NA	NA
NA	Hnrnpa2b1	NA	NA	NA
NA	Cbx3	NA	NA	NA
NA	Gm8129	NA	NA	NA
NA	Hibadh	NA	NA	NA
NA	Tax1bp1	NA	NA	NA
NA	Znrf2	NA	NA	NA
NA	Ggct	NA	NA	NA
NA	Gars	NA	NA	NA
NA	Lsm5	NA	NA	NA
NA	Pyurf	NA	NA	NA
NA	Rps15-ps2	NA	NA	NA
NA	Tigd2	NA	NA	NA
NA	Smarcad1	NA	NA	NA
NA	Gm9794	NA	NA	NA
NA	Serbp1	NA	NA	NA
NA	Rpia	NA	NA	NA
NA	Rpl34-ps1	NA	NA	NA
NA	Mrpl35	NA	NA	NA
NA	Immt	NA	NA	NA
NA	Ptcd3	NA	NA	NA
NA	Mat2a	NA	NA	NA
NA	Retsat	NA	NA	NA
NA	Suclg1	NA	NA	NA
NA	Gm6210	NA	NA	NA
NA	Gcfc2	NA	NA	NA
NA	Mrpl19	NA	NA	NA
NA	Pole4	NA	NA	NA
NA	Loxl3	NA	NA	NA
NA	Htra2	NA	NA	NA
NA	Mogs	NA	NA	NA
NA	Bola3	NA	NA	NA
NA	Tex261	NA	NA	NA
NA	Spr	NA	NA	NA
NA	Cct7	NA	NA	NA
NA	Alms1	NA	NA	NA
NA	Tprkb	NA	NA	NA
NA	Gm10443	NA	NA	NA
NA	Fam136a	NA	NA	NA
NA	Snrpg	NA	NA	NA
NA	Pcyox1	NA	NA	NA
NA	Pcbp1	NA	NA	NA
NA	1600020E01Rik	NA	NA	NA
NA	Gm5879	NA	NA	NA
NA	Isy1	NA	NA	NA
NA	Cnbp	NA	NA	NA
NA	Copg1	NA	NA	NA
NA	Gm26636	NA	NA	NA
NA	Rpn1	NA	NA	NA
NA	Eefsec	NA	NA	NA
NA	Ruvbl1	NA	NA	NA
NA	Sec61a1	NA	NA	NA
NA	Gm44170	NA	NA	NA
NA	Mcm2	NA	NA	NA
NA	Chchd6	NA	NA	NA
NA	Nup210	NA	NA	NA
NA	Chchd4	NA	NA	NA
NA	Lsm3	NA	NA	NA
NA	Gm45216	NA	NA	NA
NA	Mrps25	NA	NA	NA
NA	Slc25a26	NA	NA	NA
NA	Suclg2	NA	NA	NA
NA	Tmf1	NA	NA	NA
NA	Gm6681	NA	NA	NA
NA	Tpt1-ps3	NA	NA	NA
NA	Shq1	NA	NA	NA
NA	Arl8b	NA	NA	NA
NA	Rad18	NA	NA	NA
NA	Jagn1	NA	NA	NA
NA	Sec13	NA	NA	NA
NA	Tamm41	NA	NA	NA
NA	Tsen2	NA	NA	NA
NA	Cand2	NA	NA	NA
NA	Rpl32	NA	NA	NA
NA	Efcab12	NA	NA	NA
NA	Gm44206	NA	NA	NA
NA	Mbd4	NA	NA	NA
NA	Plxnd1	NA	NA	NA
NA	Gm8213	NA	NA	NA
NA	Zfp422	NA	NA	NA
NA	Zfp637	NA	NA	NA
NA	Hnrnpf	NA	NA	NA
NA	Csgalnact2	NA	NA	NA
NA	Bms1	NA	NA	NA
NA	Ankrd26	NA	NA	NA
NA	Ccdc77	NA	NA	NA
NA	M6pr	NA	NA	NA
NA	Rimklb	NA	NA	NA
NA	Gm8430	NA	NA	NA
NA	Gm10224	NA	NA	NA
NA	Emg1	NA	NA	NA
NA	Phb2	NA	NA	NA
NA	Gm15884	NA	NA	NA
NA	Tpi1	NA	NA	NA
NA	Cops7a	NA	NA	NA
NA	Chd4	NA	NA	NA
NA	Nop2	NA	NA	NA
NA	Mrpl51	NA	NA	NA
NA	Ndufa9	NA	NA	NA
NA	1700018A23Rik	NA	NA	NA
NA	Rad51ap1	NA	NA	NA
NA	D6Wsu163e	NA	NA	NA
NA	Tigar	NA	NA	NA
NA	Ccnd2	NA	NA	NA
NA	9330179D12Rik	NA	NA	NA
NA	Rpl18-ps2	NA	NA	NA
NA	Fkbp4	NA	NA	NA
NA	Gm10069	NA	NA	NA
NA	BC035044	NA	NA	NA
NA	Cd69	NA	NA	NA
NA	Gabarapl1	NA	NA	NA
NA	Magohb	NA	NA	NA
NA	Ybx3	NA	NA	NA
NA	Smim10l1	NA	NA	NA
NA	Hebp1	NA	NA	NA
NA	Rpl36a-ps3	NA	NA	NA
NA	Wbp11	NA	NA	NA
NA	BC049715	NA	NA	NA
NA	Strap	NA	NA	NA
NA	Dera	NA	NA	NA
NA	Aebp2	NA	NA	NA
NA	Gm11077	NA	NA	NA
NA	Rpl38-ps2	NA	NA	NA
NA	Gm7384	NA	NA	NA
NA	Recql	NA	NA	NA
NA	Golt1b	NA	NA	NA
NA	Ldhb	NA	NA	NA
NA	C2cd5	NA	NA	NA
NA	Rps25-ps1	NA	NA	NA
NA	Rassf8	NA	NA	NA
NA	Tm7sf3	NA	NA	NA
NA	Med21	NA	NA	NA
NA	Gm6654	NA	NA	NA
NA	Mrps35	NA	NA	NA
NA	Gm15766	NA	NA	NA
NA	Far2	NA	NA	NA
NA	Ipo8	NA	NA	NA
NA	Gm7618	NA	NA	NA
NA	Sinhcaf	NA	NA	NA
NA	Gm3375	NA	NA	NA
NA	Ndufa3	NA	NA	NA
NA	Prpf31	NA	NA	NA
NA	Gm15927	NA	NA	NA
NA	Rps9	NA	NA	NA
NA	Lair1	NA	NA	NA
NA	Ppp6r1	NA	NA	NA
NA	Hspbp1	NA	NA	NA
NA	Brsk1	NA	NA	NA
NA	Tmem150b	NA	NA	NA
NA	Cox6b2	NA	NA	NA
NA	Rpl28	NA	NA	NA
NA	U2af2	NA	NA	NA
NA	Zscan22	NA	NA	NA
NA	Rps5	NA	NA	NA
NA	Trim28	NA	NA	NA
NA	Lig1	NA	NA	NA
NA	Pla2g4c	NA	NA	NA
NA	Rps8-ps4	NA	NA	NA
NA	Selenow	NA	NA	NA
NA	Nop53	NA	NA	NA
NA	Sae1	NA	NA	NA
NA	Tmem160	NA	NA	NA
NA	Arhgap35	NA	NA	NA
NA	Gm5586	NA	NA	NA
NA	Slc1a5	NA	NA	NA
NA	Ppp5c	NA	NA	NA
NA	Sympk	NA	NA	NA
NA	Snrpd2	NA	NA	NA
NA	Ercc1	NA	NA	NA
NA	Cd3eap	NA	NA	NA
NA	Trappc6a	NA	NA	NA
NA	Tomm40	NA	NA	NA
NA	Gm10175	NA	NA	NA
NA	Kcnn4	NA	NA	NA
NA	Xrcc1	NA	NA	NA
NA	Rps19	NA	NA	NA
NA	B3gnt8	NA	NA	NA
NA	Bckdha	NA	NA	NA
NA	Exosc5	NA	NA	NA
NA	Tgfb1	NA	NA	NA
NA	Gm4613	NA	NA	NA
NA	Snrpa	NA	NA	NA
NA	Psmc4	NA	NA	NA
NA	Fbl	NA	NA	NA
NA	Timm50	NA	NA	NA
NA	Supt5	NA	NA	NA
NA	Rps16	NA	NA	NA
NA	Paf1	NA	NA	NA
NA	Mrps12	NA	NA	NA
NA	Sars2	NA	NA	NA
NA	Hnrnpl	NA	NA	NA
NA	Eif3k	NA	NA	NA
NA	Map4k1	NA	NA	NA
NA	Psmd8	NA	NA	NA
NA	Yif1b	NA	NA	NA
NA	2200002D01Rik	NA	NA	NA
NA	Spint2	NA	NA	NA
NA	Sipa1l3	NA	NA	NA
NA	C230062I16Rik	NA	NA	NA
NA	Gm10169	NA	NA	NA
NA	Zfp568	NA	NA	NA
NA	Zfp260	NA	NA	NA
NA	Polr2i	NA	NA	NA
NA	Alkbh6	NA	NA	NA
NA	Sdhaf1	NA	NA	NA
NA	Nphs1	NA	NA	NA
NA	Rps12-ps4	NA	NA	NA
NA	Cox6b1	NA	NA	NA
NA	Haus5	NA	NA	NA
NA	Tmem147	NA	NA	NA
NA	Dmkn	NA	NA	NA
NA	Uba2	NA	NA	NA
NA	Pepd	NA	NA	NA
NA	Cebpa	NA	NA	NA
NA	Gpatch1	NA	NA	NA
NA	Nudt19	NA	NA	NA
NA	Ankrd27	NA	NA	NA
NA	Pdcd5	NA	NA	NA
NA	Rpl17-ps9	NA	NA	NA
NA	Uri1	NA	NA	NA
NA	Pop4	NA	NA	NA
NA	Gm6851	NA	NA	NA
NA	Gm9294	NA	NA	NA
NA	Nkg7	NA	NA	NA
NA	Etfb	NA	NA	NA
NA	Gm45233	NA	NA	NA
NA	2410002F23Rik	NA	NA	NA
NA	Gm28496	NA	NA	NA
NA	Josd2	NA	NA	NA
NA	Emc10	NA	NA	NA
NA	Pold1	NA	NA	NA
NA	Napsa	NA	NA	NA
NA	Gm15396	NA	NA	NA
NA	Nup62	NA	NA	NA
NA	Il4i1	NA	NA	NA
NA	Prmt1	NA	NA	NA
NA	Gm15545	NA	NA	NA
NA	Bcl2l12	NA	NA	NA
NA	Prr12	NA	NA	NA
NA	Gm45552	NA	NA	NA
NA	Rps11	NA	NA	NA
NA	Rpl13a	NA	NA	NA
NA	Gm45713	NA	NA	NA
NA	Mir5121	NA	NA	NA
NA	Trpm4	NA	NA	NA
NA	Rpl14-ps1	NA	NA	NA
NA	Snrnp70	NA	NA	NA
NA	Ruvbl2	NA	NA	NA
NA	Bax	NA	NA	NA
NA	Gm45808	NA	NA	NA
NA	Dhdh	NA	NA	NA
NA	Tulp2	NA	NA	NA
NA	Nucb1	NA	NA	NA
NA	Bcat2	NA	NA	NA
NA	Rpl18	NA	NA	NA
NA	Grwd1	NA	NA	NA
NA	Nomo1	NA	NA	NA
NA	Sergef	NA	NA	NA
NA	Saal1	NA	NA	NA
NA	Nav2	NA	NA	NA
NA	Svip	NA	NA	NA
NA	Gm5776	NA	NA	NA
NA	Nipa1	NA	NA	NA
NA	Gm44510	NA	NA	NA
NA	Rps12l1	NA	NA	NA
NA	Ube3a	NA	NA	NA
NA	Atp5l-ps1	NA	NA	NA
NA	Mphosph10	NA	NA	NA
NA	Mcee	NA	NA	NA
NA	Fam189a1	NA	NA	NA
NA	Nsmce3	NA	NA	NA
NA	Tarsl2	NA	NA	NA
NA	Tm2d3	NA	NA	NA
NA	Snrpa1	NA	NA	NA
NA	Selenos	NA	NA	NA
NA	Rpl17-ps10	NA	NA	NA
NA	AU020206	NA	NA	NA
NA	Mrpl46	NA	NA	NA
NA	Mrps11	NA	NA	NA
NA	Aen	NA	NA	NA
NA	Ap3s2	NA	NA	NA
NA	Idh2	NA	NA	NA
NA	Hddc3	NA	NA	NA
NA	Man2a2	NA	NA	NA
NA	Blm	NA	NA	NA
NA	Ndufab1-ps	NA	NA	NA
NA	Wdr73	NA	NA	NA
NA	Sec11a	NA	NA	NA
NA	Rps17	NA	NA	NA
NA	3110040N11Rik	NA	NA	NA
NA	Mesd	NA	NA	NA
NA	Rps13-ps2	NA	NA	NA
NA	Tmem135	NA	NA	NA
NA	Hikeshi	NA	NA	NA
NA	Tmem126a	NA	NA	NA
NA	Ccdc90b	NA	NA	NA
NA	Prcp	NA	NA	NA
NA	Gm15501	NA	NA	NA
NA	Tenm4	NA	NA	NA
NA	Gm8319	NA	NA	NA
NA	Nars2	NA	NA	NA
NA	Alg8	NA	NA	NA
NA	Ndufc2	NA	NA	NA
NA	Ints4	NA	NA	NA
NA	Aamdc	NA	NA	NA
NA	Rsf1	NA	NA	NA
NA	Rpl15-ps5	NA	NA	NA
NA	Clns1a	NA	NA	NA
NA	Acer3	NA	NA	NA
NA	Thap12	NA	NA	NA
NA	Rps3	NA	NA	NA
NA	Spcs2	NA	NA	NA
NA	Pold3	NA	NA	NA
NA	C2cd3	NA	NA	NA
NA	Gm6341	NA	NA	NA
NA	Gm7027	NA	NA	NA
NA	Clpb	NA	NA	NA
NA	Anapc15	NA	NA	NA
NA	Xndc1	NA	NA	NA
NA	Xntrpc	NA	NA	NA
NA	Rrm1	NA	NA	NA
NA	Rrp8	NA	NA	NA
NA	Gm15645	NA	NA	NA
NA	Mrpl17	NA	NA	NA
NA	Eif3f	NA	NA	NA
NA	Rpl27a	NA	NA	NA
NA	Akip1	NA	NA	NA
NA	Ipo7	NA	NA	NA
NA	Wee1	NA	NA	NA
NA	Swap70	NA	NA	NA
NA	Ctr9	NA	NA	NA
NA	Eif4g2	NA	NA	NA
NA	Psma1	NA	NA	NA
NA	Gm15500	NA	NA	NA
NA	1110004F10Rik	NA	NA	NA
NA	Rps13	NA	NA	NA
NA	Gm4366	NA	NA	NA
NA	Rps15a	NA	NA	NA
NA	Coq7	NA	NA	NA
NA	Knop1	NA	NA	NA
NA	Thumpd1	NA	NA	NA
NA	Uqcrc2	NA	NA	NA
NA	Pdzd9	NA	NA	NA
NA	Eef2k	NA	NA	NA
NA	Polr3e	NA	NA	NA
NA	Usp31	NA	NA	NA
NA	Cog7	NA	NA	NA
NA	Gm44987	NA	NA	NA
NA	Gga2	NA	NA	NA
NA	Ubfd1	NA	NA	NA
NA	Ndufab1	NA	NA	NA
NA	Palb2	NA	NA	NA
NA	Rbbp6	NA	NA	NA
NA	Lcmt1	NA	NA	NA
NA	Il21r	NA	NA	NA
NA	Tufm	NA	NA	NA
NA	Eif3c	NA	NA	NA
NA	Sgf29	NA	NA	NA
NA	Bola2	NA	NA	NA
NA	Doc2a	NA	NA	NA
NA	Ino80e	NA	NA	NA
NA	Hirip3	NA	NA	NA
NA	Maz	NA	NA	NA
NA	Spn	NA	NA	NA
NA	Zfp771	NA	NA	NA
NA	Dctpp1	NA	NA	NA
NA	Gm17511	NA	NA	NA
NA	Bcl7c	NA	NA	NA
NA	Setd1a	NA	NA	NA
NA	Gm49388	NA	NA	NA
NA	Gm21974	NA	NA	NA
NA	Vkorc1	NA	NA	NA
NA	Bckdk	NA	NA	NA
NA	Fus	NA	NA	NA
NA	Pycard	NA	NA	NA
NA	Gm19366	NA	NA	NA
NA	Rgs10	NA	NA	NA
NA	Tial1	NA	NA	NA
NA	Bag3	NA	NA	NA
NA	Sec23ip	NA	NA	NA
NA	Wdr11	NA	NA	NA
NA	Gm16477	NA	NA	NA
NA	Oat	NA	NA	NA
NA	Bccip	NA	NA	NA
NA	Dhx32	NA	NA	NA
NA	Gm15483	NA	NA	NA
NA	Dock1	NA	NA	NA
NA	Glrx3	NA	NA	NA
NA	Cfap46	NA	NA	NA
NA	Gm4459	NA	NA	NA
NA	Gm7380	NA	NA	NA
NA	Tubgcp2	NA	NA	NA
NA	Echs1	NA	NA	NA
NA	Paox	NA	NA	NA
NA	Mtg1	NA	NA	NA
NA	Sirt3	NA	NA	NA
NA	Psmd13	NA	NA	NA
NA	Gm15542	NA	NA	NA
NA	Gm5905	NA	NA	NA
NA	Rplp2	NA	NA	NA
NA	Polr2l	NA	NA	NA
NA	Tspan4	NA	NA	NA
NA	Chid1	NA	NA	NA
NA	Mob2	NA	NA	NA
NA	Mrpl23	NA	NA	NA
NA	Tspan32	NA	NA	NA
NA	Trpm5	NA	NA	NA
NA	Tssc4	NA	NA	NA
NA	Kcnq1	NA	NA	NA
NA	Kcnq1ot1	NA	NA	NA
NA	Nap1l4	NA	NA	NA
NA	Tnfrsf26	NA	NA	NA
NA	E230032D23Rik	NA	NA	NA
NA	Mthfd1l	NA	NA	NA
NA	Mtrf1l	NA	NA	NA
NA	Gm15536	NA	NA	NA
NA	Ulbp1	NA	NA	NA
NA	Nup43	NA	NA	NA
NA	Adgb	NA	NA	NA
NA	Sf3b5	NA	NA	NA
NA	Ltv1	NA	NA	NA
NA	Adat2	NA	NA	NA
NA	Adgrg6	NA	NA	NA
NA	Gm10335	NA	NA	NA
NA	Nmbr	NA	NA	NA
NA	Gm8355	NA	NA	NA
NA	Ifngr1	NA	NA	NA
NA	Rpl32l	NA	NA	NA
NA	Bclaf1	NA	NA	NA
NA	Mtfr2	NA	NA	NA
NA	Myb	NA	NA	NA
NA	Gm26577	NA	NA	NA
NA	Rps12	NA	NA	NA
NA	Gm30619	NA	NA	NA
NA	Gm10275	NA	NA	NA
NA	Cenpw	NA	NA	NA
NA	Trmt11	NA	NA	NA
NA	Hddc2	NA	NA	NA
NA	Rnf217	NA	NA	NA
NA	Rwdd1	NA	NA	NA
NA	Amd2	NA	NA	NA
NA	Hdac2	NA	NA	NA
NA	Gm6477	NA	NA	NA
NA	Rev3l	NA	NA	NA
NA	Slc16a10	NA	NA	NA
NA	Rpf2	NA	NA	NA
NA	Gtf3c6	NA	NA	NA
NA	Amd1	NA	NA	NA
NA	Cep57l1	NA	NA	NA
NA	Sec63	NA	NA	NA
NA	Pdss2	NA	NA	NA
NA	Gm3699	NA	NA	NA
NA	Qrsl1	NA	NA	NA
NA	Gm47398	NA	NA	NA
NA	Gm6983	NA	NA	NA
NA	Prep	NA	NA	NA
NA	Nus1	NA	NA	NA
NA	Mcm9	NA	NA	NA
NA	Asf1a	NA	NA	NA
NA	Man1a	NA	NA	NA
NA	Tbc1d32	NA	NA	NA
NA	Rps8-ps1	NA	NA	NA
NA	Ranbp2	NA	NA	NA
NA	P4ha1	NA	NA	NA
NA	Gm10273	NA	NA	NA
NA	Anapc16	NA	NA	NA
NA	Ascc1	NA	NA	NA
NA	Rpl27a-ps1	NA	NA	NA
NA	Lrrc20	NA	NA	NA
NA	Ppa1	NA	NA	NA
NA	Tysnd1	NA	NA	NA
NA	Supv3l1	NA	NA	NA
NA	Ddx21	NA	NA	NA
NA	Ddx50	NA	NA	NA
NA	Ccar1	NA	NA	NA
NA	Dna2	NA	NA	NA
NA	Dnajc12	NA	NA	NA
NA	Ado	NA	NA	NA
NA	Ccdc6	NA	NA	NA
NA	Tfam	NA	NA	NA
NA	Cisd1	NA	NA	NA
NA	Zwint	NA	NA	NA
NA	Snrpd3	NA	NA	NA
NA	Ddt	NA	NA	NA
NA	Gm20441	NA	NA	NA
NA	Gstt2	NA	NA	NA
NA	Mif	NA	NA	NA
NA	Smarcb1	NA	NA	NA
NA	Chchd10	NA	NA	NA
NA	Pcnt	NA	NA	NA
NA	Slc19a1	NA	NA	NA
NA	Sumo3	NA	NA	NA
NA	Gm49325	NA	NA	NA
NA	D10Jhu81e	NA	NA	NA
NA	Gm10146	NA	NA	NA
NA	Rrp1	NA	NA	NA
NA	Pdxk	NA	NA	NA
NA	Bsg	NA	NA	NA
NA	Rnf126	NA	NA	NA
NA	Fstl3	NA	NA	NA
NA	Prss57	NA	NA	NA
NA	Ptbp1	NA	NA	NA
NA	Plppr3	NA	NA	NA
NA	Gm17134	NA	NA	NA
NA	Prtn3	NA	NA	NA
NA	Elane	NA	NA	NA
NA	Wdr18	NA	NA	NA
NA	Polr2e	NA	NA	NA
NA	Atp5d	NA	NA	NA
NA	1600002K03Rik	NA	NA	NA
NA	Mum1	NA	NA	NA
NA	Ndufs7	NA	NA	NA
NA	Dazap1	NA	NA	NA
NA	Rps15	NA	NA	NA
NA	Mbd3	NA	NA	NA
NA	Uqcr11	NA	NA	NA
NA	Tcf3	NA	NA	NA
NA	Dot1l	NA	NA	NA
NA	Sf3a2	NA	NA	NA
NA	Oaz1	NA	NA	NA
NA	Lsm7	NA	NA	NA
NA	Timm13	NA	NA	NA
NA	Lmnb2	NA	NA	NA
NA	Thop1	NA	NA	NA
NA	Eef2	NA	NA	NA
NA	Matk	NA	NA	NA
NA	Mrpl54	NA	NA	NA
NA	Mfsd12	NA	NA	NA
NA	Dohh	NA	NA	NA
NA	Gm48551	NA	NA	NA
NA	1190007I07Rik	NA	NA	NA
NA	Txnrd1	NA	NA	NA
NA	D10Wsu102e	NA	NA	NA
NA	Gm5425	NA	NA	NA
NA	Ascl4	NA	NA	NA
NA	Rtcb	NA	NA	NA
NA	1810014B01Rik	NA	NA	NA
NA	Hsp90b1	NA	NA	NA
NA	Gm15344	NA	NA	NA
NA	Gm25745	NA	NA	NA
NA	Nup37	NA	NA	NA
NA	Washc3	NA	NA	NA
NA	Gm16235	NA	NA	NA
NA	Chpt1	NA	NA	NA
NA	Arl1	NA	NA	NA
NA	Utp20	NA	NA	NA
NA	Anks1b	NA	NA	NA
NA	Ikbip	NA	NA	NA
NA	Slc25a3	NA	NA	NA
NA	Nedd1	NA	NA	NA
NA	Ccdc38	NA	NA	NA
NA	Snrpf	NA	NA	NA
NA	4933408J17Rik	NA	NA	NA
NA	Metap2	NA	NA	NA
NA	Ndufa12	NA	NA	NA
NA	Cep83	NA	NA	NA
NA	Mrpl42	NA	NA	NA
NA	Ube2n	NA	NA	NA
NA	Eea1	NA	NA	NA
NA	Cep290	NA	NA	NA
NA	Ccdc59	NA	NA	NA
NA	Csrp2	NA	NA	NA
NA	Rpl6l	NA	NA	NA
NA	Nap1l1	NA	NA	NA
NA	Gm8942	NA	NA	NA
NA	Thap2	NA	NA	NA
NA	Gm8960	NA	NA	NA
NA	Gm5781	NA	NA	NA
NA	Cct2	NA	NA	NA
NA	Cpsf6	NA	NA	NA
NA	Nup107	NA	NA	NA
NA	Dyrk2	NA	NA	NA
NA	Cand1	NA	NA	NA
NA	Helb	NA	NA	NA
NA	Llph	NA	NA	NA
NA	Xpot	NA	NA	NA
NA	Rxylt1	NA	NA	NA
NA	Atp23	NA	NA	NA
NA	Tsfm	NA	NA	NA
NA	Mettl1	NA	NA	NA
NA	Cdk4	NA	NA	NA
NA	Tspan31	NA	NA	NA
NA	B4galnt1	NA	NA	NA
NA	Slc26a10	NA	NA	NA
NA	Dtx3	NA	NA	NA
NA	Mars	NA	NA	NA
NA	Shmt2	NA	NA	NA
NA	Gm10120	NA	NA	NA
NA	Prim1	NA	NA	NA
NA	Naca	NA	NA	NA
NA	Ptges3	NA	NA	NA
NA	Atp5b	NA	NA	NA
NA	Rbms2	NA	NA	NA
NA	Timeless	NA	NA	NA
NA	Cnpy2	NA	NA	NA
NA	Cs	NA	NA	NA
NA	Rpl41	NA	NA	NA
NA	Pa2g4	NA	NA	NA
NA	Gm47275	NA	NA	NA
NA	Rps26	NA	NA	NA
NA	Pym1	NA	NA	NA
NA	Rpsa-ps2	NA	NA	NA
NA	Sarnp	NA	NA	NA
NA	C330021F23Rik	NA	NA	NA
[truncated: 1,919 more rows]
