# Supplementary material for: Machine learning-based prediction reveals kinase MAP4K4 regulates neutrophil differentiation through phosphorylating apoptosis-related proteins
Source: PLoS Comput Biol. 2025 Mar 17;21(3):e1012877. doi: 10.1371/journal.pcbi.1012877 (PMC11957395; doi:10.1371/journal.pcbi.1012877)
Supplement: S12 Table — (XLSX) [file pcbi.1012877.s013.xlsx]

## Sheet: Sheet1
Supplementary Table 12. List of apoptosis-related genes
Positive regulation of apoptotic process (GO:0043065)	Neutrophil apoptotic process ( GO:0001781)	Regulation of neutrophil apoptotic process (GO:0033029)	Negative regulation of neutrophil apoptotic process (GO:0033030)	Positive regulation of neutrophil apoptotic process (GO:0033031)	Myeloid cell apoptotic process (GO:0033028)	Regulation of myeloid cell apoptotic process (GO:0033032)	Negative regulation of myeloid cell apoptotic process (GO:0033033)	Positive regulation of myeloid cell apoptotic process (GO:0033034)	Apoptotic process (GO:0006915)	Regulation of apoptotic process (GO:0042981)	Negative regulation of apoptotic process (GO:0043066)
Eef1e1	Cd44	Cd44	Cxcr2	Cd44	Adipoq	Adipoq	Apoh	Adipoq	Aatk	Abl1	Abl1
Prkci	Cxcr2	Cxcr2	Fcgr2b	Anxa1	Adam17	Adam17	Bcl2	Cd44	Abl1	Abl2	Abl2
Sfpq	Fcgr2b	Fcgr2b	Il18	Pik3cd	Apoh	Apoh	Cxcr2	Cdkn2a	Abl2	Asic2	Asic2
Rps7	Ifng	Il18	Itpkb	Pik3cb	Arf6	Bcl2	Ccr5	Anxa1	Asic2	Ace	Actc1
Nfkbid	Il18	Anxa1		Hcar2	Bcl2	Cd44	Epo	Mef2c	Ace	Adipoq	Acvr1
Nlrp2	Il6	Pik3cd			Cd44	Cdkn2a	Fcer1g	Pik3cd	Adipoq	Actc1	Ada
Optn	Itgam	Slc7a11			Cdkn2a	Cxcr2	Fcgr2b	Pik3cb	Actc1	Acvr1	Adam17
Dkkl1	Anxa1	Pik3cb			Cxcr2	Ccr5	Il18	Hcar2	Acvr1	Ada	Adam8
Dlc1	Pik3cd	Hcar2			Ccr5	Epo	Il3	Sirt1	Acvr1b	Adam10	Adcyap1
Acvr1c	Slc7a11	Itpkb			Epo	Fcer1g	Kitl		Ada	Adam17	Adnp
Adipoq	Pik3cb				Fcer1g	Fcgr2b	Mif		Adam10	Adam8	Adora1
Dnaja3	Hcar2				Fcgr2b	Il18	Ccl5		Adam17	Adcyap1	Adora2a
Nupr1	Itpkb				Ifng	Il3	St6gal1		Adam8	Adm	Angpt1
Becn1					Il18	Anxa1	Stat5a		Adcyap1	Adnp	Angpt4
Acin1					Il3	Mef2c	Clec5a		Adm	Adora1	Agt
Robo1					Il6	Kitl	Maea		Adnp	Adora2a	Agtr1a
Il20ra					Itgam	Mif	Selenos		Adora1	Parp1	Aif1
Pak2					Anxa1	Pik3cd	Ghsr		Adora2a	Adrb1	Akt1
Bmf					Mef2c	Pten	Nod2		Parp1	Adrb2	Akt2
P2rx7					Kitl	Ccl5	Itpkb		Parp2	Ager	Alb
Cideb					Mif	St6gal1			Adrb1	Angpt1	Aldh2
Tnfrsf12a					Pik3cd	Stat5a			Adrb2	Angpt4	Akr1b3
Fgfr3					Pten	Tcp1			Ager	Agrn	Alox12
Ccar2					Ccl5	Thra			Angpt1	Agt	Gfer
Tnfrsf1a					St6gal1	Clec5a			Angpt4	Agtr1a	Slc25a4
Tnfrsf22					Stat5a	Slc7a11			Agrn	Agtr2	Slc25a5
Cdk19					Tcp1	Maea			Agt	Aif1	Prdx3
Bok					Thra	Pik3cb			Agtr1a	Akt1	Apbb2
Wnt11					Clec5a	Hcar2			Agtr2	Akt2	Apc
E2f1					Slc7a11	Sirt1			Aif1	Alb	Atg5
Ddx20					Maea	Selenos			Akt1	Aldh1a1	Birc3
Gadd45g					Pik3cb	Ghsr			Akt2	Aldh2	Birc2
Prelid1					Hcar2	Nod2			Alb	Akr1b3	Xiap
Bbc3					Sirt1	Itpkb			Aldh1a1	Alox12	Birc5
Rbm5					Plekho2				Aldh2	Gfer	Api5
Ube2m					Selenos				Aldoc	Alx3	Apoe
Ccl12					Ghsr				Akr1b3	Alx4	Apoh
Tnfrsf1b					Nod2				Alox12	Anp32a	Aqp1
Ripk1					Itpkb				Gfer	Slc25a4	Ar
Pparg									Alx3	Slc25a5	Araf
Clip3									Alx4	Anxa5	Arf4
Fis1									Anp32a	Prdx3	Arg2
Phlda3									Slc25a4	Apaf1	Rhoa
Wdr35									Slc25a5	Apbb1	Arnt2
Ptpn2									Anxa5	Apbb2	Atoh1
Pip5kl1									Anxa6	Apc	Atox1
Bace1									Prdx3	Apex1	Atp7a
Mybl2									Apaf1	Atg5	Avp
Pik3cd									Apbb1	Birc3	Bad
Mcl1									Apbb2	Birc2	Bag1
Cdk5									Apc	Xiap	Nkx3-2
Pde5a									Apex1	Birc5	Bard1
Ralbp1									Atg5	Api5	Bax
Lpar1									Birc3	Apoe	Phb2
Epha7									Birc2	Apoh	Bcl10
Apbb2									Xiap	App	Bcl2
Melk									Birc5	Aqp1	Bcl2a1a
Hif1a									Api5	Ar	Bcl2a1d
Pdcd5									Cd5l	Araf	Bcl2l1
Suds3									Aplp1	Arf4	Bcl2l10
Bid									Apoe	Arg2	Bcl2l2
Bin1									Apoh	Rhoa	Bcl3
Ei24									App	Rhob	Bcl6
Hdac1									Aqp1	Arnt2	Bdkrb2
Hpgd									Aqp2	Atf2	Bdnf
Zfp622									Ar	Atf3	Bid
Bag1									Araf	Atf4	Blm
Ccr5									Arf4	Atm	Bmi1
Pin1									Arf6	Atoh1	Bmp4
Pias4									Arg2	Atox1	Bmp7
Frzb									Rhoa	Atp7a	Bnip3
Sfrp4									Rhob	Atpif1	Bnip3l
Traf7									Arnt2	Avp	Brca1
Bad									Atf2	Bad	Birc6
Klf11									Atf3	Bag1	Btc
Tfpt									Atf4	Bak1	Btg2
Trp73									Atm	Nkx3-2	C5ar1
Ppp2ca									Atoh1	Bard1	Hyou1
Rassf6									Atox1	Bax	Cacna1a
Ecscr									Atp2a1	Phb2	Capn3
H2-M3									Atp7a	Bcl10	Cat
P2rx1									Atpif1	Bcl2	Casp2
Phlda1									Avp	Bcl2a1a	Casp3
Siah1a									Axin1	Bcl2a1d	Cast
Ppp2r2b									Bad	Bcl2l1	Ctnna1
Gapdh									Bag1	Bcl2l10	Ctnnb1
Gal									Bak1	Bcl2l2	Cav1
Map3k11									Nkx3-2	Bcl3	Cbl
Map3k10									Bard1	Bcl6	Cbs
Map3k5									Bax	Bdkrb2	Rb1cc1
Map2k7									Bcap29	Bdnf	Ccnd2
Map2k6									Phb2	Bid	Ccng1
Map2k4									Bcl10	Hrk	Cd38
Mapk9									Bcl2	Bik	Cd44
Mapk8									Bcl2a1a	Bcl2l11	Cdk1
Slk									Bcl2a1b	Blk	Cdk11b
Zbtb16									Bcl2a1c	Blm	Cdh5
Adam17									Bcl2a1d	Bmi1	Cdkn1a
Ctnnbl1									Bcl2l1	Bmp2	Cdkn1b
Diablo									Bcl2l10	Bmp4	Cdkn2d
Folh1									Bcl2l2	Bmp7	Cebpb
Rhoa									Bcl3	Bmpr1b	Cflar
E2f3									Bcl6	Bnip3	Cftr
Eef1a2									Bcl7b	Bnip3l	Chl1
Cradd									Bcl7c	Brca1	Cidea
Cflar									Bdkrb2	Zfp36l1	Socs3
Plagl2									Bdnf	Birc6	Cited1
Fas									Bex2	Btc	Ckmt1
Nacc2									Bex3	Btg1	Coro1a
Ercc3									Bid	Btg2	Cln3
Ddx3x									Hrk	Bub1	Clu
Stat1									Bik	Tspo	Cxcr2
Maged1									Bcl2l11	C1qbp	Cxcr3
Ppp1ca									Blk	C5ar1	Ccr5
Zc3h8									Blm	C6	Ccr7
Tex261									Bmi1	Hyou1	Ackr3
Tnfrsf10b									Bmp2	Cacna1a	Plk3
Sort1									Bmp4	Camk2a	Cntf
Mmp9									Bmp7	Camk2b	Cntfr
Mmp2									Bmpr1b	Capn1	Col2a1
Malt1									Bmpr2	Capn2	Comp
Sirt1									Bmx	Capn3	Creb3
Gsn									Bnip2	Cat	Crlf1
Rassf2									Bnip3	Casp1	Cryaa
Zmat3									Bnip3l	Casp4	Cryab
Pdia3									Brca1	Casp12	Csf1r
Grn									Brca2	Casp2	Csf2
Nr3c1									Zfp36l1	Casp3	Csnk2a1
Grin2a									Birc6	Casp6	Dnajc5
Grin1									Btc	Casp8	Ctsh
Grik5									Btg1	Casp9	Cttn
Grik2									Btg2	Cast	Cx3cr1
Ripk3									Btk	Ctnna1	Dab2
Trpv1									Bub1	Ctnnb1	Dad1
Sp110									Bub1b	Cav1	Daxx
Ubb									Tspo	Runx3	Ddb1
Rnf183									C1qbp	Cbl	Ddx3x
Pou4f1									C5ar1	Cbs	Twist2
Trp53									C6	Rb1cc1	Dffa
Aifm2									Hyou1	Cck	Dkk1
Syk									Cacna1a	Ccnd2	Dll1
Jmy									Camk2a	Ccng1	Dlx1
Khdc1a									Camk2b	Ctla4	Dnmt1
Pawr									Capn1	Cd24a	Dpep1
Cyp1b1									Capn2	Cd38	Drd3
Cyct									Capn3	Cd3g	Edn1
Cycs									Cat	Cd44	Ednra
Ctsd									Casp1	Cdk1	Ednrb
Ctrb1									Casp4	Cdk11b	Eef2k
Ctla4									Casp12	Cdc42	Efna1
Nod1									Casp2	Cdh1	Egfr
Cryba1									Casp3	Cdh5	Egr3
Nlrc4									Casp6	Cdk4	Eif2ak3
Prmt2									Casp7	Cdk5	En1
Ppp2r1a									Casp8	Cdk5r1	En2
Neurl1a									Casp9	Cdkn1a	Epo
Musk									Cast	Cdkn1b	Epor
Fndc1									Ctnna1	Cdkn2a	Erbb2
Zc3h12a									Ctnnb1	Cdkn2d	Erbb3
Rnf122									Cav1	Cebpb	Erbb4
Casp2									Runx3	Cflar	Eya1
Ncf2									Cbl	Cftr	Eya2
Stk17b									Cbs	Chl1	Eya3
Myc									Rb1cc1	Cidea	Eya4
Foxo3									Cck	Cideb	F2r
Foxo1									Cckbr	Socs3	Fabp1
Tnfsf10									Ccnd2	Cited1	Fadd
Dapk3									Ccng1	Ckmt1	Ptk2
Hdac4									Ctla4	Coro1a	Fas
Xdh									Cd24a	Cln3	Fcer1g
Xbp1									Cd28	Clu	Fcgr2b
Wt1									Cd38	Cxcr2	Fga
Wnt5a									Cd3e	Cxcr3	Fgf10
Wnt3a									Cd3g	Ccr5	Fgf4
Rbm10									Cd44	Ccr7	Fgf8
Rgcc									Cd5	Ackr3	Fgfr2
Casp12									Cdk1	Plk3	Fhl2
Casp6									Cdk11b	Cnr1	Fkbp8
Casp9									Cdc42	Cntf	Foxc2
Styxl1									Cdh1	Cntfr	Flt3l
Gsk3b									Cdh5	Col18a1	Flt4
Top2a									Cdk4	Col2a1	Fmr1
Neurod1									Cdk5	Col4a3	Fn1
Timp3									Cdk5r1	Comp	Fnta
Sfrp1									Cdkn1a	Cradd	Fpr2
Tgm2									Cdkn1b	Creb1	Fxn
Tgfb3									Cdkn2a	Creb3	Fyn
Tgfb2									Cdkn2d	Crlf1	Fzd3
Tgfb1									Cebpb	Cryaa	Fzd9
Traf2									Cflar	Cryab	Gabrb2
F2r									Cftr	Cryba1	Gabrb3
Srpx									Chek1	Csf1r	Gapdh
Rps27l									Chil1	Csf2	Gas1
Slc11a2									Chl1	Csnk2a1	Gas6
Wwox									Cidea	Dnajc5	Gata1
Camk2d									Cideb	Ctsc	Gata2
Pla2g4a									Socs3	Ctsd	Gata3
Zfp819									Cit	Ctsh	Gata4
Trpm7									Cited1	Cttn	Gata6
Dhodh									Ckmt1	Cx3cr1	Gcg
Pou4f2									Coro1a	Cycs	Gdf5
Atf4									Cln3	Cyct	Gdnf
Pdcd6									Clu	Cyp1b1	Ghrh
Psen2									Cxcr2	Dab2	Tsc22d3
App									Cxcr3	Dad1	Gclc
Pea15a									Ccr5	Dapk2	Gclm
Tnf									Ccr7	Dapk3	Gli2
Lta									Ackr3	Daxx	Gli3
Apc									Plk3	Dbh	Glp1r
Prkdc									Cnr1	Ddb1	Gnai2
Erbb4									Cntf	Gadd45a	Gnai3
Osm									Cntfr	Ddit3	Gnaq
Cdkn2a									Col18a1	Ddx3x	Gnrh1
Dnaja1									Col2a1	Degs1	Lrp2
Gsdma3									Col4a3	Twist2	Pdpn
Ascl1									Comp	Dffa	Gpam
Nqo2									Cradd	Dkk1	Gpi1
Lyn									Creb1	Dll1	Grk5
Ltk									Creb3	Dlx1	Gpx1
Mybbp1a									Crh	Dnmt1	Grik2
Gramd4									Crip1	Dpep1	Grin1
Ctnna1									Crkl	Drd3	Nr3c1
Capn2									Crlf1	Usp17la	Grn
Capn1									Cryaa	Usp17lc	Hspa5
Camk2b									Cryab	E2f1	Gstp1
Camk2a									Cryba1	E2f3	Hand2
S100a8									Csf1r	Ect2	Hck
C6									Csf2	Edn1	Hcls1
Tspo									Csnk2a1	Ednra	Hdac2
Btg1									Csnk2a2	Ednrb	Htt
Scin									Dnajc5	Eef1a2	Hells
Lats2									Ctsc	Eef2k	Hey2
Ip6k2									Ctsd	Efna1	Foxq1
Ager									Ctsh	Egfr	Hgf
Spop									Cttn	Egr1	Mst1
Plscr1									Cx3cr1	Egr3	Hhip
St18									Cycs	Ei24	Hif1a
Creb1									Cyct	Eif2s1	Hipk2
Prkra									Cyp1b1	Eif2ak3	Hipk3
Rbck1									Dab2	Ddx19a	Hk1
Col18a1									Dad1	En1	Hmgcr
Clu									Dapk2	En2	Hmox1
Hip1									Dapk3	Endog	Nr4a1
Inca1									Daxx	Epha7	Hnrnpk
Eif2s1									Dbh	Epo	Hpn
Pak3									Dcc	Epor	Hras
Ppm1f									Ddb1	Erbb2	Hspa8
Tyrobp									Gadd45a	Erbb3	Hsf1
Cxcr3									Ddit3	Erbb4	Dnaja1
Hcar2									Ddx3x	Ercc3	Hsph1
Eif5a									Ddx5	Esr1	Hspb1
Sphk2									Degs1	Esr2	Hspd1
Ripk2									Twist2	Eya1	Hspa1b
Stk3									Dffa	Eya2	Hsp90ab1
Anxa5									Dffb	Eya3	Hspa4
Bmp4									Dkk1	Eya4	Htr2b
Slc9a1									Dll1	F2r	Icam1
Rest									Dlx1	F3	Id1
Bcl2l1									Dmpk	Fabp1	Ido1
Ltbr									Dnase1	Fadd	Ier3
Bnip3l									Dnase1l3	Ptk2	Igf1
Src									Dnase2a	Faf1	Igf1r
Dap									Dnmt1	Fap	Ccn1
Nox4									Dpep1	Fas	Ihh
Ccl5									Drd3	Fasl	Cd74
Ccl3									Atn1	Fcer1g	Ikbkg
Scp2									Usp17la	Fcgr2b	Il10
Ppargc1a									Usp17lc	Fem1b	Il13
Slc9a3r1									E2f1	Fga	Il18
Rxra									E2f3	Fgf10	Il1b
Serinc3									Ect2	Fgf4	Il1rn
Foxl2									Edar	Fgf8	Il2
Aifm1									Edn1	Fgfr1	Il2rb
Fadd									Ednra	Fgfr2	Il3
Hrk									Ednrb	Fgfr3	Il4
Dapk1									Eef1a2	Fhl2	Il6
Dab2ip									Eef2k	Ccn2	Il7
Cyld									Efna1	Fkbp8	Il7r
Cdc34									Egfr	Foxc2	Ilk
Esr2									Egr1	Flt3l	Insl3
Col4a3									Egr3	Flt4	Isl1
Tfap2b									Ei24	Fmr1	Itch
Tfap2a									Eif2s1	Fn1	Itga5
Lep									Eif2ak3	Fnta	Itga6
Htra2									Ddx19a	Fosl1	Itgav
F3									Aimp1	Fpr2	Itgb1
Csrnp3									En1	Fxn	Itsn1
Htt									En2	Cidec	Jak2
Cdk4									Endog	Fyn	Jak3
Tfap4									Epb41l3	Fzd3	Jun
Cd44									Epha2	Fzd9	Kdr
Cd40lg									Epha7	G0s2	Kifap3
Cd40									Epo	G6pdx	Klf4
Cd24a									Epor	Gabrb2	Kras
Spdef									Erbb2	Gabrb3	Krt18
Snca									Erbb3	Gal	Lef1
Aldh1a3									Erbb4	Gapdh	Lep
Tlr4									Ercc2	Gas1	Lgals3
Anxa1									Ercc3	Gas6	Lhx3
Nlrp1a									Esr1	Gata1	Lhx4
Tomm40									Esr2	Gata2	Lifr
Sh3glb1									Etv6	Gata3	Lmna
Dnm1l									Mecom	Gata4	Lrp1
Lck									Eya1	Gata6	Lrp6
Pxt1									Eya2	Gcg	Ltk
Cav1									Eya3	Gdf5	Epcam
Faf1									Eya4	Gdnf	Smad3
Hspd1									F2r	B4galt1	Smad6
Hsf1									F3	Ghrh	Mag
Foxa1									Fabp1	Tsc22d3	Ascl1
Hyal2									Fadd	Gja1	Maz
4930453N24Rik									Ptk2	Gclc	Mcl1
Dusp6									Faf1	Gclm	Mdk
Pml									Fap	Gli2	Mdm2
Ptprf									Fas	Gli3	Mdm4
Bcap31									Fasl	Glp1r	Mecp2
Irf5									Fcer1g	Gnai2	Mef2c
Runx3									Fcgr2b	Gnai3	Mertk
Bub1									Fem1b	Gnaq	Foxc1
Gzma									Fga	Rack1	Kitl
Ddit3									Fgf10	Gnrh1	Mgmt
Unc5b									Fgf4	Lrp2	Mif
Msx1									Fgf8	Pdpn	Mitf
Msx2									Fgfr1	Gpam	Mmp9
Ceacam1									Fgfr2	Lpar1	Mnat1
Tnfaip8									Fgfr3	Gpi1	Mnt
Prr7									Fhit	Gpld1	Mpl
Pitx3									Fhl2	Lancl1	Mpz
Trps1									Ccn2	Grk5	Mre11a
Dedd2									Fkbp8	Gpx1	Meis3
Sirt2									Foxc2	Tle5	Cited2
Net1									Flt3l	Grid2	Msh2
Sav1									Flt4	Grik2	Msx1
Nfatc4									Fmr1	Grik5	Msx2
Id3									Fn1	Grin1	Mt1
Plekhn1									Fnta	Grin2a	Mt3
Fap									Fosl1	Nr3c1	Myc
Nck1									Fpr2	Grn	Naca
Igfbp3									Fxn	Pdia3	Naip1
Igf2r									Cidec	Hspa5	Naip2
Ido1									Aktip	Gstp1	Naip5
Bik									Fyn	Gzma	Naip6
Tomm22									Fzd3	H2-M3	Ncl
Cd274									Fzd5	Hand2	Ncoa3
Pycard									Fzd9	Hck	Nes
Moap1									G0s2	Hcls1	Neurod1
Adamtsl4									G6pdx	Hdac2	Nfe2l2
Usp27x									Gabrb2	Hdac3	Nfkb1
Jun									Gabrb3	Htt	Nefl
Hoxa13									Gal	Hells	Ngf
Hoxa5									Gapdh	Hey2	Ngfr
Itpr1									Gas1	Foxq1	Nkx2-5
Itgb1									Gas2	Hgf	Nkx2-6
Fnip1									Gas6	Mst1	Nme2
Itgam									Gata1	Hhip	Nqo1
Itga6									Gata2	Hif1a	Nog
Itga4									Gata3	Hipk2	Nr4a3
Gsk3a									Gata4	Hipk3	Nos1
Ndufa13									Gata6	Hk1	Notch1
Rps6ka2									Gcg	Hmgcr	Npm1
Unc13b									Gdf5	Hmox1	Npy5r
Steap3									Gdnf	Nr4a1	nr
Trp53inp1									B4galt1	Foxa1	Nrp1
Ankrd1									Ghrh	Hnrnpk	Ntf3
Degs1									Tsc22d3	Hoxa13	Ntrk1
Bcl2l10									Gja1	Hoxa5	Ntrk2
Trp63									Gclc	Hpgd	Ntsr1
Inhbb									Gclm	Hpn	Nup62
Inhba									Gli2	Hras	Nr4a2
Il6									Gli3	Prmt2	Ogg1
Casp1									Glp1r	Hspa8	Reg3b
Il1b									Gnai2	Hsf1	Pax2
Il12b									Gnai3	Dnaja1	Pax4
Nr4a3									Gnaq	Hsph1	Pax8
Il12a									Gnb1	Hspb1	Igbp1
Il10									Rack1	Hspd1	Pcmt1
Pdcd7									Gngt1	Hspa1b	Pcnt
Atf3									Gnrh1	Hsp90ab1	Pcp4
Pla2g6									Lrp2	Hspa4	Pdcd1
Ptrh2									Pdpn	Htr2b	Pdcd4
Atf2									Gpam	Hyal2	Pdgfrb
Rapgef2									Gpr65	Icam1	Pdpk1
Bnip3									Lpar1	Id1	Pdx1
Jak2									Gpi1	Id3	Pea15a
Hmox1									Gpld1	Ido1	Pgr
Hmgcr									Lancl1	Ier3	Phb
Il19									Grk5	Cxcl10	Pik3ca
Tnfsf12									Gpx1	Ifit2	Pik3r1
Klrk1									Tle5	Ifnb1	Pim1
Dffa									Grid2	Ifng	Pim2
Atf6									Grik2	Igf1	Pip
Ccar1									Grik5	Igf1r	Prkca
Pten									Grin1	Igf2r	Prkcg
Ptgis									Grin2a	Ccn1	Prkcd
Map3k9									Nr3c1	Igfbp3	Prkce
Bak1									Grn	Ihh	Prkch
Ctsc									Pdia3	Cd74	Prkci
Adam10									Hspa5	Ikbkg	Prkcq
Pink1									Gstp1	Il10	Prkcz
Stpg1									Gzma	Il12a	Serpine1
Atpif1									Gzmb	Il12b	Serpinb2
Ppid									Gzmc	Il13	Plaur
Fbxo32									Gzmd	Il18	Pa2g4
Pdcd2									Gzme	Il1b	Plk1
Pmaip1									Gzmf	Il1rn	Pnp
Cnr1									Gzmg	Il2	Por
Rps6									H2-M3	Il2rb	Pou3f3
Khdc1c									Hand2	Il3	Pou3f4
Casp8ap2									Hck	Il4	Pou4f1
Bcl10									Hcls1	Il6	Med1
Eif2b5									Hdac2	Il7	Ppard
Atg7									Hdac3	Il7r	Ppargc1a
Nlrp1b									Htt	Ilk	Ppt1
Arrb2									Hells	Inhba	Prkdc
Arrb1									Hey2	Inhbb	Mapk8ip1
Mef2c									Foxq1	Inpp5d	Eif2ak2
Ifit2									Hgf	Insl3	Prlr
Rapsn									Mst1	Isl1	Prnp
Chek2									Hhip	Itch	Proc
Adora2a									Hic1	Itga4	Prop1
Smad4									Hif1a	Itga5	Lgmn
Plekhf1									Hint1	Itga6	Psen1
Cd160									Hipk1	Itgam	Psen2
Ubd									Hipk2	Itgav	Psme3
Alox12									Hipk3	Itgb1	Ptcra
Akt1									Hk1	Itpr1	Pten
Bcl2l11									Hk2	Itsn1	Ptgfr
Capn10									Hmgcr	Jak2	Ptgs2
G0s2									Hmox1	Jak3	Pth
Men1									Nr4a1	Jun	Ptk2b
Tctn3									Foxa1	Kcnb1	Ptpn1
Hdac3									Hnrnpk	Kcnma1	Dusp1
Ntsr1									Hoxa13	Kdr	Ptprz1
Ntrk3									Hoxa5	Kifap3	Qk
Fbxw7									Hpgd	Klf4	Rag1
Notch2									Hpn	Kras	Rara
Notch1									Hras	Krt18	Rarg
Nos3									Prmt2	Lats1	Rb1
Nkx3-1									Hspa8	Lck	Rbpj
Nsmaf									Hsf1	Lef1	Rela
Ngfr									Dnaja1	Lep	Rgl2
Ngf									Hsph1	Lgals3	Rgn
Eif2ak3									Hspb1	Lhx3	Ripk1
Nox1									Hspd1	Lhx4	Rln1
Rad9a									Hspa1b	Lifr	Uri1
Ppp2r1b									Hsp90ab1	Lmna	Rnf7
Camk1d									Hspa4	Lox	Rock1
Acer2									Htr2b	Anxa1	Rorc
S100b									Hyal2	Zbtb7a	Rps6
Prkcd									Icam1	Lrp1	Rps6ka1
Khdc1b									Id1	Lrp5	Nr1h4
Pik3cb									Id3	Lrp6	Scg2
Aldh1a1									Ido1	Lrp8	Sct
Pdgfrb									Ier3	Lta	Scx
Ect2									Cxcl10	Ltbr	Ccl12
Eif2ak2									Ifi204	Ltk	Ccl5
Egr1									Ifit2	Epcam	Cx3cl1
Egln1									Ifnb1	Lyn	Cxcl12
Dusp1									Ifng	Smad3	Sfrp2
Itm2c									Igf1	Smad4	Sema5a
Abl1									Igf1r	Smad6	Sfrp1
Card9									Igf2r	Mag	Sgk1
Ing3									Ccn1	Mal	Shc1
Usp7									Igfbp3	Ascl1	Shh
Sod1									Ihh	Maz	Siah2
Mtch2									Cd74	Mcl1	St6gal1
Gzmk									Ikbkg	Mdk	Stil
Lrp6									Il10	Mdm2	Sin3a
Zfp13									Il12a	Mdm4	Six1
Pdcd1									Il12b	Mecp2	Six4
S100a9									Il13	Mef2c	Slc9a1
Ncoa1									Il18	Melk	Snai2
Rnps1									Il1a	Men1	Smarca4
Pidd1									Il1b	Mertk	Snai1
Ptprc									Il1rn	Foxc1	Snca
Stk4									Il2	Kitl	Plk2
Akap12									Il2ra	Mgmt	Sod1
Vdr									Il2rb	Mif	Sod2
Ptgs2									Il3	Mitf	Son
Bclaf1									Il4	Mmp2	Sox10
Prnp									Il6	Mmp9	Sox8
Nck2									Il7	Mnat1	Sox9
Muc2									Il7r	Mnt	Sphk1
Siva1									Ilk	Mpl	Serpinb9
Cxcr2									Inhba	Mpz	Spp1
Agtr2									Inhbb	Mre11a	Src
Agt									Inpp5d	Meis3	Star
Agrn									Ins2	Cited2	Stat5a
Adrb2									Insl3	Msh2	Stat5b
Adrb1									Irf1	Msx1	Aurkb
Efhc1									Isl1	Msx2	Aurka
Zswim2									Itch	Mt1	Stxbp1
Psen1									Itga4	Mt3	Tbx1
Nodal									Itga5	Muc2	Tbx3
Smad3									Itga6	Mybl2	Hnf1b
Mal									Itgam	Myc	Tcf7
Trim35									Itgav	Gadd45b	Tcf7l2
Osgin1									Itgb1	Naca	Tfap2a
Ace									Itm2b	Naip1	Tfap2b
Ube2z									Itpr1	Naip2	Tcl1
Prdm11									Itsn1	Naip5	Tdgf1
Trp53bp2									Jag2	Naip6	Prdx2
Spink2									Jak2	Ncf2	Tek
Apaf1									Jak3	Nck1	Tert
Nlrp3									Atcay	Nck2	Tgfa
Brms1									Jun	Ncl	Tsc22d1
Fam162a									Kcnb1	Ncoa1	Tgfb2
Plcg1									Kcnma1	Ncoa3	Tgfb3
Plaur									Kdr	Nes	Tgfbr1
Bard1									Kifap3	Neurl1a	Tgfbr3
Cdk5r1									Klf4	Neurod1	Thbs1
Ptn									Kras	Nf1	Timp1
Ret									Krt18	Nf2	Tle1
Txnip									Krt8	Nfe2l2	Nr2e1
Rpl26									Lamp1	Nfkb1	Tnf
Zfp346									Lats1	Nefl	Tnfaip3
Cd248									Lck	Ngf	Tnfrsf18
Rybp									Lcn2	Ngfr	Tnfrsf1a
Rarg									Lef1	Nkx2-5	Cd27
Rarb									Lep	Nkx2-6	Cd40lg
Sox7									Lgals1	Nkx3-1	Hsp90b1
Sox4									Lgals3	Nme2	Traf2
Sod2									Lgals7	Nqo1	Tfrc
Smpd1									Lhx3	Nqo2	Trp53
Ctsz									Lhx4	Nodal	Trp63
Siglec1									Lifr	Nog	Trp73
Gper1									Lmna	Nr4a3	Tpt1
Casp14									Lox	Nos1	Twist1
Shq1									Anxa1	Nos3	Tnfrsf4
Ctsh									Zbtb7a	Notch1	Tnfsf4
Tcf7l2									Lrp1	Notch2	Tyro3
Mff									Lrp5	Npm1	Ube2b
Tgfbr1									Lrp6	Npy5r	Ucn
Thbs1									Lrp8	nr	Ucp2
Atm									Lsp1	Slc11a2	Ung
Mllt11									Lta	Nrp1	Vdac2
Lats1									Ltbr	Musk	Vegfa
Nr4a1									Ltk	Nsmaf	Vegfb
Dcun1d3									Epcam	Ntf3	Vhl
Rnf7									Lyn	Ntrk1	Vip
Chchd10									Smad3	Ntrk2	Vnn1
Rps29									Smad4	Ntrk3	Wfs1
Uaca									Smad6	Ntsr1	Wnt1
Ifnb1									Mag	Nup62	Wnt11
Ifng									Mal	Nr4a2	Wnt4
Scimp									Ascl1	Ogg1	Wnt5a
Rpl11									Maz	Sigmar1	Wnt7a
Tnfsf15									Mbd4	Osm	Wt1
Adcy10									Mcl1	Mybbp1a	Xbp1
C1qbp									Mcm2	P2rx1	Ercc5
Atp2a3									Mdk	P2rx7	Yap1
Bmp2									Mdm2	P4hb	Ybx1
Mtch1									Mdm4	Pak3	Ywhah
Jak3									Mecp2	Reg3b	Pcgf2
Kcnma1									Mef2a	Pax2	Zpr1
Cck									Mef2c	Pax4	Cfdp1
Akr1c18									Mef2d	Pax8	Clec5a
Fam72a									Melk	Igbp1	Faim
Pdcd4									Men1	Pcmt1	Grem1
Unc5c									Mertk	Pcnt	Hax1
Nqo1									Foxc1	Pcp4	Map2k5
Tpd52l1									Kitl	Pdcd1	Mapk7
Endog									Mgmt	Pdcd2	Dnajb6
Bcl2l14									Mif	Pdcd4	Osr1
Casp8									Mitf	Pdcd6	Pin1
Mfn2									Mknk1	Pde1a	Cib1
Gpld1									Mknk2	Pdgfrb	Grk1
Smpd2									Mlh1	Pdpk1	Ccl19
Ano6									Mmp2	Pdx1	Spry2
Senp1									Mmp9	Pea15a	Axl
Ppif									Mnat1	Pgr	Map2k1
Nell1									Mnt	Phb	Map2k4
Pcsk9									Mpl	Pik3ca	Map3k12
Adam8									Mpz	Pik3cd	Map3k7
Il24									Mre11a	Pik3r1	Mapk8
Skil									Meis3	Pim1	Creb3l1
Cdc42									Cited2	Pim2	Cops5
Calhm2									Msh2	Pip	Cln8
Gadd45a									Msh6	Pitx3	Acot1
Gadd45b									Sik1	Prkca	Map4k4
Apbb1									Msx1	Prkcg	Asns
Ddx19a									Msx2	Prkcd	Pdk4
Bmpr1b									Mt1	Prkce	Insl6
Bcl6									Mt3	Prkch	Yme1l1
Fosl1									Mapt	Prkci	Mydgf
Srpk2									Muc2	Prkcq	Cep63
Arhgef7									Mybl2	Prkcz	Bag3
Adm									Myc	Pla2g1b	Zfp385a
Wnt10b									Mycs	Pla2r1	Hip1r
Ing5									Ppp1r15a	Pla2g4a	Kdm2b
Sfrp2									Gadd45b	Serpine1	Foxe3
Olfm1									Myd88	Serpinb2	Slc46a2
Arl6ip5									Naca	Plaur	Pik3cg
Hip1r									Naip1	Plcg1	Prok2
Scrib									Naip2	Pa2g4	Prkn
Taf6									Naip5	Plk1	Bok
Tsc22d1									Naip6	Pml	Ppp1r10
Trim39									Ncf1	Pmp22	Tax1bp1
Rhob									Ncf2	Pnp	Acaa2
Il18									Nck1	Septin4	Ahi1
Aldh1a2									Nck2	Por	Psmd10
Itga1									Ncl	Pou3f3	Tslp
Tia1									Ncoa1	Pou3f4	Nono
Park7									Ncoa3	Pou4f1	Cldn7
Slit2									Nes	Pou4f2	Naip7
Tigar									Neurl1a	Med1	Slc40a1
Rrp1b									Neurod1	Ppard	Arl6ip1
Tnfrsf8									Nf1	Pparg	Ramp2
Rps3									Nf2	Ppargc1a	Fmn2
Gata6									Nfe2l2	Ppp1ca	Barhl1
Fank1									Nfkb1	Ppp2ca	Asah2
Ctnnb1									Nefl	Ppt1	Pde3a
Syce3									Ngf	Prkdc	Sh3glb1
Bax									Ngfr	Mapk8ip1	Prdx5
Inpp5d									Nkx2-5	Eif2ak2	Sfn
Ing4									Nkx2-6	Prlr	Set
Flcn									Nkx3-1	Prnp	Mad2l1
Casp3									Nme2	Proc	Becn1
Fasl									Nqo1	Prop1	Higd1a
Casp4									Nqo2	Lgmn	Nupr1
Nf1									Nodal	Psen1	Aatf
Mul1									Nog	Psen2	Apip
Ift57									Nr4a3	Psme3	Kcnj1
Daxx									Nos1	Ptcra	Adar
Tnfrsf26									Nos3	Pten	Pdcd10
Vcp									Notch1	Ptgfr	Ybx3
B4galt1									Notch2	Ptgis	Foxo1
Bmp7									Npm1	Ptgs2	Pias1
									Nptx1	Pth	Fgf21
									Npy5r	Ptk2b	Gsk3b
									nr	Ptn	Clcf1
									Slc11a2	Ptpn1	Mtor
									Nrp1	Dusp1	Pf4
									Nsg1	Ptpn2	Park7
									Musk	Ptprc	Xrcc2
									Nsmaf	Ptprf	Marchf7
									Ntf3	Ptprz1	Noc2l
									Ntn1	Qk	Angptl4
									Ntrk1	Rad9a	Pidd1
									Ntrk2	Rag1	Prokr1
									Ntrk3	Aldh1a2	Bcl11b
									Ntsr1	Rapsn	Chst11
									Nup62	Rara	Ghrl
									Nr4a2	Rarg	Maea
									Ogg1	Rb1	Sh3rf1
									Tnfrsf11b	Rbpj	Fignl1
									Sigmar1	Rela	Mapk8ip2
									Sqstm1	Rest	Syne1
									Osm	Ret	Herpud1
									Mybbp1a	Rgl2	Foxb1
									P2rx1	Rgn	Sirt2
									P2rx4	Ralbp1	Zfand6
									P2rx7	Ripk1	Txndc12
									P4hb	Rln1	Nat8f1
									Pak1	Uri1	Grina
									Pak3	Rnf7	Retreg1
									Reg3b	Rnps1	Aamdc
									Pax2	Robo1	Pam16
									Pax4	Rock1	Nmnat1
									Pax8	Rorc	Prelid1
									Igbp1	Rpl26	Zmynd11
									Pcmt1	Rps29	Tmigd1
									Pcnt	Rps6	Ormdl3
									Pcp4	Rps6ka1	Golph3
									Pdcd1	Rps6ka2	Lrrk2
									Pdcd2	Rps7	Naa16
									Pdcd4	Rtkn	Fank1
									Pdcd6	Rxra	Zfp830
									Pdcd6ip	Nr1h4	Higd2a
									Pde1a	S100a8	Bfar
									Pdgfrb	S100a9	Mtdh
									Pdk2	S100b	Ndufa13
									Pdpk1	Scg2	Armc10
									Pdx1	Scin	Rffl
									Pea15a	Scp2	Ufl1
									Peg3	Sct	Cpeb4
									Prf1	Scx	Anp32b
									Pgr	Ccl12	Hypk
									Phb	Ccl3	Caap1
									Pik3ca	Ccl5	Chd8
									Pik3cd	Cx3cl1	Ufm1
									Pik3r1	Cxcl12	Srsf6
									Pim1	Sfrp2	Trap1
									Pim2	Sell	Ndnf
									Pip	Sema5a	Tmbim4
									Pitx3	Sfrp1	Sirt5
									Prkca	Frzb	Ndufs3
									Prkcb	Sfrp4	Nat8
									Prkcg	Sgk1	Ndufaf4
									Prkcd	Shc1	Arel1
									Prkce	Shh	Ints1
									Prkch	Siah1a	Lamtor5
									Prkci	Siah2	Pih1d1
									Prkd1	St6gal1	Dipk2a
									Prkcq	Stil	Pink1
									Prkcz	Sin3a	Tcim
									Pla2g1b	Six1	Triap1
									Pla2r1	Six4	Fcmr
									Pla2g4a	Skil	Ing2
									Serpine1	Slc22a2	Dapk1
									Serpinb2	Slc9a1	Tmbim1
									Plaur	Slit2	Trim32
									Plcg1	Snai2	Bhlhb9
									Pa2g4	Smarca4	Bag5
									Plk1	Smpd1	Draxin
									Plscr2	Smpd2	Stambp
									Pml	Siglec1	Pak4
									Pmp22	Snai1	Ube2v2
									Pnp	Snca	Optn
									Septin4	Plk2	Ankle2
									Polb	Sod1	Wdr73
									Por	Sod2	Snx6
									Pou3f3	Son	Faim2
									Pou3f4	Sort1	Rps6kb1
									Pou4f1	Sox10	Nfatc4
									Pou4f2	Sox2	Slc25a27
									Pou4f3	Sox4	Ddias
									Med1	Sox7	Syvn1
									Ppard	Sox8	Nuak2
									Pparg	Sox9	Opa1
									Ppargc1a	Sphk1	Stk40
									Ppp1ca	Serpinb9	Gbe1
									Ppp2ca	Spop	Atg7
									Ppp2cb	Spp1	Aven
									Ppt1	Src	Dhcr24
									Srgn	Srpk2	Naa15
									Prkdc	Star	Slc35f6
									Mapk8ip1	Stat1	Usp47
									Eif2ak2	Stat5a	Sirt4
									Prlr	Stat5b	Nme5
									Prnp	Slk	Tmem14a
									Proc	Aurkb	Bcl2l12
									Prop1	Aurka	Dock8
									Lgmn	Stx4a	Ago4
									Psen1	Stxbp1	Rhbdd1
									Psen2	Syk	Ddrgk1
									Psme3	Taf6	Fate1
									Ptcra	Tbx1	Naa38
									Pten	Tbx3	Ntf5
									Ptgfr	Hnf1b	Arhgap10
									Ptgis	Tcf7	Nol3
									Ptgs2	Tcf7l2	Naa35
									Pth	Tfap2a	Tnfrsf23
									Ptk2b	Tfap2b	Tnfrsf22
									Ptn	Tcl1	Krit1
									Ptpn1	Tcp1	Rnf34
									Dusp1	Phlda1	Fgf20
									Ptpn2	Tdgf1	Trem2
									Ptprc	Prdx2	Pramel1
									Ptprf	Tek	Tex11
									Ptprz1	Tert	Dnaja3
									Qk	Tex261	Phip
									Rad21	Tgfa	Il24
									Rad9a	Tgfb1	Mpv17l
									Rag1	Tsc22d1	Sirt1
									Aldh1a2	Tgfb2	Hmgb2
									Rapsn	Tgfb3	Qars
									Rara	Tgfbr1	Mael
									Rarg	Tgfbr3	Fgg
									Rb1	Tgm2	Kdm1a
									Rbpj	Thbs1	Oog3
									Rela	Thra	Pafah2
									Dpf2	Tia1	Mien1
									Rest	Trim24	Sncb
									Ret	Timp1	Ppif
									Rgl2	Timp3	Prkaa1
									Rgn	Tle1	Amigo2
									Ralbp1	Tlr4	Nckap1l
									Ripk1	Nr2e1	Rrn3
									Rln1	Tnf	Trip10
									Uri1	Tnfaip3	Psmg2
									Rnf7	Tnfrsf10b	Ffar4
									Rnps1	Tnfrsf18	Unc5b
									Robo1	Tnfrsf1a	Atf5
									Rock1	Tnfrsf1b	Cth
									Rock2	Cd40	Gcm2
									Rorc	Cd27	Babam2
									Rpl26	Tnfrsf8	Grm7
									Rps29	Tnfsf12	Prkaa2
									Rps6	Dedd	Xrcc4
									Rps6ka1	Cd40lg	Taf9
									Rps6ka2	Top2a	Pttg1ip
									Rps7	Tpd52l1	Atad3a
									Rtkn	Hsp90b1	Ciapin1
									Rtn3	Traf1	Abraxas2
									Rxra	Traf2	Arrb1
									Nr1h4	Traf3	Glo1
									Ryr2	Traf4	Selenos
									S100a8	Traf5	Braf
									S100a9	Traf6	Fgb
									S100b	Tnfsf10	Raf1
									Scg2	Plscr1	Tmbim6
									Scin	Tfrc	Grk2
									Scp2	Trp53	Rps6ka3
									Sct	Trp63	Lims1
									Scx	Trp73	Gabra5
									Ccl12	Tpt1	Rpl10
									Ccl3	Twist1	Aipl1
									Ccl5	Tnfrsf4	Ivns1abp
									Cx3cl1	Tnfsf4	Muc4
									Cxcl12	Tyro3	Rxfp2
									Sfrp2	Tyrobp	Oxr1
									Sell	Ubb	Card14
									Sema3a	Ube2m	Sgk3
									Sema5a	Ube2b	Rtkn2
									Sema6a	Ucn	Bmf
									Spi1	Ucp2	Mical1
									Sfrp1	Unc13b	Flna
									Frzb	Unc5c	Ghsr
									Sfrp4	Ung	Sgms1
									Sgk1	Vdac2	Hsh2d
									Sgpl1	Vdr	Alkbh1
									Shc1	Vegfa	Kcnh8
									Shh	Vegfb	Prdm9
									Siah1a	Vhl	Dstyk
									Siah2	Vip	Myocd
									St6gal1	Vnn1	Cdc73
									Stil	Wfs1	Pdxk
									Sin3a	Zmat3	Agap2
									Six1	Wnt1	Fnip1
									Six3	Wnt10b	Wnt9a
									Six4	Wnt11	Arrb2
									Skil	Wnt3a	Evi2b
									Slc22a2	Wnt4	Nle1
									Slc9a1	Wnt5a	Ptrh2
									Slit2	Wnt7a	Rnf157
									Snai2	Wrn	Ube2o
									Smarca4	Wt1	G2e3
									Smpd1	Xbp1	Rnf144b
									Smpd2	Xdh	Rasa1
									Siglec1	Ercc5	Rarb
									Snai1	Yap1	Ccar2
									Snca	Ybx1	Nrbp2
									Plk2	Ywhah	Mrtfa
									Sod1	Zfp13	Pim3
									Sod2	Pcgf2	Adamts20
									Son	Zpr1	Rapgef3
									Sort1	Zfp36	Pak2
									Sox10	Ikzf3	Bag6
									Sox2	Bace1	Lims2
									Sox4	Capn10	Apbb3
									Sox7	Cfdp1	Kdm2a
									Sox8	Clec5a	Dyrk3
									Sox9	Ets1	Klhl20
									Sphk1	Faim	Slc30a10
									Serpina3g	Gadd45g	Tfap2d
									Serpinb9	Grem1	Slc39a10
									Spn	Hax1	Stradb
									Spop	Map2k5	Camk1d
									Spp1	Mapk7	Niban2
									Src	Dnajb6	Cerkl
									Srpk2	Osr1	Madd
									Star	Pin1	Ambra1
									Stat1	Cib1	Zc3h12a
									Stat5a	Prkra	Tnip2
									Stat5b	Grk1	Plac8
									Stk11	Ccl19	Tmf1
									Slk	Spry2	Zc3hc1
									Aurkb	Sra1	Palb2
									Aurka	Rbck1	Pcid2
									Stx4a	Ubd	Tmem161a
									Stxbp1	Axl	Aars
									Syk	Ceacam1	Alms1
									Taf6	Map2k1	Pla2g3
									Tbx1	Map2k4	Atad5
									Tbx3	Map2k6	Lamp3
									Hnf1b	Map2k7	Syngap1
									Tcf7	Map3k11	Peli3
									Tcf7l2	Map3k12	Pkhd1
									Tfap2a	Map3k5	Serpinb13
									Tfap2b	Map3k7	Pak5
									Tcl1	Mapk8	Vtcn1
									Tcp1	Mapk9	Hspb6
									Phlda1	Creb3l1	Nanos3
									Tdgf1	Slc7a11	Tox3
									Prdx2	Cops5	Mtnr1b
									Tek	Casp8ap2	Nod2
									Tert	Cln8	Ube2z
									Tex261	Acot1	Sh3rf2
									Tfdp1	Zfp346	Setx
									Tgfa	Map4k4	Ell3
									Tgfb1	Aifm1	Eif5a
									Tsc22d1	Foxl2	Vstm2l
									Tgfb2	Slc9a3r1	Wnk3
									Tgfb3	Serinc3	Lig4
									Tgfbr1	Klrk1	Smo
									Tgfbr2	Rps3	Itpkb
									Tgfbr3	Asns	Sycp2
									Tgm2	Irf5	Ep300
									Thbs1	Bcap31	Il19
									Thra	Pdk4	Birc7
									Tia1	Tnfrsf12a	Cd59b
									Tial1	Phlda3	Supv3l1
									Tiam1	Insl6	Pramel7
									Trim24	Yme1l1	Myo18a
									Timp1	Skp2	Parl
									Timp3	Ing4	Capn13
									Tle1	Mydgf	Kif14
									Tlr4	Cep63	Oog2
									Nr2e1	Bag3	Rrm2b
									Tnf	Zfp385a	Irs2
									Tnfaip3	Hip1r	Thoc6
									Tnfrsf10b	Spdef	Mir18
									Tnfrsf18	Kdm2b	Mir20a
									Tnfrsf1a	Foxe3	Mir19b-2
									Tnfrsf1b	Slc46a2	Gfral
									Cd40	Bin1	Taf9b
									Cd27	Lcmt1	Itprip
									Tnfrsf8	Siva1	Hdac1
									Tnfrsf9	Pik3cg	Faiml
									Tnfsf12	Nox4	Dspp
									Dedd	Prok2	Mir106a
									Pglyrp1	Lats2	Mir363
									Cd40lg	Dkkl1	Mir494
									Cd70	Fbxw7	Mir93
									Top2a	Fbh1	Mir17
									Ppp1r13b	Dlc1	Mir20b
									Tpd52l1	Prkn	Mir106b
									Hsp90b1	Chek2	Mir25
									Traf1	Pdcd7	Mir92-2
									Traf2	Ppp2r1a	Mir19b-1
									Traf3	Srpx	Mir92-1
									Traf4	Bok	Dnajc3
									Traf5	Umodl1	Mir290a
									Traf6	Ppp1r10	Mir292
									Tnfsf10	Tax1bp1	Mir294
									Plscr1	Zfp622	Mir295
									Tfrc	Acaa2	Mir293
									Trp53	Ahi1	Mir18b
									Trp63	Atp2a3	Gm20594
									Trp73	Folh1	Nuggc
									Tpt1	Tomm40
									Tsc2	Pla2g6
									Twist1	Psmd10
									Tnfrsf4	Tslp
									Tnfsf4	Nono
									Tyro3	Cldn7
									Tyrobp	Naip7
									Ubb	Slc40a1
									Ube2m	Ddx20
									Ube2b	Arhgef7
									Ucn	Arl6ip1
									Ucp2	Cd160
									Umod	Rassf5
									Unc13b	Ramp2
									Unc5c	Fmn2
									Ung	Barhl1
									Uxt	Asah2
									Vdac1	Pde3a
									Vdac2	Usp27x
									Vdr	Sh3glb1
									Vegfa	Prdx5
									Vegfb	Plagl2
									Vhl	Gsdme
									Vil1	Sfn
									Vip	Ubqln1
									Vnn1	Set
									Wfs1	Mad2l1
									Zmat3	Olfm1
									Wnt1	Becn1
									Wnt10b	Acin1
									Wnt11	Stk3
									Wnt3a	Higd1a
									Wnt4	Nupr1
									Wnt5a	Aatf
									Wnt7a	Pdcd5
									Wnt7b	Txnip
									Wrn	Net1
									Wt1	Rybp
									Xbp1	Apip
									Xdh	Kcnj1
									Xpa	Adar
									Ercc5	Pdcd10
									Yap1	Mtch2
									Ybx1	Ybx3
									Ywhah	Foxo1
									Zfp13	Kcnip3
									Pcgf2	Mtch1
									Zpr1	Pias1
									Zfp36	Foxo3
									Ikzf3	Ruvbl1
									Bace1	Ripk3
									Capn10	Sphk2
									Cfdp1	Fgf21
									Clec5a	Gsk3b
									Dido1	Ankrd2
									Ets1	Clcf1
									Faim	Mtor
									Gadd45g	Pf4
									Grem1	Dhodh
									Hax1	Mllt11
									Jtb	Aldh1a3
									Map2k5	Nsmf
									Mapk7	Park7
									Dnajb6	Zc3h8
									Osr1	Xrcc2
									Pin1	Marchf7
									Cib1	Noc2l
									Prkra	Jmy
									Grk1	Angptl4
									Ccl19	Pidd1
									Spry2	Prokr1
									Sra1	Zbp1
									Taf10	Bcl11b
									Rbck1	Stk4
									Ubd	Hs1bp3
									Axl	Chst11
									Ceacam1	Trpm7
									Map2k1	Pmaip1
									Map2k4	Ghrl
									Map2k6	Maea
									Map2k7	Pias4
									Map3k1	Sh3rf1
									Map3k11	Fignl1
									Map3k12	Cd274
									Map3k5	Actn4
									Map3k7	Mapk8ip2
									Mapk1	Trp53inp1
									Mapk14	Syne1
									Mapk3	Sav1
									Mapk8	Moap1
									Mapk9	Sdf2l1
									Creb3l1	Ctsz
									Cul3	Herpud1
									Slc7a11	Foxb1
									Cops5	Itm2c
									Casp8ap2	Sirt2
									Cln8	Dip2a
									Acot1	Htra2
									Ern2	Zfand6
									Zfp346	Arl6ip5
									Map4k4	Map3k20
									Aifm1	Txndc12
									Foxl2	Nat8f1
									Slc9a3r1	Eef1e1
									Serinc3	Grina
									Cul1	Ier3ip1
									Klrk1	Rgcc
									Rps3	Ing5
									Asns	Retreg1
									Irf5	Aamdc
									Tcirg1	Rsl1d1
									Bcap31	Fis1
									Pdk4	Tnfaip8l1
									Tnfrsf12a	Pam16
									Phlda3	Nmnat1
									Nbn	Ptpmt1
									Insl6	Anp32e
									Yme1l1	Ctrb1
									Skp2	Prelid1
									Ing4	Zmynd11
									Mydgf	Cul7
									Cep63	Diablo
									Bag3	Tmigd1
									Zfp385a	Ormdl3
									Hip1r	Golph3
									Spdef	Ctnnbl1
									Kdm2b	Lrrk2
									Foxe3	Bcl2l14
									Slc46a2	Pycard
									Bin1	Dele1
									Lcmt1	Trim35
									Siva1	Naa16
									Pik3cg	Fank1
									Nox4	Zfp830
									Prok2	Oma1
									Lats2	Rpl11
									Ero1a	Higd2a
									Dkkl1	Bfar
									Fbxw7	Mtdh
									Fbh1	Ndufa13
									Dlc1	Utp11
									Prkn	Armc10
									Chek2	Rffl
									Pdcd7	Dedd2
									Ppp2r1a	Bag4
									Srpx	Erp29
									Bok	Ufl1
									Umodl1	Ccar1
									Ppp1r10	Cpeb4
									Tax1bp1	Tctn3
									Zfp622	Dusp6
									Acaa2	Akt1s1
									Ifi27	4930453N24Rik
									Fam3b	Anp32b
									Ahi1	Hypk
									Atp2a3	Fbxo32
									Folh1	Ppid
									Ube2k	Caap1
									Tomm40	Chd8
									Pla2g6	Ufm1
									Psmd10	Rps27l
									Htatip2	Nacc2
									Hif3a	Srsf6
									Tslp	Trap1
									Nono	Nop53
									Blcap	Ndnf
									Cldn7	Tmbim4
									Naip7	Sirt5
									Slc40a1	Ndufs3
									Ddx20	Mul1
									Arhgef7	Nat8
									Rabep1	Steap3
									Arl6ip1	Card19
									Cd160	Ndufaf4
									Rassf5	Arel1
									Rfk	Ints1
									Ramp2	Ecscr
									Fmn2	Lamtor5
									Barhl1	Ppm1f
									Asah2	Fndc1
									Pde3a	Pih1d1
									Usp27x	Dipk2a
									Sh3glb1	Rnf122
									Prdx5	Pink1
									Plagl2	Tcim
									Gsdme	Triap1
									Cadm1	Fcmr
									Sfn	Ing2
									Ebag9	Pxt1
									Lgals12	Dab2ip
									Ubqln1	Dapk1
									Set	Tmbim1
									Mad2l1	Tfpt
									Olfm1	Tnfaip8l2
									Becn1	Trim32
									Acin1	Spink2
									Stk3	Fam162a
									Higd1a	Bhlhb9
									Nupr1	Plscr3
									Aatf	Bag5
									Pdcd5	Stk26
									Txnip	Draxin
									Net1	Cd248
									Rybp	Stambp
									Apip	Pak4
									Kcnj1	Ube2v2
									Noa1	Dlg5
									Adar	Aifm2
									Pdcd10	Sfpq
									Mtch2	Tradd
									Ybx3	Optn
									Dynll1	Ing3
									Foxo1	Ankle2
									Kcnip3	Osgin1
									Mtch1	Zswim2
									Pias1	Efhc1
									Foxo3	Suds3
									Gabarap	Wdr73
									Ikbke	Ddx42
									Ruvbl1	Shq1
									Ripk3	Snx6
									Dnase2b	Plekhf1
									Sphk2	Usp36
									Fgf21	Faim2
									Gsk3b	Rrp1b
									Ankrd2	Rps6kb1
									Clcf1	Uaca
									Mtor	Bclaf1
									Pf4	Calhm2
									Dhodh	Ppp2r2b
									Mllt11	Nfatc4
									Aldh1a3	Rassf6
									Nsmf	Ppp2r1b
									Sap30bp	Irak3
									C1d	Ift57
									Park7	Dnm1l
									Zc3h8	Slc25a27
									Xrcc2	Ddias
									Marchf7	Syvn1
									Noc2l	Nuak2
									Jmy	Opa1
									Angptl4	Stk40
									Gsdma	Gbe1
									Pidd1	Atg7
									Prokr1	Cyld
									Sh3kbp1	Aven
									Zbp1	Zfp819
									Bcl11b	Wdr35
									Stk4	Dhcr24
									Hs1bp3	Pik3cb
									Chst11	Naa15
									Trpm7	Slc35f6
									Pmaip1	Usp47
									Ghrl	Sirt4
									Maea	Syce3
									Pias4	Nme5
									Sh3rf1	Dusp9
									Rhot1	Tmem14a
									Stk25	Mff
									Rnf130	Bcl2l12
									Nek6	Rnf183
									Ncstn	Dock8
									Il21	Rapgef2
									Fignl1	Ip6k2
									Cd274	Styxl1
									Actn4	Clip3
									Mapk8ip2	Usp42
									Trp53inp1	Ago4
									Ube4b	Gper1
									Syne1	Rhbdd1
									Sav1	Ddrgk1
									Perp	Csrnp3
									Moap1	Fate1
									Sdf2l1	Naa38
									Ctsz	Cdk19
									Ralb	Ntf5
									Herpud1	Arhgap10
									Ngb	Nol3
									Foxb1	Naa35
									Itm2c	Stpg1
									Sirt2	Tnfrsf23
									Dip2a	Tnfrsf22
									Nisch	Trim39
									Htra2	Krit1
									Zfp110	Wwox
									Zfand6	Rnf34
									Arl6ip5	Fgf20
									Dap3	Hcar2
									Vps35	Trim2
									Map3k20	Tfap4
									Txndc12	Akap12
									Ypel3	Trem2
									Ghitm	Rbm5
									Ube2d3	Pramel1
									Nat8f1	Tex11
									Eef1e1	Trps1
									S100a14	Dnaja3
									Grina	Phip
									Ier3ip1	Il24
									Rgcc	Mpv17l
									Ing5	Sirt1
									Retreg1	Bcl2l13
									Aamdc	Maged1
									Snw1	Hmgb2
									Nudt2	Qars
									Rsl1d1	Deptor
									Fis1	Stk17b
									Tnfaip8l1	Phlpp1
									Pam16	Mael
									Nmnat1	Khdc1b
									Ptpmt1	Fgg
									Anp32e	Kdm1a
									Ctrb1	Oog3
									Prelid1	Pcsk9
									Zmynd11	Pafah2
									Cul7	Chchd10
									Timm50	Mien1
									Fastk	Inca1
									Diablo	Sncb
									Tmigd1	Akr1c18
									Ormdl3	Ppif
									Cdip1	Ano6
									Golph3	Scrib
									Ctnnbl1	Prkaa1
									Sltm	Amigo2
									Lrrk2	Card10
									Gskip	Nckap1l
									Krt20	Rrn3
									Bcl2l14	Trip10
									Pycard	Tnfaip8
									Rnf186	Psmg2
									Dele1	Ffar4
									Trim35	Brms1
									Dnajc10	Unc5b
									Naa16	Atf5
									Fank1	Nod1
									Shisa5	Ankrd1
									Cdca7	Cth
									Mindy3	Gcm2
									Zfp830	Babam2
									Rassf7	Camk2d
									Oma1	Grm7
									Rpl11	Prkaa2
									Rbm25	Xrcc4
									Higd2a	Taf9
									Bfar	Pttg1ip
									Psmd9	Card11
									Mtdh	Atad3a
									Nradd	Fam72a
									Dram2	Irak2
									Ndufa13	Ciapin1
									Utp11	Sp110
									Armc10	Abraxas2
									Rffl	Ank2
									Dedd2	Arrb1
									Bag4	Itga1
									Erp29	Glo1
									Ufl1	Selenos
									Ccar1	Braf
									Cpeb4	Fgb
									Rnf41	Raf1
									Tctn3	Tmbim6
									Dusp6	Grk2
									Akt1s1	Rps6ka3
									4930453N24Rik	Lims1
									Anp32b	Ptpa
									Hypk	Gabra5
									Fbxo32	Rpl10
									Itgb3bp	Egln1
									Ppid	Egln2
									Ddx47	Egln3
									Caap1	Aipl1
									Chd8	Pawr
									Rmdn3	Ivns1abp
									Atg3	Muc4
									Ufm1	Rxfp2
									Mtfp1	Oxr1
									1600012H06Rik	Card14
									Fam32a	Mfn2
									Rps27l	Sgk3
									Puf60	Bbc3
									Nacc2	Rtkn2
									Srsf6	Bmf
									Trap1	Mical1
									Coa8	Dicer1
									Emc4	Flna
									Aen	Ripk2
									Nop53	Rassf3
									Kdelr1	Trpv1
									Ndnf	Klf11
									Tmbim4	Nlrp1a
									Mfsd10	Ghsr
									Sirt5	Sgms1
									Ndufs3	Hdac4
									Mul1	Trp53bp2
									Nat8	Hsh2d
									Steap3	Alkbh1
									Rraga	Kcnh8
									Card19	Prdm9
									Ndufaf4	Dstyk
									Arel1	Myocd
									Ints1	Cdc73
									Tmem109	Hip1
									Ecscr	Rassf2
									Lamtor5	Pdxk
									Ppm1f	Cdc34
									Fndc1	Plk5
									Tmem219	Agap2
									Tmem214	Gls2
									Pdcl3	Fnip1
									Pih1d1	Wnt9a
									Dipk2a	Nlrp3
									Rnf122	Flcn
									Hint2	Arrb2
									Pink1	Evi2b
									Zdhhc3	Nle1
									Chac1	Ptrh2
									Tcim	Rnf157
									Triap1	Ube2o
									Fcmr	Tmc8
									Dyrk2	G2e3
									Ing2	Rnf144b
									Pxt1	Rasa1
									Dab2ip	Rarb
									Dapk1	Ccar2
									Tmbim1	Dap
									Tfpt	Nrbp2
									Tnfaip8l2	Tomm22
									Trim32	Mrtfa
									Spink2	Gramd4
									Fam162a	Pim3
									Bhlhb9	Adamts20
									Plscr3	Rapgef3
									Bag5	Senp1
									Stk26	Eif2b5
									Megf10	Pak2
									Draxin	Traf7
									Cd248	Bag6
									Stambp	Fbxo11
									Tmtc4	Thoc1
									Pak4	Lims2
									Ube2v2	Apbb3
									Gulp1	Alpk2
									Trim69	Kdm2a
									Dlg5	Dyrk3
									Naif1	Klhl20
									Aifm2	Atf6
									Sfpq	Slc30a10
									Tradd	Tfap2d
									Optn	Slc39a10
									Dram1	Stradb
									Ing3	Camk1d
									Ankle2	Pip5kl1
									Osgin1	Niban2
									Zswim2	Gsn
									Efhc1	Cerkl
									Suds3	Madd
									Wdr73	Ambra1
									Ddx42	Adamtsl4
									Tpx2	Bcl2l15
									Aifm3	Acer2
									Shq1	Zc3h12a
									Snx6	Tardbp
									1600014C10Rik	Plekhn1
									Plekhf1	Tnip2
									Usp36	Plac8
									Faim2	Tmf1
									Rrp1b	Zc3hc1
									Rps6kb1	Nlrp2
									Uaca	Dcun1d3
									Bclaf1	Palb2
									Calhm2	Pcid2
									Ppp2r2b	Tmem161a
									Nfatc4	Nae1
									Rassf6	Aars
									Ceacam5	Zbtb16
									Bloc1s2	Alms1
									Ppp2r1b	Rbm10
									Irak3	Nox1
									Ift57	Il20ra
									Dnm1l	Pla2g3
									Slc25a27	Sarm1
									Ddias	Atad5
									Syvn1	Lamp3
									Nuak2	Syngap1
									Opa1	Malt1
									Zdhhc16	Peli3
									Stk40	St18
									Gbe1	Pkhd1
									Atg7	Serpinb13
									Cyld	Pak5
									Aven	Vtcn1
									Zfp819	Pde5a
									Wdr35	Gimap8
									Ddit4	Nfkbid
									Dhcr24	Hspb6
									Pik3cb	Tnfrsf26
									Lmbr1l	Nanos3
									Naa15	Tox3
									Slc35f6	Mtnr1b
									Usp47	Tnfaip8l3
									Sirt4	Usp7
									Syce3	Nod2
									Nme5	Ube2z
									Dusp9	Sptlc1
									Tmem14a	Nlrc4
									Mff	Sh3rf2
									Bcl2l12	Setx
									Brsk2	Acvr1c
									Them4	Ell3
									Rnf183	Vcp
									Dock8	Fbxo10
									Rapgef2	Map3k10
									Smndc1	Adcy10
									Ip6k2	Eif5a
									Styxl1	Vstm2l
									Clip3	Wnk3
									Dapl1	Lig4
									Usp42	Smo
									Ago4	Tigar
									Gper1	Itpkb
									Rhbdd1	Sycp2
									Cyfip2	Tnfsf15
									Ifi27l2a	Frs2
									Ddrgk1	Ep300
									Il33	Il19
									Csrnp3	Birc7
									Tchp	Card9
									Fate1	Cd59b
									Naa38	Nell1
									Cdk19	Supv3l1
									Ntf5	Map3k9
									Arhgap10	Pramel7
									Nol3	Myo18a
									Naa35	Khdc1a
									Stpg1	Nlrp12
									Pigt	Tmem102
									Ern1	Parl
									Tnfrsf23	Capn13
									Tnfrsf22	Kif14
									Trim39	Oog2
									Krit1	Usp17lb
									Cdk5rap3	Rrm2b
									Wwox	Usp17ld
									Rnf34	Irs2
									Selenok	Thoc6
									Clca3a2	Mir18
									Fgf20	Mir20a
									Hcar2	Mir19b-2
									Trim2	Mir124a-1
									Ckap2	Gfral
									Sgpp1	Taf9b
									Chia1	Itprip
									Tfap4	Prr7
									Akap12	Acsl5
									Trem2	Khdc1c
									Rbm5	Ankrd13c
									Pramel1	Hdac1
									Tex11	Anp32-ps
									Trps1	Gsdma3
									Dnaja3	Gsk3a
									Phip	Faiml
									Kremen1	Usp17le
									Il24	Nlrp1b
									Mpv17l	Dspp
									Sirt1	Mir106a
									Tm2d1	Mir363
									Bcl2l13	Mir494
									Tnfrsf21	Mir93
									Maged1	Mir17
									Hmgb2	Mir20b
									Qars	Mir106b
									Deptor	Mir25
									Stk17b	Mir92-2
									Phlpp1	Mir19b-1
									Mael	Mir92-1
									Khdc1b	Dnajc3
									Usp53	Prdm11
									Fgg	Mir290a
									Kdm1a	Mir292
									Oog3	Mir294
									Pcsk9	Mir295
									Pafah2	Mir293
									Rrp8	Mir18b
									Plekho2	Gm20594
									Chchd10	Nuggc
									Traf3ip2
									Mien1
									Wdr92
									Inca1
									Sncb
									Akr1c18
									Ppif
									Ano6
									Scrib
									Prkaa1
									Amigo2
									Card10
									Nckap1l
									Topors
									Sharpin
									Rrn3
									Eaf2
									Trip10
									Ticam1
									Tnfaip8
									Psmg2
									Ffar4
									Brms1
									Unc5a
									Unc5b
									Atf5
									Dio3
									Nod1
									Mrpl41
									Ankrd1
									Scml2
									Cth
									Gcm2
									Babam2
									Camk2d
									Grm7
									Prkaa2
									Rnf216
									Xrcc4
									Taf9
									Ogt
									Pttg1ip
									Card11
									Atad3a
									Fam72a
									Irak2
									Ciapin1
									Sp110
									Pkn2
									Abraxas2
									Ank2
									Arrb1
									Itga1
									Glo1
									Selenos
									Braf
									Fgb
									Raf1
									Ggct
									Tmbim6
									Grk2
									Adarb1
									Rps6ka3
									Lims1
									Ptpa
									Scn2a
									Gabra5
									Rpl10
									Egln1
									Egln2
									Egln3
									Aipl1
									Pawr
									Ivns1abp
									Muc4
									Rxfp2
									Elmo2
									Elmo1
									Tlr3
									Peg10
									Oxr1
									Card14
									Mfn2
									Sgk3
									Bbc3
									Rtkn2
									Zfp369
									Bnipl
									Bmf
									Mical1
									Dicer1
									Flna
									Ripk2
									Rassf3
									Trpv1
									Klf11
									Nlrp1a
									Csrnp2
									Ghsr
									Exog
									Sgms1
									Hdac4
									Trp53bp2
									Hsh2d
									Unc5d
									Alkbh1
									Kcnh8
									Prdm9
									Dstyk
									Myocd
									Cdc73
									Rhot2
									Hip1
									Csrnp1
									Rassf2
									Pdxk
									Cdc34
									Plk5
									Slc5a8
									Agap2
									Gls2
									Fnip1
									Wnt9a
									Nlrp3
									Flcn
									Arrb2
									Taok1
									Evi2b
									Nle1
									Ptrh2
									Tns4
									Rnf157
									Ube2o
									Tmc8
									G2e3
									Ifi27l2b
									Pacs2
									Rnf144b
									Clptm1l
									Rasa1
									Rarb
									Xkr6
									Ccar2
									Stk24
									Dap
									Nrbp2
									Tomm22
									Mrtfa
									Gramd4
									Pim3
									Adamts20
									Rapgef3
									Senp1
									Eif2b5
									Pak2
									Traf7
									Bnip1
									Bag6
									Fbxo11
									Thoc1
									Lims2
									Apbb3
									Alpk2
									Kdm2a
									Dyrk3
									Klhl20
									Atf6
									Slc30a10
									Tfap2d
									Slc39a10
									Stradb
									Ndufs1
									Camk1d
									Pip5kl1
									Niban2
									Gsn
									Pdk1
									Cerkl
									Madd
									Ambra1
									Trib3
									Xkr7
									Adamtsl4
									Bcl2l15
									Shb
									Acer2
									Zmpste24
									Zc3h12a
									Ece1
									Tardbp
									Plekhn1
									Tnip2
									Plac8
									Brat1
									Aimp2
									Eva1a
									Tmf1
									Zc3hc1
									Nlrp2
									Dcun1d3
									Palb2
									Slc5a11
									Pcid2
									Tmem161a
									Nae1
									Elmo3
									Aars
									Atg4d
									Kank2
									Zbtb16
									Usp28
									Alms1
									Rbm10
									Nox1
									Il20ra
									Sh3rf3
									Pla2g3
									Sarm1
									Atad5
									Lamp3
									Syngap1
									Malt1
									Peli3
									St18
									Sulf1
									Pkhd1
									Serpinb13
									Zfp385b
									Pak5
									Vtcn1
									Pde5a
									Gdf6
									E2f2
									Gimap8
									Nfkbid
									Hspb6
									Tnfrsf26
									Nanos3
									Tox3
									Mtnr1b
									Tnfaip8l3
									Eda2r
									Gzmn
									AY074887
									Usp7
									Nod2
									Ube2z
									Sptlc1
									Nlrc4
									Sh3rf2
									Setx
									Acvr1c
									Ell3
									Jade1
									Vcp
									Fbxo10
									Map3k10
									Map1s
									Adcy10
									Shc4
									Eif5a
									Vstm2l
									Wnk3
									Ifnz
									Xkr5
									Lig4
									Smo
									Tigar
									Ercc6
									Relt
									Rnf152
									Itpkb
									Sycp2
									Tmem117
									Pkn1
									Tnfsf15
									Frs2
									Xaf1
									Ep300
									Il19
									Birc7
									Fnip2
									Cecr2
									Dock1
									Card9
									Ppp1r13l
									Cd59b
									Nell1
									Supv3l1
									Map3k9
									Pramel7
									Prune2
									Myo18a
									Khdc1a
									Nlrp12
									Tmem102
									Parl
									Capn13
									Xkr9
									Kif14
									Xkr8
									Oog2
									Usp17lb
									Rrm2b
									Aim2
									Usp17ld
									Irs2
									Thoc6
									Mir18
									Mir20a
									Mir19b-2
									Mir124a-1
									Gfral
									Taf9b
									Itprip
									Prr7
									Acsl5
									Khdc1c
									Mettl21c
									Ankrd13c
									Hdac1
									Shf
									Anp32-ps
									Gsdma3
									Xkr4
									Gsk3a
									Faiml
									Usp17le
									Nlrp1b
									Dspp
									Topaz1
									Mir106a
									Mir363
									Mir494
									Mir93
									Mir19a
									Mir17
									Mir20b
									Mir106b
									Mir25
									Mir92-2
									Mir124a-2
									Mir19b-1
									Mir92-1
									Dnajc3
									Prdm11
									Mir290a
									Mir292
									Mir294
									Mir295
									Mir293
									Mir18b
									Gm20594
									Nuggc
