# Supplementary material for: Machine learning-based prediction reveals kinase MAP4K4 regulates neutrophil differentiation through phosphorylating apoptosis-related proteins
Source: PLoS Comput Biol. 2025 Mar 17;21(3):e1012877. doi: 10.1371/journal.pcbi.1012877 (PMC11957395; doi:10.1371/journal.pcbi.1012877)
Supplement: S13 Table — (XLSX) [file pcbi.1012877.s014.xlsx]

## Sheet: Sheet1
Supplementary Table 13. Protein quantification by MS
Protein accession	Gene name	Coverage [%]	Peptides	Unique Peptides	KO/Control Ratio	KO/Control P value
Q00266	MAT1A	15	4	2	0.851	0.25409
O94851	MICAL2	7	6	6	0.998	0.972201
Q8TDZ2	MICAL1	4	4	3	1.021	0.552808
Q9NPJ6	MED4	15	3	3	1.101	0.0402278
Q9HD23	MRS2	15	5	5	0.721	0.266306
Q9NYP9	MIS18A	33	5	5	0.903	0.0847907
Q13724	MOGS	39	25	25	1.069	0.100627
A0A024RBG1	NUDT4B	44	6	1
P18669	PGAM1	55	12	12	0.929	0.0230455
Q9NUG6	PDRG1	45	5	5	0.914	0.0636773
Q9NY27	PPP4R2	31	8	8	1.278	0.0585583
Q5H9R7	PPP6R3	23	16	15	1.075	0.0679778
Q8WUA2	PPIL4	21	9	9	1.021	0.547118
O15067	PFAS	31	28	28	1.022	0.584105
O43242	PSMD3	44	26	26	1	0.958435
Q9BTD8	RBM42	21	6	6	1.021	0.763222
P20340	RAB6A	28	7	1
Q6VN20	RANBP10	9	4	3	1.055	0.243728
Q9H2M9	RAB3GAP2	35	36	35	0.998	0.861892
O43502	RAD51C	23	6	6	0.857	0.379897
O95716	RAB3D	30	7	3	1.366	1.81939e-06
P04049	RAF1	8	5	2	1.007	0.89353
Q9Y6G3	MRPL42	11	1	1
P62277	RPS13	40	6	6	1.119	0.0171787
P19793	RXRA	17	7	2	1.082	0.783297
Q96FV2	SCRN2	23	7	7	1.155	0.0454972
A3KN83	SBNO1	18	18	18	1.252	0.000271788
Q15428	SF3A2	27	10	10	1.11	0.0150852
Q92599	SEPTIN8	38	15	10	1.387	8.86918e-06
Q9Y5X3	SNX5	49	17	16	1.014	0.513452
Q9BUA3	SPINDOC	5	1	1
P28370	SMARCA1	32	33	19	1.282	0.000736267
Q9UI95	MAD2L2	51	8	8	1.204	0.000854197
Q9UPY8	MAPRE3	35	9	6	1.723	0.00350805
O14880	MGST3	34	4	4	0.945	0.309489
Q9BQP7	MGME1	8	2	2	1.127	0.102689
Q9UH92	MLX	17	3	3	1.028	0.709729
O75147	OBSL1	7	11	11	1.092	0.430613
Q86WC4	OSTM1	7	2	2	1.033	0.898719
Q96RD7	PANX1	5	2	2	0.985	0.793216
O15460	P4HA2	27	11	11	0.899	0.128668
Q8NBT0	POC1A	9	2	2	1.018	0.924165
O00329	PIK3CD	10	10	9	0.587	0.00200024
Q8TEQ8	PIGO	4	3	3	0.755	0.473704
Q99575	POP1	23	16	16	1.39	0.00833621
Q15527	SURF2	7	1	1
P62753	RPS6	33	9	9	1.088	0.400523
P55809	OXCT1	27	10	10	0.978	0.703407
Q15459	SF3A1	43	26	26	1.055	0.0275247
Q9BWM7	SFXN3	13	3	1
Q13309	SKP2	18	6	6	0.81	0.0721641
P63272	SUPT4H1	38	3	3	1.095	0.0780803
P61011	SRP54	24	12	12	0.972	0.293674
Q8WVM7	STAG1	7	8	3	1.701	0.000162488
Q9NRC1	ST7	16	7	7	1.056	0.560109
Q5VSL9	STRIP1	15	9	6	1.16	0.0523696
P23327	HRC	17	6	6	0.279	3.68122e-05
P49588	AARS1	53	41	41	0.716	9.31521e-08
Q9HCS7	XAB2	28	20	20	1.023	0.801917
P21980	TGM2	27	15	15	1.283	4.53324e-07
Q01664	TFAP4	8	2	2	0.906	0.0479018
P23193	TCEA1	51	19	19	1.053	0.0104013
P40227	CCT6A	61	25	19	0.84	3.35846e-05
Q5JTD0	TJAP1	8	3	3	1.236	0.084067
Q12933	TRAF2	32	14	14	1.119	0.234599
Q5BJD5	TMEM41B	7	2	2	0.778	0.219142
Q9NPI0	TMEM138	9	1	1
Q8WUB8	PHF10	12	5	5	0.991	0.835108
Q86T03	PIP4P1	8	1	1
Q86WR7	PROSER2	5	2	2	0.92	0.738432
P48634	PRRC2A	21	29	28	1.184	0.00165801
Q5JSZ5	PRRC2B	3	4	3	1.522	0.00484952
P48651	PTDSS1	14	4	4	0.908	0.0792368
P15151	PVR	7	2	2	1.461	0.0331208
Q92878	RAD50	42	52	52	0.846	5.33349e-06
Q9BWF3	RBM4	51	15	4	0.929	0.0105758
P61026	RAB10	65	15	11	0.976	0.485922
Q4ADV7	RIC1	1	1	1
P40938	RFC3	69	21	21	0.915	0.0178382
Q8IUC4	RHPN2	6	3	3	0.839	0.314432
Q5VT52	RPRD2	10	9	9	1.267	0.125617
L0R6Q1	SLC35A4	37	3	3	0.874	0.0305427
P06703	S100A6	37	3	3	1.857	4.07242e-07
Q9UHW9	SLC12A6	4	4	1
P09661	SNRPA1	26	8	8	1.064	0.0021268
Q9Y3D9	MRPS23	45	8	8	1.108	0.00701914
Q9BZJ4	SLC25A39	7	2	2	0.498	0.179037
P82675	MRPS5	37	15	15	1.045	0.0452192
Q9BY50	SEC11C	4	1	1
Q15437	SEC23B	38	22	19	0.874	0.0162518
P50454	SERPINH1	48	15	15	0.785	0.000255346
O15127	SCAMP2	10	2	2	1.391	0.0024882
Q01105	SET	46	9	9	1.044	0.0413328
O75880	SCO1	23	6	6	0.975	0.731404
Q9HD40	SEPSECS	11	4	4	0.52	0.000180038
O43290	SART1	34	24	24	0.977	0.240908
Q53GS9	USP39	42	18	18	1.024	0.244878
Q92925	SMARCD2	41	18	15	1.415	0.000126076
Q86VZ5	SGMS1	4	2	2	0.722	0.000127324
O95470	SGPL1	15	7	7	0.945	0.908204
Q96HU1	SGSM3	3	1	1
Q9NUL5	SHFL	8	2	2	1.013	0.747696
Q96Q15	SMG1	7	18	18	0.917	0.341073
Q96SB8	SMC6	19	16	16	1.063	0.17694
Q9BRV3	SLC50A1	12	2	2	0.982	0.759545
P46977	STT3A	20	16	14	0.981	0.603075
O95793	STAU1	42	20	18	0.948	0.0151856
O15400	STX7	20	3	3	0.893	0.0381856
P16949	STMN1	62	12	11	0.778	8.94092e-05
O94901	SUN1	17	12	12	1.082	0.160942
Q9GZT4	SRR	6	1	1
P19532	TFE3	3	2	1
Q8IYQ7	THNSL1	6	3	3	0.779	0.00263348
Q9NWT1	PAK1IP1	31	10	10	1.133	0.540102
P50897	PPT1	29	5	5	0.892	0.00925582
O75400	PRPF40A	25	20	20	0.966	0.256206
P78395	PRAME	13	6	6	1.179	0.00813545
P28070	PSMB4	31	5	5	0.964	0.483209
Q8WY54	PPM1E	7	3	3	0.491	0.000200343
Q9Y520	PRRC2C	16	33	32	1.076	0.0223216
Q9UL46	PSME2	62	14	14	0.998	0.927073
Q15008	PSMD6	44	23	23	0.968	0.0332971
Q96D15	RCN3	41	7	7	0.963	0.385747
Q8IY67	RAVER1	32	14	14	0.911	0.02728
P18754	RCC1	46	13	13	1.289	3.22436e-05
Q15283	RASA2	1	1	1
Q14644	RASA3	11	6	6	1.32	0.000252282
P51157	RAB28	4	1	1
Q96QF0	RAB3IP	2	1	1
O94762	RECQL5	14	12	12	0.987	0.872587
Q15286	RAB35	45	8	6	1.022	0.627145
Q8N392	ARHGAP18	10	8	8	1.383	0.000225356
Q99729	HNRNPAB	26	11	10	1.039	0.374453
Q8WVD3	RNF138	22	3	3	0.638	0.199838
O60930	RNASEH1	29	6	6	1.43	0.0349128
Q96A37	RNF166	5	1	1
P52434	POLR2H	51	5	5	1.047	0.105627
P09001	MRPL3	21	6	6	1.138	0.00276411
Q7Z7H8	MRPL10	23	5	5	1.068	0.0938232
Q96E11	MRRF	29	6	6	0.989	0.558623
P25398	RPS12	55	8	8	1.015	0.450453
P08865	RPSA	50	14	14	1.086	0.120528
O95197	RTN3	3	3	2	0.956	0.0673949
Q8WXD2	SCG3	6	2	2	0.38	0.000153769
Q9H4B6	SAV1	5	2	2	0.789	0.00795547
Q13424	SNTA1	6	2	1
Q15005	SPCS2	35	7	7	1.055	0.0529123
O75934	BCAS2	44	9	9	1.195	0.000875292
Q8N0X7	SPART	14	7	7	0.607	2.1819e-05
O43166	SIPA1L1	5	6	6	1.439	0.000800896
Q9Y2K2	SIK3	1	1	1
Q9NP50	SINHCAF	4	1	1
P49458	SRP9	55	5	5	0.872	6.37068e-05
Q8TBX8	PIP4K2C	18	5	5	0.91	0.140474
Q9Y244	POMP	75	7	7	0.929	0.0221496
Q96M27	PRRC1	11	4	4	0.931	0.137068
Q96EY7	PTCD3	34	19	19	1.068	0.290429
Q9NRF8	CTPS2	36	18	16	0.921	0.0514482
O95825	CRYZL1	44	10	10	0.982	0.633897
Q5T6V5	C9orf64	26	8	8	0.896	0.00631049
Q8NBN7	RDH13	37	10	10	0.943	0.161813
O14966	RAB29	11	2	1
Q9H6Z4	RANBP3	28	12	12	1.06	0.0223931
Q9Y3L5	RAP2C	40	7	2	1.325	0.000399351
P84098	RPL19	17	3	3	1.28	0.00272659
P10301	RRAS	42	7	5	1.113	0.103666
Q9HB90	RRAGC	25	9	9	0.821	0.00101084
P62851	RPS25	30	5	5	1.03	0.444427
Q9Y3I0	RTCB	50	21	21	1.025	0.256164
Q15020	SART3	36	29	29	1.024	0.353737
Q9UBP0	SPAST	15	8	8	0.963	0.660207
Q5VWJ9	SNX30	20	6	6	1.12	0.401536
P35237	SERPINB6	48	16	16	0.949	1.87188e-05
Q2TAY7	SMU1	42	17	17	0.929	0.000319417
Q9NS25	SPANXB1	22	2	2	3.484	0.000661542
Q6STE5	SMARCD3	40	15	9	0.852	0.0391308
Q9H7B4	SMYD3	11	4	4	0.969	0.18921
Q99961	SH3GL1	26	9	9	0.854	0.00314781
Q9Y657	SPIN1	9	2	2	1.02	0.771486
Q9H0F6	SHARPIN	7	3	3	1.016	0.772264
P0DMM9	SULT1A3	14	4	4	0.984	0.838366
Q9H6E5	TUT1	6	4	4	0.941	0.642761
O75044	SRGAP2	23	16	11	1.002	0.96526
O95772	STARD3NL	7	2	2	0.994	0.920376
P09486	SPARC	27	5	5	0.916	0.0371994
Q92734	TFG	37	9	9	1.022	0.752987
Q3LXA3	TKFC	27	12	12	0.792	0.000398375
P25325	MPST	49	13	12	0.966	0.213776
Q9NXF1	TEX10	23	21	21	1.009	0.642998
O00541	PES1	37	20	20	1.039	0.351451
Q9UIW2	PLXNA1	12	21	21	1.396	0.0009852
Q15435	PPP1R7	33	10	10	0.903	0.00850176
P62266	RPS23	33	4	4	1.087	0.0155912
P15880	RPS2	44	11	11	1.065	0.0410272
Q8IVJ1	SLC41A1	5	2	2	1.011
Q6NUK1	SLC25A24	44	20	20	1.001	0.95185
Q96BY9	SARAF	2	1	1
Q86XK3	SFR1	17	3	3	1.091	0.614575
P62341	SELENOT	17	2	2	1.012	0.797714
Q96GM5	SMARCD1	36	14	9	1.083	0.507474
Q9UQ90	SPG7	19	10	10	1	0.901033
P30626	SRI	38	7	7	1.003	0.857027
O95391	SLU7	11	6	6	1.248	0.0119094
Q5FBB7	SGO1	4	1	1
Q14493	SLBP	22	5	5	0.732	0.000677186
Q9BQ49	SMIM7	25	2	2	0.98	0.954579
Q6ZWJ1	STXBP4	12	5	5	0.77	0.215961
O94864	SUPT7L	12	4	4	0.887	0.122206
O43752	STX6	5	2	2	1.186	0.163199
Q5W111	SPRYD7	33	5	5	1.13	0.0796717
Q9Y3Q8	TSC22D4	27	8	7	1.054	0.273706
Q9BSH4	TACO1	30	7	7	1.16	0.0440787
Q9UP52	TFR2	22	14	13	0.911	0.500945
Q04206	RELA	30	13	13	1.079	0.257903
Q8WVM0	TFB1M	20	7	7	1.11	0.010627
Q9Y2L5	TRAPPC8	22	23	23	0.924	0.0806501
Q5JU69	TOR2A	29	6	5	1.284	0.0212578
Q9Y3C4	TPRKB	12	2	2	1.055	0.507142
Q8N4H5	TOMM5	35	4	4	0.948	0.253507
O96008	TOMM40	31	8	8	0.95	0.245647
Q96JJ7	TMX3	20	9	9	1.146	0.00222745
Q6NXR4	TTI2	12	5	5	0.919	0.284002
Q9NPF4	OSGEP	41	11	11	1.112	0.00228173
Q8N138	ORMDL3	7	1	1
Q15154	PCM1	23	30	29	1.128	0.0122316
Q9BWT3	PAPOLG	11	6	3	0.879	0.588119
Q9NP74	PALMD	3	1	1
Q15070	OXA1L	14	6	6	1.081	0.268515
Q92696	RABGGTA	28	14	14	1.015	0.504177
Q9NRX4	PHPT1	35	3	3	0.802	0.0769937
P55347	PKNOX1	8	2	2	1.469	0.0996653
Q5VTL8	PRPF38B	12	7	7	0.758	6.90419e-05
Q6P2Q9	PRPF8	41	78	78	1.04	0.0330151
Q9Y508	RNF114	54	7	7	0.991	0.854999
P04843	RPN1	56	29	29	1.06	0.00141474
Q8IYW5	RNF168	5	2	2	0.435	0.00555047
Q9GZS1	POLR1E	30	11	11	0.889	0.0157116
P19388	POLR2E	21	5	5	0.816	0.302446
Q13084	MRPL28	24	6	6	1.049	0.163569
Q9NYK5	MRPL39	36	12	12	0.93	0.0165536
Q8IXU6	SLC35F2	9	2	2	0.884	0.237418
P82912	MRPS11	14	3	3	0.907	0.158019
Q9BSK2	SLC25A33	7	2	1
P08579	SNRPB2	24	5	4	1.049	0.535645
Q96EL2	MRPS24	34	5	5	1.015	0.871471
P51398	DAP3	55	15	15	1.145	0.0764241
Q9NTJ5	SACM1L	49	24	24	0.903	0.0092499
Q15436	SEC23A	28	16	13	1.073	0.481054
O75533	SF3B1	48	48	48	1.073	0.0641327
Q9BWJ5	SF3B5	38	3	3	0.922	0.437359
Q13530	SERINC3	4	3	3	0.893	0.0314857
Q8NBT2	SPC24	45	7	7	0.75	0.101306
Q9UMY4	SNX12	40	8	6	1.123	0.0388448
Q12824	SMARCB1	41	10	10	1.162	0.0119867
Q8WV41	SNX33	6	3	3	1.2	0.0310595
Q9BUR4	WRAP53	7	2	2	1.07	0.530232
P09012	SNRPA	38	8	7	0.957	0.167942
Q9Y5B9	SUPT16H	35	29	29	1.066	0.00603859
Q562F6	SGO2	2	1	1
Q9NUY8	TBC1D23	17	8	8	0.842	0.012979
Q9Y5Q9	GTF3C3	15	10	10	0.943	0.481838
P01033	TIMP1	39	5	5	2.074	1.0311e-05
P29401	TKT	70	30	30	0.923	0.00135892
Q9ULW0	TPX2	39	24	24	1.035	0.142034
Q15633	TARBP2	11	4	4	1.027	0.332233
Q7Z4G4	TRMT11	23	7	7	0.702	0.064217
O75844	ZMPSTE24	33	14	14	1.153	0.0236358
O94905	ERLIN2	21	8	7	0.876	0.292207
Q96GI7	FAM89A	15	2	2	1.3	0.00228833
Q9UBU6	FAM8A1	6	1	1
Q86YB8	ERO1B	6	2	1
Q9H0X4	FAM234A	16	6	6	0.811	0.13421
P13804	ETFA	39	10	10	0.949	0.0287525
Q5NDL2	EOGT	6	3	3	1.318	0.0663197
Q9UBC2	EPS15L1	27	20	20	1.046	0.0394005
P19447	ERCC3	27	15	15	0.896	0.0273723
Q96RU3	FNBP1	9	6	6	1.616	0.000270678
P06744	GPI	39	17	14	1.011	0.652593
P11413	G6PD	75	34	34	1.191	0.000651839
Q9BT04	FUZ	4	1	1
P22083	FUT4	6	2	2
P51570	GALK1	44	13	13	1.009	0.904728
Q9BRQ8	AIFM2	26	5	5	1.114	0.0340124
Q86SF2	GALNT7	22	11	11	0.949	0.626787
Q10472	GALNT1	10	4	3	1.541	0.159015
Q9UJ14	GGT7	10	6	6	0.905	0.0194172
Q8WWB7	GLMP	5	1	1
O43716	GATC	28	3	3	1.169	0.0766008
Q9BQQ3	GORASP1	3	2	2	1.06	0.221125
P16104	H2AX	38	5	1
Q58FF6	HSP90AB4P	11	5	1
P08397	HMBS	46	14	14	0.468	1.66901e-07
P49773	HINT1	68	8	8	0.924	0.397482
P12268	IMPDH2	61	23	22	0.982	0.387585
Q8TBQ9	TMEM167A	25	2	2	0.81	0.00541269
P33176	KIF5B	35	29	23	0.966	0.229573
P05771	PRKCB	37	21	11	1.407	0.000913084
Q9BVA0	KATNB1	12	5	5	1.052	0.496061
O75387	SLC43A1	8	3	3	1.299	0.250055
Q9UFC0	LRWD1	29	14	14	0.943	0.0173458
Q9BRT6	LLPH	29	3	3	1.144	0.0244683
Q6MZP7	LIN54	9	4	4	1.193	0.339638
Q9NTJ4	MAN2C1	2	2	2	1.103	0.610319
Q9UBF1	MAGEC2	9	3	2	1.063	0.341003
Q6ZN04	MEX3B	5	2	1
Q8WZ82	OVCA2	20	3	3	1.463	0.00221683
Q9ULU4	ZMYND8	21	18	18	1.189	0.0106226
Q9P215	POGK	13	5	5	2.399	0.309466
Q8WXW3	PIBF1	12	9	9	0.826	0.0131904
Q9Y3U8	RPL36	33	5	5	1.09	0.0318535
Q96DB5	RMDN1	26	7	7	1.104	0.0193062
Q8WVD5	RNF141	10	2	2	0.691	0.0406108
Q5XPI4	RNF123	13	12	12	0.949	0.310405
Q8NCN4	RNF169	4	1	1
Q9NWU5	MRPL22	19	4	4	1.094	0.180534
Q3B726	POLR1F	3	1	1
Q13905	RAPGEF1	3	2	2	1.028	0.410858
Q8N5N7	MRPL50	52	6	6	1.062	0.280523
Q8N488	RYBP	14	2	2	1.038	0.595156
Q6P087	RPUSD3	28	8	8	1.332	0.00146821
Q9C0K1	SLC39A8	6	2	2	0.688	0.00273566
Q9HAB3	SLC52A2	4	2	2	1.262	0.00220247
Q9UQR0	SCML2	7	4	4	0.677	2.01694e-05
P58004	SESN2	35	12	12	1.168	0.00221545
Q13228	SELENBP1	32	14	14	1.104	0.00150627
O15126	SCAMP1	22	5	5	0.86	0.115182
Q969G3	SMARCE1	35	12	12	1.149	0.0491398
O15357	INPPL1	16	16	16	0.981	0.564068
Q96EQ0	SGTB	7	2	2	0.526	0.0652806
Q9Y2Z0	SUGT1	47	13	13	0.871	0.00274032
P43307	SSR1	12	3	3	1.161	0.00182137
Q71U36	TUBA1A	83	31	2	0.922	0.00633938
Q93075	TATDN2	3	2	2	1.045	0.66226
Q9Y5J6	TIMM10B	55	4	4	1.197	0.0610419
Q5H8A4	PIGG	7	5	5	0.689	0.0231716
O00391	QSOX1	7	3	3	1.894	0.00444169
Q06609	RAD51	14	3	3	0.772	0.00227165
P27708	CAD	37	60	60	1.018	0.103705
Q9ULC3	RAB23	31	6	6	0.674	0.000107344
Q9GZR2	REXO4	30	10	10	0.998	0.952337
P15927	RPA2	21	4	4	0.917	0.00159934
O95602	POLR1A	22	27	27	1.141	0.0535567
P62244	RPS15A	58	7	7	1.062	0.136377
Q9NQC3	RTN4	14	10	10	0.742	6.6566e-05
Q8TBP6	SLC25A40	16	4	4	1.046	0.652236
Q96T51	RUFY1	31	16	15	0.864	0.0058043
Q9Y399	MRPS2	31	9	9	1.094	0.0740464
Q8N1S5	SLC39A11	8	2	2	0.97	0.532273
Q8WU76	SCFD2	33	15	15	0.923	0.0071832
O75396	SEC22B	34	7	7	1.871	0.0401482
Q0VDG4	SCRN3	21	9	9	0.994	0.857902
Q9NX18	SDHAF2	7	1	1
Q9H9C1	VIPAS39	19	7	7	1.013	0.819084
Q9BQI6	SLF1	1	1	1
Q11201	ST3GAL1	8	2	2	1.358	0.136428
P23497	SP100	10	6	5	0.877	0.00698711
Q9UJC5	SH3BGRL2	57	5	5	0.642	1.08973e-05
Q9H5K3	POMK	17	3	3	1.27	0.0331669
Q96ST3	SIN3A	26	27	27	0.969	0.143798
O75431	MTX2	35	8	8	0.98	0.527645
Q9BV57	ADI1	46	9	9	1.013	0.505179
Q9GZZ1	NAA50	56	11	11	0.966	0.227273
O75323	NIPSNAP2	54	12	11	1	0.942176
Q13469	NFATC2	14	10	9	1.985	0.032157
Q9HAN9	NMNAT1	14	3	3	1.27	0.0554523
Q13952	NFYC	7	3	3	0.812	0.19552
Q13823	GNL2	30	18	18	1.121	9.14551e-06
Q9NSY0	NRBP2	12	5	5	1.109	0.17247
Q86WQ0	NR2C2AP	19	2	2	0.939	0.0741867
Q9Y3B8	REXO2	32	7	7	0.951	0.0755673
Q13416	ORC2	28	13	13	0.893	0.137966
Q8NBL1	POGLUT1	17	7	7	1.053	0.515146
O15305	PMM2	19	5	5	1.039	0.414383
P19174	PLCG1	22	23	23	0.882	0.00782569
P63208	SKP1	52	6	6	1.004	0.938997
B2RUZ4	SMIM1	15	1	1
Q9UMX1	SUFU	4	1	1
P09132	SRP19	10	1	1
Q7RTN6	STRADA	11	3	3	1.059	0.902767
Q9NRL3	STRN4	14	8	6	0.703	0.00106039
P51687	SUOX	10	3	3	1.23	0.540475
P41252	IARS1	44	44	44	0.941	0.00786886
P68366	TUBA4A	61	25	6	0.873	0.295646
Q9UPU7	TBC1D2B	3	3	3	0.726	0.170386
Q15813	TBCE	68	29	28	0.831	0.00204139
P17542	TAL1	6	2	2	0.711	0.225235
Q96QE5	TEFM	25	7	7	0.894	0.328089
Q9NWX6	THG1L	22	6	6	1.087	0.0157881
P20226	TBP	8	3	3	1.203	0.00232193
Q96EK4	THAP11	8	3	3	1.069	0.647496
A6NDG6	PGP	39	10	10	1.079	0.274053
Q8N4L2	PIP4P2	42	7	7	0.861	0.0136082
P78356	PIP4K2B	27	9	5	0.982	0.744689
P25789	PSMA4	38	8	8	0.953	0.123965
Q3MIT2	PUS10	16	6	6	1.159	0.066422
Q96QR8	PURB	17	6	6	0.779	0.072906
O60671	RAD1	21	5	5	0.903	0.128518
Q96EV2	RBM33	8	6	6	0.782	0.129927
Q9Y388	RBMX2	10	3	3	0.974	0.523373
Q9UKM9	RALY	65	15	15	1.128	0.000168992
Q96IC2	REXO5	2	1	1
P61018	RAB4B	26	5	3	0.495	0.0128263
P61586	RHOA	52	8	8	1.008	0.855071
P36578	RPL4	33	13	13	1.437	0.00546573
P46777	RPL5	38	13	13	0.991	0.705416
Q9H9Y2	RPF1	21	6	6	1.228	0.132404
Q9H0U6	MRPL18	21	3	3	0.964	0.652028
Q9BYD1	MRPL13	63	9	9	0.849	0.0168703
P62263	RPS14	64	5	5	0.983	0.819258
Q5VWQ0	RSBN1	12	8	7	1.095	0.110727
P62241	RPS8	49	10	10	1.244	0.0484764
P62308	SNRPG	25	2	2	0.924	0.39816
Q9H173	SIL1	20	7	7	1.103	0.458096
Q14BN4	SLMAP	7	5	5	1.161	0.376487
Q9UNH7	SNX6	43	16	15	0.973	0.482534
Q9NZQ3	NCKIPSD	12	8	8	1.027	0.407584
Q9NYA1	SPHK1	4	1	1
Q5T6F2	UBAP2	16	12	12	1.206	0.0980188
Q9BZX2	UCK2	24	5	4	0.78	0.073548
Q96RU2	USP28	15	12	12	0.712	0.0493325
P21675	TAF1	5	8	8	1.146	0.0648484
Q7Z7C8	TAF8	14	3	3	1.145	0.560345
Q9NP81	SARS2	20	7	7	1.118	0.000188332
Q7L7X3	TAOK1	14	11	8	0.999	0.92427
Q92994	BRF1	10	5	5	1.11	0.0913193
Q5QJE6	DNTTIP2	22	15	15	0.942	0.000836451
Q9BVT8	TMUB1	21	3	3	0.919	0.00621315
Q7Z412	PEX26	14	3	3	1.041	0.698439
Q8IZL8	PELP1	19	14	14	0.982	0.750588
Q9Y6X2	PIAS3	1	1	1
O43660	PLRG1	47	19	19	1.09	0.0178352
Q9NRZ5	AGPAT4	10	3	3	1.154	0.227333
O75915	ARL6IP5	14	3	3	1.148	0.0165217
O95685	PPP1R3D	8	2	2	0.823	0.00460912
Q9NRG1	PRTFDC1	20	4	4	1.024	0.815918
P18433	PTPRA	8	4	4	1.102	0.126894
Q86Y79	PTRH1	12	1	1
Q96DM3	RMC1	18	8	8	0.841	0.104353
Q9Y3C5	RNF11	12	1	1
Q8N5L8	RPP25L	52	4	4	1.267	0.0145545
Q7Z2W9	MRPL21	31	4	4	1.086	0.281566
Q8IXW5	RPAP2	16	7	7	0.655	0.0796013
O15318	POLR3G	13	2	2	0.798	0.000789835
Q9UIY3	RWDD2A	5	1	1
Q9UHR5	SAP30BP	27	7	7	0.962	0.437539
O75391	SPAG7	26	5	5	0.943	0.18759
Q9BRT9	GINS4	43	8	8	1.083	0.0311547
Q9BRV8	SIKE1	25	4	4	0.671	0.0529116
P00441	SOD1	64	6	6	0.93	0.294778
Q96NB2	SFXN2	6	2	2	1.761	0.000132965
Q8NEM2	SHCBP1	15	9	9	1.214	0.01712
P51532	SMARCA4	23	30	20	1.079	0.00266158
Q9UH65	SWAP70	27	11	11	1.205	0.532371
O15020	SPTBN2	6	11	7	1.674	0.0536263
Q8NEF9	SRFBP1	15	6	6	0.879	0.000788443
Q9Y6E0	STK24	20	8	5	0.886	0.079036
P32856	STX2	8	2	2	1.199	0.0240018
Q9P246	STIM2	3	2	1
O94804	STK10	4	4	3	1.417	0.00577141
Q9NP77	SSU72	26	4	4	0.895	0.535046
O95379	TNFAIP8	30	3	3	1.356	0.279221
Q8WUA4	GTF3C2	23	13	13	1.192	0.00181173
Q96CP7	TLCD1	5	1	1
Q92526	CCT6B	15	7	1
Q5T0D9	TPRG1L	7	1	1
Q96DC7	TMCO6	2	1	1
Q8WV44	TRIM41	3	1	1
Q6PJ69	TRIM65	32	11	11	1.02	0.729737
A0PJW6	TMEM223	26	4	4	1.08	0.00173776
Q9UKI8	TLK1	25	15	8	1.035	0.681165
Q9NX00	TMEM160	10	3	3	1.173	0.295156
Q9BZE2	PUS3	16	7	7	0.913	0.472802
P51151	RAB9A	34	6	6	0.905	0.0983998
P28749	RBL1	2	2	2	1.522	0.074934
Q96S59	RANBP9	24	11	10	0.995	0.90366
P10114	RAP2A	31	5	1
P43487	RANBP1	52	6	6	1.046	0.019308
Q8WWW0	RASSF5	12	4	4	1.086	0.746652
Q6IQ22	RAB12	24	6	5	0.928	0.514398
P11233	RALA	30	5	2	0.934	0.652325
Q92930	RAB8B	41	8	3	1.338	0.0127199
O43251	RBFOX2	16	5	5	1.069	0.53809
P48382	RFX5	2	1	1
P18077	RPL35A	46	6	6	1.081	0.0097222
O00584	RNASET2	22	4	4	1.56	1.11819e-05
P60602	ROMO1	35	3	3	0.618	5.42794e-05
Q9BYD6	MRPL1	10	5	5	1.149	0.00240556
Q8TEU7	RAPGEF6	11	14	11	1.031	0.503965
Q96EL3	MRPL53	47	4	4	1.275	0.00307736
P24928	POLR2A	22	39	39	0.979	0.407011
P46783	RPS10	52	9	9	1.002	0.959728
O95059	RPP14	23	2	2	0.946	0.659627
Q5PRF9	SAMD4B	10	5	5	0.771	0.00130067
Q14683	SMC1A	36	44	44	1.065	0.0512287
Q9UQQ2	SH2B3	6	2	2	1.199	0.0597508
O94768	STK17B	6	2	2	1.842
Q9Y2H1	STK38L	22	8	6	0.989	0.570899
Q8NCC5	SLC37A3	2	1	1
O95926	SYF2	34	7	7	1.09	0.0112411
P62328	TMSB4X	27	1	1
Q15545	TAF7	21	5	5	0.953	0.325216
P35269	GTF2F1	30	11	11	1.101	0.136071
Q8IYL2	TRMT44	2	1	1
Q9HC21	SLC25A19	25	9	9	1.097	0.381055
Q9Y2W1	THRAP3	22	20	19	1.061	0.441488
Q7Z7H5	TMED4	28	6	6	0.99	0.901713
Q96B77	TMEM186	16	4	4	1.089	0.225802
Q15025	TNIP1	3	2	2	1.568	0.152677
Q8NB14	USP38	6	5	5	0.943	0.568458
Q8IWV7	UBR1	7	8	8	0.866	0.254335
O00264	PGRMC1	46	9	8	1.078	0.0192212
Q15126	PMVK	50	10	10	1.055	0.607489
P60510	PPP4C	60	12	10	0.92	0.333468
Q8TCS8	PNPT1	42	27	27	0.988	0.299956
P46781	RPS9	40	12	12	1.154	0.013813
P62081	RPS7	40	5	5	1.079	0.00305994
O15260	SURF4	22	5	5	1.038	0.272192
Q13501	SQSTM1	28	6	6	1.212	0.00478983
P62857	RPS28	46	3	3	1.015	0.41385
P62273	RPS29	34	2	2	1.111	0.0360663
P62304	SNRPE	25	2	2	0.937	0.074905
Q9Y265	RUVBL1	55	20	20	0.794	7.08956e-05
O14975	SLC27A2	38	16	16	1.717	0.000638893
Q96QD8	SLC38A2	4	1	1
Q9Y224	RTRAF	51	15	15	1.003	0.893832
Q8N755	SLC66A3	10	2	2	1.091	0.367647
P82663	MRPS25	64	9	9	1.116	0.00147975
Q9BQC6	MRPL57	38	4	4	1.091	0.177123
Q6UVJ0	SASS6	18	9	9	0.97	0.466761
Q7Z6J9	TSEN54	13	4	4	1.393	0.177219
Q15036	SNX17	10	4	4	0.799	0.000348299
Q9H2V7	SPNS1	10	4	4	0.802	0.0118518
O95295	SNAPIN	23	3	3	0.705	0.000340936
Q08AE8	SPIRE1	5	2	2	6.236	0.454503
Q9Y448	KNSTRN	36	8	8	0.962	0.584057
Q8NDZ2	SIMC1	3	2	2	1.131	0.47411
P53597	SUCLG1	11	4	4	1.028	0.687013
Q01082	SPTBN1	48	90	84	0.968	0.00288334
Q15831	STK11	15	3	3	0.973	0.914673
Q13188	STK3	20	10	9	0.847	0.177749
Q13247	SRSF6	27	10	6	1.029	0.133995
P52788	SMS	62	17	17	0.966	0.289457
Q9Y6I9	TEX264	19	5	5	0.893	0.00630671
Q9UMZ2	SYNRG	5	4	4	0.839	0.32889
Q4KMP7	TBC1D10B	3	3	3	1.042	0.711384
Q13148	TARDBP	27	9	9	1.055	0.37411
Q9BQE3	TUBA1C	83	31	4	0.874	0.00535057
Q16594	TAF9	23	5	5	1.26	0.0910277
Q9H3N1	TMX1	25	8	8	1.139	0.0622921
O14562	UBFD1	15	4	4	1.19	0.0192232
Q93008	USP9X	22	51	51	0.973	0.278468
Q6DKJ4	NXN	9	2	2	1.017	0.929822
Q02127	DHODH	33	10	10	0.824	0.00373229
P98175	RBM10	21	17	16	0.958	0.271559
O15315	RAD51B	3	1	1
Q9H0T7	RAB17	5	1	1
Q07020	RPL18	21	4	4	1.204	0.111385
Q02878	RPL6	39	12	12	1.657	0.00446463
P18124	RPL7	45	13	13	1.272	0.0481667
Q6P1L8	MRPL14	40	5	5	0.946	0.308546
P07602	PSAP	18	9	9	1.123	0.00804444
P57772	EEFSEC	22	10	10	1.155	0.0748455
Q14151	SAFB2	30	25	15	1.099	0.00249023
Q14141	SEPTIN6	37	15	6	0.879	0.0493457
Q9BQF6	SENP7	2	2	2	1.748	0.173438
Q15858	SCN9A	1	1	1
Q8TAD8	SNIP1	21	6	6	1.125	0.14239
Q13596	SNX1	16	9	8	1.05	0.432346
Q8WVK2	SNRNP27	19	2	2	0.936	0.35324
Q99720	SIGMAR1	21	4	4	1.25	0.313684
Q9UIU6	SIX4	2	1	1
Q15477	SKIV2L	6	5	5	0.797	0.225974
Q13485	SMAD4	16	8	8	0.852	0.0733485
Q9BPZ7	MAPKAP1	11	4	4	1.081	0.294188
A6NIH7	UNC119B	46	6	5	0.955	0.28806
Q6IPR3	TYW3	30	6	6	0.892	0.0613671
P62191	PSMC1	47	15	15	0.922	0.0219479
P0CG39	POTEJ	6	5	2	0.945	0.291879
Q9P2R6	RERE	4	4	4	1.073	0.27439
Q6NUM9	RETSAT	11	4	4	1.268	0.452223
Q68EM7	ARHGAP17	14	8	8	1.33	0.00444545
P49247	RPIA	35	10	10	0.859	0.0996184
Q9BQ52	ELAC2	31	16	16	1.091	0.137742
Q63HN8	RNF213	20	86	86	0.85	4.60947e-05
Q9NRR4	DROSHA	7	8	8	0.979	0.984361
P52435	POLR2J	18	2	2	1.143	0.038734
Q9BYD3	MRPL4	33	7	7	1.099	0.0951876
P47736	RAP1GAP	20	10	10	0.487	0.000498646
P30876	POLR2B	33	31	31	1.113	0.00124398
Q9NVU0	POLR3E	35	17	17	1.077	0.227979
Q7L523	RRAGA	27	7	7	0.827	0.017242
P62701	RPS4X	43	12	12	1.077	0.0411553
Q96T23	RSF1	12	12	12	1.1	0.0825107
P62847	RPS24	35	5	5	0.999	0.991762
P25815	S100P	24	2	2	0.627	4.16221e-05
Q9H2H9	SLC38A1	5	3	3	1.971	0.00283031
Q96CQ1	SLC25A36	9	2	1
P82650	MRPS22	47	14	14	1.128	0.0133823
Q92504	SLC39A7	3	1	1
Q8NBI5	SLC43A3	3	2	2	0.842	0.037228
Q9Y467	SALL2	3	2	2	1.871	0.0433126
Q9H7L9	SUDS3	17	4	4	1.091	0.184794
O60613	SELENOF	5	1	1
P31040	SDHA	50	24	24	0.959	0.0213943
Q8N5C6	SRBD1	16	12	12	1.189	0.363125
Q6PI48	DARS2	41	22	22	1.145	8.80498e-05
O75691	UTP20	23	54	54	1.032	0.384778
Q9NP79	VTA1	34	9	9	0.88	0.002361
Q14249	ENDOG	17	4	4	1.599	0.00231607
Q9NV35	NUDT15	40	4	4	1.023	0.888009
Q9UKX7	NUP50	27	11	11	1.287	5.62001e-06
Q9NZW5	PALS2	35	17	15	1.219	0.00611136
P50479	PDLIM4	24	6	6	1.165	0.623134
P78364	PHC1	1	1	1
Q96G03	PGM2	39	21	21	0.754	0.000158715
O94763	URI1	19	6	6	0.944	0.540659
O75792	RNASEH2A	30	10	10	0.9	0.0775025
Q4U2R6	MRPL51	9	1	1
P0DPB6	POLR1D	61	7	6	1.041	0.620252
Q9BUI4	POLR3C	28	10	10	1.032	0.663079
Q9BXS9	SLC26A6	3	1	1
Q9UPS6	SETD1B	1	2	2	1.057	0.435308
Q9BYW2	SETD2	5	10	10	1.014	0.918561
Q9P0U3	SENP1	11	6	6	1.144	0.00564886
Q96RF0	SNX18	1	1	1
P35610	SOAT1	12	6	6	1.086	0.257654
Q6GMV2	SMYD5	19	6	6	1.104	0.271726
Q15506	SPA17	10	1	1
Q587I9	SFT2D3	7	1	1
Q8IX90	SKA3	29	9	9	0.971	0.572084
Q2M3G4	SHROOM1	3	3	3	1.14	0.301129
Q9Y3F4	STRAP	43	12	12	0.972	0.113992
Q08170	SRSF4	13	6	2	1.091	0.254621
Q9NSD9	FARSB	42	21	21	0.957	0.0707
P53611	RABGGTB	15	5	5	0.942	0.149703
Q99640	PKMYT1	15	4	4	1.368	6.24607e-05
P54277	PMS1	5	4	4	0.833	0.132957
Q9UKL6	PCTP	30	9	9	0.703	0.000406793
Q9Y4G2	PLEKHM1	1	1	1
Q13393	PLD1	11	9	9	0.984	0.563983
Q9NRZ7	AGPAT3	9	3	3	1.068	0.408477
P17980	PSMC3	48	17	17	0.978	0.418439
P26599	PTBP1	54	17	15	1.119	0.0420288
Q5JS54	PSMG4	24	2	2	0.887	0.24337
P07919	UQCRH	38	4	4	0.798	0.00573442
P46063	RECQL	42	21	20	0.89	0.000329069
P61106	RAB14	67	12	11	0.858	0.00140858
Q6ZS17	RIPOR1	11	11	11	0.818	0.0882972
O14593	RFXANK	5	1	1
Q07960	ARHGAP1	35	11	11	1.239	0.00510411
P50914	RPL14	22	5	5	1.181	0.0175443
Q9BWW4	SSBP3	16	4	2	1.324	0.00530438
P49591	SARS1	43	20	20	1.053	0.0225139
Q15814	TBCC	32	9	9	0.985	0.645094
Q8IUX1	TMEM126B	21	5	5	0.924	0.0242988
Q13885	TUBB2A	69	22	1
P37802	TAGLN2	67	12	12	1.042	0.0988376
Q5TEJ8	THEMIS2	14	6	6	0.684	0.0841352
Q13472	TOP3A	6	6	6	1.292	0.0630526
Q96KB5	PBK	41	12	12	0.767	0.00128557
Q5T7W7	TSTD2	4	2	2	0.755	0.0297698
P30536	TSPO	9	2	2	1.063	0.0123162
Q7Z4L5	TTC21B	6	5	4	0.705	0.0613581
A0JNW5	UHRF1BP1L	5	4	4	0.821	0.0921804
O95071	UBR5	19	44	44	0.839	0.000141416
Q32P28	P3H1	44	23	23	1.203	0.0651248
Q9Y230	RUVBL2	52	22	22	0.826	7.81743e-06
Q01196	RUNX1	8	3	3	1.719	0.10412
Q9Y291	MRPS33	27	2	2	1.002	0.998141
Q96CM3	RPUSD4	7	2	2	1.423	0.0162464
Q96ER3	SAAL1	25	9	9	1.06	0.39547
P82932	MRPS6	39	5	5	1.022	0.442864
Q9NZJ4	SACS	1	2	2	1.228	0.00646043
Q15043	SLC39A14	7	2	2	0.249	0.111754
P53794	SLC5A3	5	3	3	0.832	0.0647316
O43865	AHCYL1	38	17	9	0.912	0.001258
Q8TBK2	SETD6	12	3	3	3.009	0.0121757
Q9BVL4	SELENOO	12	6	6	1.506	0.0823844
Q8TEV9	SMCR8	3	2	2	0.711	0.371328
Q8WU79	SMAP2	28	11	11	1.016	0.486577
P38935	IGHMBP2	12	7	7	0.964	0.582272
Q8IY18	SMC5	22	19	19	1.057	0.360656
Q53S58	TMEM177	22	4	4	1.026	0.954434
Q9UH99	SUN2	21	9	9	1.396	0.036186
P19484	TFEB	13	4	2
Q8NFU7	TET1	2	2	2	1.071	0.679373
Q15554	TERF2	21	9	9	0.682	1.19184e-06
Q12931	TRAP1	47	30	29	0.902	3.23165e-05
A5PLN9	TRAPPC13	30	8	8	0.881	0.244318
O95807	TMEM50A	6	1	1
Q04323	UBXN1	51	10	10	1.009	0.748096
P21281	ATP6V1B2	43	18	18	0.839	0.00154233
P38606	ATP6V1A	47	24	24	0.825	0.001341
Q93050	ATP6V0A1	21	15	14	0.776	0.00238511
Q8IWA0	WDR75	33	21	21	0.971	0.207817
Q9NQH7	XPNPEP3	10	5	4	0.757	0.00130985
P37198	NUP62	21	8	8	1.027	0.271218
O75340	PDCD6	54	8	8	0.946	0.152561
O14737	PDCD5	42	5	5	0.75	0.000532144
Q32M88	PGGHG	7	3	3	1.418	0.000661509
P12955	PEPD	44	16	16	0.989	0.601731
P11216	PYGB	28	21	17	0.838	0.492419
Q13610	PWP1	38	13	13	1.151	0.00105917
Q9Y2P8	RCL1	24	9	9	1.062	0.120756
Q9BQ04	RBM4B	42	13	2	1.175	0.307507
Q5TC82	RC3H1	6	4	4	1.108	0.272843
Q9UJ41	RABGEF1	14	6	6	1.04	0.637419
Q8N0T1	RBIS	25	3	3	1.44	0.0462219
O43353	RIPK2	12	4	4	0.955	0.431248
P51606	RENBP	24	10	10	1.372	0.000238346
P05388	RPLP0	32	9	9	1	0.975901
O15160	POLR1C	35	9	9	0.963	0.262248
Q9Y3B7	MRPL11	33	6	6	1.05	0.0843786
Q9NQ50	MRPL40	24	5	5	1.079	0.00712857
Q8N983	MRPL43	26	4	4	0.99	0.821457
P62269	RPS18	49	9	9	1.061	0.196427
Q8NFX7	STXBP6	17	4	4	0.005	0.000137365
P51692	STAT5B	40	24	8	0.86	0.00409084
P61956	SUMO2	11	1	1
Q9NZ09	UBAP1	12	4	4	1.045	0.653093
Q66K14	TBC1D9B	14	13	13	0.977	0.81898
Q9UK61	TASOR	7	12	12	0.849	0.138619
Q9UBB9	TFIP11	32	20	20	1.03	0.404329
Q99757	TXN2	37	3	3	1.053	0.426755
P09110	ACAA1	27	7	7	1.422	0.00789614
P57088	TMEM33	34	9	9	0.61	1.84977e-06
O15533	TAPBP	12	4	4	1.141	0.0264753
O94826	TOMM70	42	23	23	0.996	0.851903
P13674	P4HA1	48	19	19	0.812	0.000218561
P62937	PPIA	69	10	10	1.009	0.304251
O94906	PRPF6	36	33	33	1.064	0.049551
Q9ULR3	PPM1H	41	14	14	1.383	0.000222758
O00232	PSMD12	47	22	22	1.003	0.928184
P22695	UQCRC2	38	13	13	0.937	0.013649
O94761	RECQL4	6	4	4	1.286	0.102004
Q9UBF6	RNF7	30	2	2	1.016	0.584744
Q9Y580	RBM7	52	9	9	1.066	0.0746175
Q9H082	RAB33B	28	5	4	0.794	0.00013994
Q8IUD2	ERC1	9	8	8	0.679	0.0740073
P27635	RPL10	43	8	8	1.091	0.0048997
Q9UHA3	RSL24D1	12	2	2	1.149	0.0182985
Q9BQ48	MRPL34	13	1	1
O75575	CRCP	16	2	2	0.865	0.396644
P84022	SMAD3	20	7	2	1.589	0.00220606
A6NHR9	SMCHD1	35	60	60	0.773	8.31786e-05
P37108	SRP14	35	6	6	0.855	0.0147515
O00186	STXBP3	26	15	15	1.111	0.0162416
P49675	STAR	16	3	3	2.605	0.103291
Q13190	STX5	40	11	11	1.072	0.128134
Q13586	STIM1	36	17	16	0.996	0.848096
Q658P3	STEAP3	11	4	4	1.561	0.114605
Q96A49	SYAP1	35	10	10	0.932	0.069963
P49590	HARS2	21	11	5	0.991	0.866271
Q15572	TAF1C	6	4	4	1.035	0.466702
Q5T011	SZT2	0	1	1
Q7Z422	SZRD1	39	4	4	1.095	0.137963
Q9C0D5	TANC1	15	20	20	1.146	0.0117649
Q9P031	CCDC59	4	1	1
Q9NYL9	TMOD3	51	14	14	0.989	0.654043
P02787	TF	2	2	1
Q9C030	TRIM6	5	2	1
Q8TCG2	PI4K2B	12	4	4	0.672	0.0026335
Q86UU1	PHLDB1	3	3	3	0.428	0.00805993
Q5T6S3	PHF19	11	6	6	1.03	0.652492
Q99569	PKP4	6	5	5	0.857	0.0393293
P49643	PRIM2	24	8	8	1.116	0.116868
P06454	PTMA	23	4	4	1.379	0.164328
P17706	PTPN2	30	10	10	0.862	0.0015033
O75832	PSMD10	57	8	8	0.895	0.0910632
Q8TBN0	RAB3IL1	24	6	6	0.281	0.000128578
Q969Q5	RAB24	21	5	5	0.933	0.01567
P62820	RAB1A	71	13	5	0.895	0.0655664
P35249	RFC4	52	14	14	0.927	0.0375451
Q6GYQ0	RALGAPA1	6	8	8	0.932	0.494574
Q86X27	RALGPS2	4	3	3	0.768	0.0670585
Q01201	RELB	1	1	1
Q9P0P0	RNF181	48	6	6	2.624	0.00172014
P78317	RNF4	9	1	1
Q9H7B2	RPF2	28	8	8	0.83	0.0171916
Q9Y3B9	RRP15	26	8	8	1.17	0.00980613
Q9HA92	RSAD1	3	1	1
Q9Y2P4	SLC27A6	16	9	9	3.049	1.04431e-05
Q86VD7	SLC25A42	5	2	2	0.945	0.645821
P82930	MRPS34	48	9	9	1.086	0.0746757
Q9BXI6	TBC1D10A	5	3	3	1.685	0.141354
Q9NSI8	SAMSN1	58	16	16	0.929	0.034708
Q86XZ4	SPATS2	5	3	3	0.93	0.264349
O95721	SNAP29	54	11	11	0.732	1.44038e-06
Q9BX95	SGPP1	2	1	1
Q149N8	SHPRH	3	4	4	1.256	0.204828
Q96FS4	SIPA1	13	9	9	1.042	0.742353
Q9Y5W9	SNX11	8	1	1
Q9BXP5	SRRT	35	31	31	1.023	0.455458
Q92574	TSC1	4	3	3	1.281	0.698992
Q5XKP0	MICOS13	25	2	2	0.899	0.201549
O60291	MGRN1	3	1	1
Q9BRQ6	CHCHD6	40	6	6	1.462	0.0587904
Q15528	MED22	26	4	4	0.99	0.966022
Q9GZQ8	MAP1LC3B	22	3	3	0.64	1.05332e-05
Q9UBG0	MRC2	7	6	6	1.092	0.767399
Q9BV20	MRI1	25	7	7	0.973	0.517829
Q9HCH0	NCKAP5L	1	1	1
Q9BTX1	NDC1	25	9	9	0.952	0.188004
Q92597	NDRG1	17	4	4	0.778	0.496114
P36955	SERPINF1	4	2	2	0.968
Q5C9Z4	NOM1	19	13	13	0.772	0.00127679
Q00653	NFKB2	26	17	17	1.992	0.0345067
P49790	NUP153	22	22	22	1.009	0.858798
Q96MF7	NSMCE2	17	4	4	0.892	0.154215
P10588	NR2F6	11	3	3	0.932	0.57519
P22059	OSBP	32	21	19	1.027	0.353691
Q6IN85	PPP4R3A	21	18	11	1.169	4.04872e-05
O60925	PFDN1	65	9	9	0.904	0.110967
O95562	SFT2D2	6	1	1
Q9NZC9	SMARCAL1	6	4	4	0.753	0.0552296
Q9UQE7	SMC3	34	40	39	1.094	0.0566054
Q99717	SMAD5	15	4	4	0.934	0.726956
P61764	STXBP1	23	12	12	0.666	6.67722e-05
Q8WXE9	STON2	8	6	6	2.442	0.00429125
P27105	STOM	32	7	7	1.494	9.8573e-06
Q7KZ85	SUPT6H	28	36	36	0.977	0.395068
O95149	SNUPN	5	2	2
Q15208	STK38	24	8	6	1.075	0.114271
Q5JTZ9	AARS2	22	16	16	0.95	0.331141
Q16563	SYPL1	20	3	3	1.117	0.0210581
P10636	MAPT	8	5	5	1.335	0.134263
Q96I59	NARS2	32	11	11	1.072	0.272871
Q53T94	TAF1B	7	2	2
Q7L3T8	PARS2	16	6	6	1.083	0.264916
Q6P1X5	TAF2	11	9	9	0.931	0.56614
Q00403	GTF2B	27	7	7	1.009	0.766855
Q5JRA6	MIA3	25	32	32	0.933	0.131718
Q8WUY1	THEM6	34	6	6	0.895	0.333264
Q16762	TST	38	8	7	1.111	0.0465631
O43615	TIMM44	33	15	15	0.994	0.765725
Q9NPL8	TIMMDC1	18	5	5	0.83	0.103703
P49368	CCT3	61	33	33	0.829	0.00410778
Q15643	TRIP11	10	18	18	1.093	0.32619
Q9Y4A5	TRRAP	16	46	46	1.159	0.0628036
O75817	POP7	21	2	2	1.423	0.18711
P78527	PRKDC	46	175	175	0.988	0.0252949
O43663	PRC1	15	9	8	0.859	0.00121228
P53801	PTTG1IP	14	2	2	1.01	0.876485
Q14997	PSME4	24	35	35	0.803	1.93853e-05
Q16401	PSMD5	54	21	21	0.853	0.0012758
O95456	PSMG1	47	11	11	0.756	0.000478287
P22234	PAICS	49	19	19	0.887	0.000231879
P31930	UQCRC1	51	18	17	0.976	0.269723
O14949	UQCRQ	46	5	5	0.848	0.040787
Q9BRP8	PYM1	41	5	5	1.124	0.0205998
Q96PZ0	PUS7	30	16	16	1.282	0.00771915
O14802	POLR3A	28	28	28	1.034	0.493675
Q9Y3B4	SF3B6	45	5	5	1.086	0.107955
Q9UIL1	SCOC	11	1	1
Q13425	SNTB2	8	4	3	1.062	0.390469
Q8IY81	FTSJ3	32	19	19	0.972	0.406636
Q8TAQ2	SMARCC2	31	27	21	1.171	0.00115911
O43255	SIAH2	5	2	2
P51531	SMARCA2	13	18	8	0.951	0.614734
Q9NR46	SH3GLB2	24	9	8	0.973	0.741766
O94842	TOX4	8	4	4	1.066	0.929904
Q9UNL2	SSR3	12	2	2	1.189	0.155062
O43805	SSNA1	15	2	2	0.868	0.0439555
O75886	STAM2	6	3	2	1.116	0.49709
P40763	STAT3	47	27	27	1.25	3.81032e-06
Q9UNK0	STX8	21	4	4	0.788	0.0171853
Q9HD15	SRA1	35	7	7	1.073	0.105318
Q92797	SYMPK	38	34	34	1.029	0.0808102
Q9NYB0	TERF2IP	31	10	10	0.94	0.316399
Q9P016	THYN1	39	9	9	0.89	0.0290913
Q6I9Y2	THOC7	52	9	9	0.821	0.325826
Q9UNS1	TIMELESS	11	9	9	0.956	0.660031
Q02880	TOP2B	35	48	35	1.33	3.83161e-05
Q9BTV4	TMEM43	40	11	11	1.118	0.0150661
P67936	TPM4	50	16	10	1.231	0.00566421
Q9BVK6	TMED9	31	7	7	1.038	0.093326
Q9BQ61	TRIR	26	3	3	0.802	0.00589823
Q969M1	TOMM40L	12	3	3	0.877	0.121908
Q12974	PTP4A2	38	6	6	1.374	3.28121e-05
Q9NYU1	UGGT2	4	7	3	1.181	0.231658
P83876	TXNL4A	30	4	4	0.9	0.0217754
Q969T4	UBE2E3	24	4	1
P49721	PSMB2	60	8	8	1.019	0.719686
O43447	PPIH	55	10	10	1.053	0.119573
Q5JRX3	PITRM1	36	25	25	1.055	0.0278247
Q9UHX1	PUF60	46	23	23	1.003	0.802855
Q06124	PTPN11	45	21	21	0.962	0.0990943
Q7Z7A4	PXK	18	6	6	1.038	0.658645
Q14257	RCN2	38	10	10	0.808	0.140395
Q9NR77	PXMP2	23	5	5	0.733	0.000114245
Q8NDT2	RBM15B	7	5	3	1.076	0.230103
P54727	RAD23B	30	11	9	0.947	0.146034
Q15291	RBBP5	25	10	10	0.988	0.824024
Q9UL25	RAB21	23	5	5	0.815	0.00150986
Q15032	R3HDM1	1	1	1
P52758	RIDA	41	4	4	0.702	0.00333398
Q9BRS2	RIOK1	16	10	10	0.974	0.88164
P61254	RPL26	36	9	2	1.127	0.0586102
P05386	RPLP1	14	1	1
Q9H2W6	MRPL46	19	3	3	1.043	0.698359
Q9NW08	POLR3B	23	20	20	1.029	0.769106
P61086	UBE2K	46	9	9	0.629	3.18882e-05
Q8TF42	UBASH3B	18	6	5
Q9BQB6	VKORC1	7	1	1
Q8TED0	UTP15	34	16	16	0.941	0.0572563
Q96RL7	VPS13A	3	8	8	0.849	0.0117163
O14980	XPO1	44	38	38	1.022	0.354341
P98170	XIAP	20	8	8	0.825	0.171765
Q86VN1	VPS36	38	14	14	0.795	0.0059001
Q96QK1	VPS35	38	26	26	0.869	0.000230456
O43933	PEX1	8	11	11	0.949	0.08736
Q9P1Y6	PHRF1	3	3	3	0.868	0.230117
O00764	PDXK	46	12	12	0.956	0.22492
Q9NWS0	PIH1D1	46	9	9	0.968	0.446781
P83881	RPL36A	24	3	1
P22626	HNRNPA2B1	61	21	17	1.012	0.744928
Q96E14	RMI2	13	2	2	1.165	0.137872
Q99942	RNF5	28	3	3	0.977	0.935257
P62070	RRAS2	37	7	5	0.737	3.27901e-05
Q5JTH9	RRP12	30	32	31	1.041	0.121684
Q96EU6	RRP36	27	7	6	0.492	0.000482727
P62314	SNRPD1	37	4	4	0.996	0.964322
O95347	SMC2	37	41	41	0.976	0.391691
Q9UHJ3	SFMBT1	6	3	3	0.855	0.461505
Q9P2R7	SUCLA2	32	15	15	1.026	0.519133
P51571	SSR4	29	4	4	1.009	0.84264
Q13813	SPTAN1	50	102	102	0.97	0.00442477
Q6IBS0	TWF2	58	18	14	0.993	0.6695
Q9NUL3	STAU2	17	8	6	1.03	0.479308
Q13243	SRSF5	25	6	5	1.331	9.65326e-05
Q8NBJ7	SUMF2	33	11	11	1.118	0.0288655
Q9P2J5	LARS1	40	40	40	0.889	0.00716894
Q86VP1	TAX1BP1	5	4	4	0.971	0.701258
Q8NF91	SYNE1	0	2	2	0.911	0.0762449
Q92609	TBC1D5	22	15	15	0.757	0.00212122
P04350	TUBB4A	60	19	1
Q9H7E2	TDRD3	9	4	4	1.051	0.315739
O75674	TOM1L1	9	3	3	0.813	0.538387
Q15785	TOMM34	57	17	17	0.971	0.307594
Q9Y320	TMX2	13	4	4	0.888	0.586661
Q92544	TM9SF4	18	8	8	0.922	0.135237
Q9H0R3	TMEM222	13	1	1
Q96AY4	TTC28	1	2	2
O75643	SNRNP200	44	81	81	1.013	0.576487
P17948	FLT1	1	2	1
Q8IXV7	KLHDC8B	6	1	1
Q6P1Q9	METTL2B	19	6	6	1.044	0.630094
Q86VX9	MON1A	3	2	2	1.243
Q9Y6K5	OAS3	4	4	4	0.954	0.932955
Q9BZ23	PANK2	7	4	4	1.76	0.0495644
P42356	PI4KA	22	38	38	1.09	0.781406
Q13523	PRPF4B	19	17	17	1.042	0.129348
O60828	PQBP1	30	4	4	1.244	0.000200358
Q8WV83	SLC35F5	3	1	1
Q9BY42	RTF2	9	2	2	0.85	0.61463
Q9BXP2	SLC12A9	4	3	3	1.109	0.789027
Q9NP92	MRPS30	19	6	6	1.105	0.082289
P82921	MRPS21	25	2	2	1.01	0.737194
Q96CW6	SLC7A6OS	6	2	2	0.756	0.00125364
Q9UBT2	UBA2	49	21	21	1.001	0.978847
P82933	MRPS9	37	12	12	1.189	0.00301488
O95487	SEC24B	17	17	15	1.109	0.263912
O94855	SEC24D	24	17	16	1.039	0.492464
Q9Y3Z3	SAMHD1	34	16	16	1.111	0.133271
Q9Y512	SAMM50	40	15	15	0.991	0.66001
Q96EE3	SEH1L	62	15	15	0.862	0.00533633
P78330	PSPH	39	8	8	0.883	2.53005e-05
Q02447	SP3	12	6	6	1.028	0.73697
Q9H930	SP140L	3	2	1
P62316	SNRPD2	56	7	7	1.003	0.889361
Q9Y5K5	UCHL5	39	10	10	0.971	0.401433
Q969M7	UBE2F	24	3	3	0.952	0.720095
Q96JH7	VCPIP1	19	17	17	0.933	0.121944
P45880	VDAC2	61	13	13	0.939	0.209459
Q9HCE5	METTL14	25	7	7	1.236	0.0348666
Q96S19	METTL26	29	6	6	0.988	0.811
Q13608	PEX6	10	7	7	1.033	0.734715
P08237	PFKM	37	23	20	0.818	4.8355e-05
Q8IXK0	PHC2	10	8	8	1.163	0.0917431
P30044	PRDX5	48	8	8	1.027	0.437231
O75475	PSIP1	24	12	11	0.937	0.0462355
Q92530	PSMF1	25	6	6	1.021	0.867568
Q86X10	RALGAPB	15	15	15	0.73	0.0224026
O15514	POLR2D	44	4	4	0.9	0.310345
P62979	RPS27A	55	8	2	0.918	0.0205595
Q9BQE4	SELENOS	21	3	3	1.149	0.090102
P23246	SFPQ	40	28	26	1.081	0.000182883
Q96L92	SNX27	34	14	14	0.81	0.00360956
Q9BVQ7	SPATA5L1	19	11	11	0.939	0.0779886
Q99747	NAPG	43	12	12	0.638	3.9081e-05
O95630	STAMBP	26	8	8	1.018	0.636663
Q9NV66	TYW1	6	4	4	0.864	0.12837
P25490	YY1	27	8	8	1.261	0.0303016
P57081	WDR4	27	8	8	0.856	0.0624071
O60508	CDC40	27	12	12	1.01	0.886283
P61225	RAP2B	31	5	1
P63244	RACK1	89	23	23	1.052	0.273933
Q9H0U4	RAB1B	70	11	3	0.955	0.417041
Q92785	DPF2	38	9	8	1.182	0.00133414
Q969Q0	RPL36AL	25	4	2	1.274	0.0278805
Q969S9	GFM2	10	7	7	0.912	0.145242
O00411	POLRMT	22	19	19	1.456	0.00017015
O94888	UBXN7	30	10	10	1.003	0.96191
P17480	UBTF	28	19	19	1.198	0.00173671
Q6BDS2	UHRF1BP1	14	15	15	0.962	0.636037
Q08AM6	VAC14	33	21	21	0.998	0.772581
Q01831	XPC	10	7	7	0.967	0.498131
Q9Y4P8	WIPI2	20	6	6	1.063	0.108994
Q6UXN9	WDR82	22	7	7	1.032	0.202873
Q9Y2I8	WDR37	13	4	4	1.364	0.332791
P16333	NCK1	28	10	9	0.981	0.461351
A2RRP1	NBAS	27	51	51	0.95	0.017827
Q16621	NFE2	12	4	4	0.776	0.00795481
O14524	NEMP1	5	3	3	1.151	0.146297
O75306	NDUFS2	41	15	15	0.919	0.0188148
Q13423	NNT	28	27	27	1.113	0.0136207
O43674	NDUFB5	21	3	3	0.917	0.339037
P18615	NELFE	23	6	6	0.904	0.0958729
Q9NXX6	NSMCE4A	26	7	7	0.96	0.560008
O60906	SMPD2	3	1	1
Q969N2	PIGT	30	15	15	0.894	0.0309246
P28066	PSMA5	48	8	8	1.023	0.447113
P25787	PSMA2	41	8	8	0.954	0.303344
Q13200	PSMD2	49	36	36	0.982	0.153184
P13489	RNH1	59	19	19	0.969	0.146575
Q00765	REEP5	22	5	5	0.85	0.331258
Q9Y535	POLR3H	20	2	2	1.497	0.283673
Q96P16	RPRD1A	37	9	6	0.797	0.00789211
Q9Y676	MRPS18B	28	5	5	1.211	0.000605433
Q92665	MRPS31	23	8	8	0.989	0.674139
Q8NBW4	SLC38A9	9	2	2	1.383	0.0114989
P67812	SEC11A	11	2	2	0.946	0.476633
Q6KCM7	SLC25A25	26	9	7	0.898	0.640407
Q12981	BNIP1	34	7	7	0.87	0.00374779
Q8WW01	TSEN15	23	2	2	1.173	0.0092967
Q13573	SNW1	43	20	20	1.031	0.378381
Q9NZD8	SPG21	31	8	8	1.473	0.00239275
Q07890	SOS2	1	2	1
P51688	SGSH	16	4	4	1.896	3.47446e-05
Q9Y371	SH3GLB1	24	8	7	1.775	0.00022204
Q8IXJ6	SIRT2	22	6	6	1.311	0.0215722
Q15833	STXBP2	46	21	21	0.895	0.0190737
Q1ZZU3	SWI5	12	1	1
Q96BP3	PPWD1	34	19	19	1.176	0.140991
Q05209	PTPN12	16	11	11	1.165	0.134097
Q99460	PSMD1	39	26	26	0.962	0.0261159
Q2TAL8	QRICH1	15	9	9	1.075	0.68753
Q9BTL3	RAMAC	32	3	3	0.874	0.023675
P35244	RPA3	59	5	5	0.921	0.0539964
Q8ND24	RNF214	30	18	18	1.023	0.623559
P14678	SNRPB	40	10	2	1.022	0.796037
Q8TB61	SLC35B2	19	7	7	1.017	0.387851
O15047	SETD1A	3	4	4	0.971	0.645702
Q99590	SCAF11	14	15	14	0.946	0.27407
Q12770	SCAP	3	4	4	1.018	0.36118
Q9Y6X3	MAU2	25	10	10	0.975	0.737078
Q9NPR2	SEMA4B	6	4	4	1.176	0.0940905
Q12874	SF3A3	46	18	18	1.074	0.126909
Q15393	SF3B3	43	38	38	0.958	0.0343157
Q9Y5W8	SNX13	3	2	2	1.108	0.392116
Q7Z406	MYH14	4	10	1
Q9UHB4	NDOR1	12	6	6	1.535	0.000203846
P21359	NF1	9	23	23	1.139	0.0333072
Q6KC79	NIPBL	9	23	23	1.256	0.0036404
Q14494	NFE2L1	2	1	1
Q96D46	NMD3	40	16	16	0.979	0.686729
Q92979	EMG1	48	8	8	1.068	0.428364
Q9HBL8	NMRAL1	19	6	6	1.77	2.46271e-06
Q02218	OGDH	40	35	35	1.083	0.0841699
Q9H6K4	OPA3	29	4	4	1.321	0.21088
Q9Y2S7	POLDIP2	57	15	15	1.009	0.73833
Q9UQ80	PA2G4	64	20	20	1	0.96243
Q5EBL8	PDZD11	30	2	2	0.673	0.298778
Q8NEN9	PDZD8	3	2	2	1.085	0.167587
Q01813	PFKP	30	20	16	1.296	2.89724e-07
Q96GD0	PDXP	29	6	6	0.614	0.00740978
O14818	PSMA7	58	12	12	0.932	0.00934986
P32969	RPL9	48	8	8	0.974	0.44323
P62917	RPL8	44	10	10	1.501	0.0252027
P05387	RPLP2	49	5	5	1.005	0.980554
Q13405	MRPL49	42	6	6	1.064	0.109852
P78383	SLC35B1	3	1	1
Q9UP95	SLC12A4	12	12	9	0.774	4.37893e-05
P09234	SNRPC	25	3	3	0.982	0.663139
P82979	SARNP	44	6	6	0.945	0.163158
P55735	SEC13	55	12	12	0.979	0.713883
P17900	GM2A	35	6	6	1.692	4.71842e-05
O14828	SCAMP3	36	7	7	0.852	0.00442801
Q9NVU7	SDAD1	20	14	14	1.018	0.721086
Q9NVA2	SEPTIN11	40	16	6	1.075	0.136497
Q9H4L4	SENP3	17	8	8	1.035	0.674409
Q9NRS6	SNX15	13	5	5	0.893	0.0381497
Q96EA4	SPDL1	9	4	4	0.776	0.0161011
O43760	SYNGR2	19	5	5	0.986	0.659167
Q9NR45	NANS	39	8	8	0.899	0.0333832
O60264	SMARCA5	45	47	33	1.071	0.0018249
P00390	GSR	37	14	14	1.109	0.0425494
Q9P035	HACD3	29	8	8	0.953	0.303068
Q9BZE4	GTPBP4	48	25	25	0.999	0.950106
Q6NVY1	HIBCH	25	11	11	1.029	0.423871
P13196	ALAS1	6	2	2	2.495	0.00664492
P36551	CPOX	50	21	21	0.688	0.000176066
P50748	KNTC1	14	30	30	1.027	0.193424
Q07866	KLC1	43	23	15	1.006	0.789071
A6NJ78	METTL15	15	4	4	0.747	0.0568736
O15294	OGT	26	19	19	1.186	9.65249e-05
Q58A45	PAN3	3	1	1
Q9Y5B6	PAXBP1	15	13	13	1.509	0.00337497
Q53H96	PYCR3	37	7	7	1.098	0.223065
Q9BPZ3	PAIP2	11	1	1
Q8WUM4	PDCD6IP	38	33	33	0.899	0.000301872
O96013	PAK4	11	5	5	0.721	0.0131769
Q86TB9	PATL1	12	8	8	0.888	0.00743566
O00443	PIK3C2A	8	12	12	0.801	0.000269236
O75151	PHF2	4	4	4	1.202	0.330146
Q9H0N5	PCBD2	40	4	4	1.043	0.31663
P42766	RPL35	27	4	4	1.22	0.0437399
Q02543	RPL18A	32	6	6	1.342	0.0115242
Q9HCK4	ROBO2	8	8	8	1.201	0.0352209
P04844	RPN2	50	20	20	1.02	0.270814
Q9BZE1	MRPL37	48	14	14	0.98	0.684916
Q9BYD2	MRPL9	18	4	4	1.279	0.0276794
Q9BWH6	RPAP1	19	17	17	0.947	0.472403
O95707	POP4	27	5	5	0.889	0.00246053
P55011	SLC12A2	12	12	12	1.098	0.43486
Q96T21	SECISBP2	3	2	2	0.718	0.0524759
Q14160	SCRIB	23	27	27	0.807	0.012409
O75446	SAP30	9	2	2	1.076	0.0803044
Q15424	SAFB	29	23	13	0.988	0.65013
Q96HN2	AHCYL2	19	12	4	0.757	0.00611148
Q9C0C4	SEMA4C	3	2	2	1.174	0.141221
Q6IQ49	SDE2	13	5	5	0.964	0.460659
Q9Y617	PSAT1	56	18	18	0.852	0.000169611
O43175	PHGDH	44	20	20	0.814	0.000258597
P21912	SDHB	36	12	12	0.959	0.348144
O43819	SCO2	13	3	3	1.141	0.308809
Q9Y6A9	SPCS1	10	1	1
Q7KZF4	SND1	57	41	41	1.065	0.000992428
P04179	SOD2	52	9	9	0.974	0.211527
O60749	SNX2	35	17	16	0.914	0.0255112
Q96E29	MTERF3	19	7	7	1.456	0.0120099
Q9Y217	MTMR6	15	8	8	1.013	0.799192
P43490	NAMPT	57	23	23	1.008	0.74641
Q92614	MYO18A	21	37	37	0.81	0.00121098
P14649	MYL6B	28	6	5	0.791	0.00750764
Q14CX7	NAA25	18	14	14	0.932	0.0134327
Q9BRK3	MXRA8	5	2	2	0.896	0.0244916
P40261	NNMT	19	4	4	3.556	0.00123888
Q86WB0	ZC3HC1	15	7	7	1.073	0.186794
P08651	NFIC	2	1	1
Q9UMX5	NENF	48	6	6	1.01	0.66652
Q9NPE3	NOP10	45	2	2	1.127	0.00246938
P28331	NDUFS1	44	24	24	0.943	0.0386033
P46934	NEDD4	6	8	5	1.318	0.256684
O00567	NOP56	43	20	20	0.979	0.447566
Q9Y5B8	NME7	32	10	10	0.793	1.80161e-05
Q9BS92	NIPSNAP3B	14	3	1
Q9NXE4	SMPD4	23	16	16	0.917	0.0693696
Q9Y3T9	NOC2L	24	19	19	0.985	0.507109
Q9BVL2	NUP58	10	4	4	0.797	0.0664493
Q8NFH5	NUP35	27	6	6	0.894	0.0674484
Q9H300	PARL	5	2	2	1.064	0.124776
P07737	PFN1	79	8	8	1.047	0.00730401
Q96BH1	RNF25	10	3	3	0.981	0.319146
Q9GZN7	ROGDI	3	1	1
Q9H9J2	MRPL44	34	11	11	1.118	0.000646017
Q86TS9	MRPL52	22	2	2	1.935	0.451874
Q6NW29	RWDD4	15	3	3	1.13	0.00206276
Q96BI1	SLC22A18	6	2	2	0.896	0.0461835
Q8WTV0	SCARB1	9	6	6	1.033	0.426261
Q6SPF0	SAMD1	6	3	3	1.046	0.490319
Q9NXZ1	SAGE1	14	8	8	0.979	0.747121
O95104	SCAF4	8	7	5	1.13	0.0227213
Q969E2	SCAMP4	11	1	1
Q9HCN8	SDF2L1	55	8	8	1.336	5.62292e-05
Q9UHD8	SEPTIN9	51	24	24	1.043	0.136638
P00558	PGK1	61	23	23	0.959	0.0458556
Q9BUL5	PHF23	8	3	3	0.967	0.442125
P43686	PSMC4	56	23	23	0.956	0.144929
Q9H490	PIGU	2	1	1
P35813	PPM1A	45	15	13	1.015	0.610456
Q9H939	PSTPIP2	31	8	8	1.781	0.10028
P49720	PSMB3	35	6	6	1.021	0.628538
Q9H2H8	PPIL3	23	3	3	0.951	0.55326
Q9BVG9	PTDSS2	15	5	5	0.807	0.19527
P55036	PSMD4	36	10	7	1.074	0.151873
Q9BT73	PSMG3	39	4	4	1.007	0.856615
Q5T8P6	RBM26	11	12	12	1.185	0.0752493
P61224	RAP1B	45	7	2	1.103	0.00163415
P62834	RAP1A	45	7	2	1.052	0.362869
Q13123	IK	35	17	17	1.003	0.925267
O15211	RGL2	2	1	1
Q8TAC1	RFESD	30	5	5	0.716	0.0211397
P62910	RPL32	36	5	5	1.025	0.573658
P62487	POLR2G	49	6	6	0.955	0.367286
P39019	RPS19	55	8	8	0.965	0.437692
Q9Y2R5	MRPS17	22	2	2	1.001	0.945057
Q9Y3D3	MRPS16	36	4	4	1.235	0.0609172
Q8WUX1	SLC38A5	7	3	3	2.333	0.104715
O60779	SLC19A2	5	2	2	0.841	0.782556
Q9UJJ7	RPUSD1	7	1	1
Q9Y2R9	MRPS7	33	9	9	1.63	0.000533312
P82664	MRPS10	36	5	5	1.212	0.176036
P61619	SEC61A1	19	8	8	1.098	8.99819e-05
Q8N490	PNKD	8	2	2	1.728	0.0318217
P50336	PPOX	29	9	9	0.863	0.302152
Q9Y570	PPME1	39	13	13	0.84	0.000152819
Q13356	PPIL2	52	21	21	0.976	0.533634
Q96PU8	QKI	39	10	10	1.14	0.0268445
Q5T481	RBM20	3	2	2	0.963	0.847885
Q3YEC7	RABL6	19	12	12	1.027	0.12121
Q9P2K3	RCOR3	23	10	6	0.872	0.119739
Q9HCJ3	RAVER2	6	2	2	1.903	0.451859
Q96I51	RCC1L	29	10	10	0.899	0.0225714
Q9UNT1	RABL2B	11	2	2	1.307	0.00931748
Q16576	RBBP7	64	19	12	1.138	0.000197973
P24386	CHM	4	3	2	1.055	0.492163
P01111	NRAS	44	6	3	0.788	0.101605
O14730	RIOK3	24	9	9	1.303	0.0280086
Q6NUK4	REEP3	4	1	1
Q9BXF6	RAB11FIP5	8	4	4	0.801	0.583512
P39023	RPL3	47	20	20	1.205	0.056148
P62249	RPS16	48	9	9	1.063	0.0465708
Q8N1F8	STK11IP	11	8	8	1.02	0.980162
O60783	MRPS14	29	3	3	0.884	0.0179369
A6NKF1	SAC3D1	8	3	3	1.237	0.010752
P43007	SLC1A4	17	6	6	0.992	0.847812
O00151	PDLIM1	69	17	17	0.9	0.000427885
O75170	PPP6R2	14	11	10	0.962	0.607483
Q8TEM1	NUP210	27	38	38	1.075	0.0141656
Q15149	PLEC	33	137	131	1.046	0.146261
Q8TAP8	PPP1R35	18	2	2	0.932	0.180357
Q8WV60	PTCD2	9	4	4	1.075	0.524302
P61289	PSME3	72	17	17	1.128	0.00210339
Q15293	RCN1	40	10	10	0.742	0.00130034
P62491	RAB11A	54	11	1
P78332	RBM6	23	23	22	1.293	0.000131223
O75884	RBBP9	16	2	2	1.16	0.18033
B7ZAP0	RABGAP1L	23	6	4	1.18	0.0618672
P51153	RAB13	25	5	2	1.07	0.365186
P01116	KRAS	30	4	1
P61019	RAB2A	55	11	5	1.033	0.167754
Q86UA6	RPAIN	17	2	2	0.87	0.125277
Q96TC7	RMDN3	18	7	7	0.866	0.13344
P62875	POLR2L	30	2	2	1.33	0.205096
P36954	POLR2I	38	3	3	1.173	0.0203895
P62280	RPS11	40	9	9	1.133	0.065537
Q9BYN8	MRPS26	23	6	6	1.116	0.14877
Q9Y2Q9	MRPS28	33	6	6	1.074	0.3933
Q9P0J1	PDP1	4	2	2	1.421	0.0275179
Q86TP1	PRUNE1	22	7	7	0.891	0.265991
P57071	PRDM15	2	2	2	1.154	0.372885
Q96IZ5	RBM41	8	2	2	1.182	0.0874832
P61006	RAB8A	50	10	4	1.087	0.138947
P20338	RAB4A	31	6	4	0.971	0.71513
O43182	ARHGAP6	10	7	7	1.615	0.00208372
P85298	ARHGAP8	11	3	3	0.608	0.0813087
P83731	RPL24	41	7	7	1.209	0.673298
Q14684	RRP1B	33	19	19	0.998	0.988655
P08708	RPS17	42	5	5	1.018	0.875026
P62841	RPS15	41	4	4	1.008	0.947989
P23396	RPS3	63	19	19	1.041	0.0836173
Q8IYB3	SRRM1	8	6	6	0.959	0.13021
O15042	U2SURP	32	23	23	1.025	0.506856
Q9UQ35	SRRM2	16	30	30	0.968	0.142959
Q8WW59	SPRYD4	33	6	6	1.088	0.55991
P62854	RPS26	30	3	3	1.136	0.018397
Q99808	SLC29A1	11	4	4	0.99	0.86814
O75586	MED6	24	4	4	0.941	0.568518
Q8NCE2	MTMR14	8	5	5	1.031	0.442956
O75081	CBFA2T3	14	7	6	1.949	0.00124616
Q6PK18	OGFOD3	10	3	3	1.458	0.413694
O75781	PALM	6	2	2	0.979	0.738622
Q15102	PAFAH1B3	72	12	12	0.92	0.00447121
P40425	PBX2	31	8	7	1.792	0.0206951
O43422	THAP12	8	5	5	1.209	0.0104231
Q9NXJ5	PGPEP1	45	5	5	1.002	0.992919
P25791	LMO2	21	2	2	1.485	0.00255602
Q15276	RABEP1	13	8	8	0.981	0.874539
Q15907	RAB11B	46	11	1
Q5R372	RABGAP1L	14	11	10	1.049	0.580834
Q96IZ7	RSRC1	7	2	2	1.061	0.461074
P69892	HBG2	84	14	1
P28161	GSTM2	39	8	6	0.907	0.0895188
P82970	HMGN5	38	9	9	0.919	0.208461
P30519	HMOX2	47	11	11	1.154	0.0237766
Q9NWY4	HPF1	26	9	9	0.962	0.128684
Q86YV9	HPS6	2	1	1
O60725	ICMT	12	2	2	0.929	0.296114
P17483	HOXB4	12	2	2	0.894	0.325283
P51617	IRAK1	12	7	6	0.777	0.0612956
Q8IY47	KBTBD2	13	6	6	1.14	0.0221555
Q8NG31	KNL1	6	10	10	0.835	0.101786
P10721	KIT	2	2	1
Q9Y2Z2	MTO1	14	9	9	1.735	0.00169948
Q9BW27	NUP85	37	20	20	0.979	0.504733
Q5BJF6	ODF2	4	2	2	0.586	0.0338761
Q8NDF8	TENT4B	10	4	4	0.897	0.417914
P49023	PXN	26	11	11	1.872	0.000228754
Q99571	P2RX4	2	1	1
Q9H7Z7	PTGES2	57	14	14	0.999	0.992494
P56589	PEX3	14	6	6	1.305	0.0276255
Q15121	PEA15	53	6	6	1.13	0.19412
P67775	PPP2CA	57	15	13	1.109	0.0514
O94903	PLPBP	22	5	5	1.021	0.471402
Q7Z3K3	POGZ	14	14	13	1.147	0.0308186
Q8IV08	PLD3	21	8	8	1.518	0.000139803
Q9UBQ7	GRHPR	53	15	15	0.863	0.0672792
Q6YP21	KYAT3	26	10	9	1.323	0.000205951
Q14558	PRPSAP1	19	5	3	1.002	0.961062
P17931	LGALS3	28	7	7	1.083	0.0269694
Q15012	LAPTM4A	12	1	1
Q9NPA3	MID1IP1	23	3	3	1.981	0.093254
Q86V48	LUZP1	12	9	9	1.039	0.403946
Q9BPX6	MICU1	13	6	6	1.037	0.193454
P36507	MAP2K2	47	18	11	1.018	0.399847
Q6DT37	CDC42BPG	2	3	2	1.291	0.00149194
P13995	MTHFD2	34	7	7	1.108	0.019374
O95248	SBF1	3	4	4	1.075	0.946123
Q15800	MSMO1	19	4	4	0.482	7.59458e-05
O95168	NDUFB4	31	3	3	0.981	0.752199
Q9UKK9	NUDT5	51	9	9	0.997	0.971276
Q8N6M0	OTUD6B	39	9	9	0.849	0.00069602
Q96CV9	OPTN	19	11	11	0.928	0.425673
P12694	BCKDHA	43	14	14	1.234	0.00288944
P47712	PLA2G4A	18	11	11	0.855	0.108857
Q8N3R9	PALS1	3	1	1
Q86U86	PBRM1	19	26	26	1.913	0.000102104
Q13370	PDE3B	2	1	1
Q504Q3	PAN2	4	5	5	0.968	0.787838
Q9Y2Q3	GSTK1	66	12	12	0.902	0.020875
Q14469	HES1	3	1	1
P42858	HTT	2	5	5
Q9NZL4	HSPBP1	54	14	14	0.924	0.0709614
P31943	HNRNPH1	53	16	8	1.069	0.0977945
P55795	HNRNPH2	41	14	7	1.063	0.0887981
Q9UG01	IFT172	1	1	1
Q969P0	IGSF8	6	3	3	1.025	0.518352
Q9Y366	IFT52	5	2	2	0.97	0.812245
Q70UQ0	IKBIP	16	6	6	1.235	0.00512273
Q86U28	ISCA2	26	4	4	0.881	0.0151791
Q13576	IQGAP2	33	43	41	1.069	0.195289
Q96AT1	KIAA1143	7	1	1
Q9ULG1	INO80	1	2	2	1.12	0.456674
Q96G21	IMP4	33	8	8	1.033	0.454653
Q7Z7F0	KHDC4	18	8	8	0.94	0.223428
Q9NRX6	TMEM167B	20	2	2	1.002	0.91065
Q7L273	KCTD9	8	2	2	0.908	0.0331242
Q14807	KIF22	28	13	13	0.943	0.743348
O60333	KIF1B	12	14	14	1.044	0.218951
Q8IXQ5	KLHL7	1	1	1
Q92794	KAT6A	2	3	2	1.124	0.212846
O43513	MED7	10	1	1
P17050	NAGA	10	4	4	2.182	3.99795e-06
Q15738	NSDHL	58	15	15	0.914	0.0759525
Q0GE19	SLC10A7	6	1	1
Q8IXQ6	PARP9	2	2	2	1.688	0.164377
Q86YP4	GATAD2A	33	18	18	1.102	0.0374976
Q5MIZ7	PPP4R3B	21	16	9	0.955	0.322959
Q99471	PFDN5	44	6	6	0.878	0.00538739
Q5BKU9	OXLD1	18	2	2	1.06	0.893219
Q9H8P0	SRD5A3	5	1	1
Q9H8H3	METTL7A	13	3	3	1.015	0.812802
Q9HCE1	MOV10	37	31	31	0.786	0.000546425
Q9BWT6	MND1	15	3	3	0.97	0.592668
Q9UMS0	NFU1	10	2	2	1.167	0.00531948
Q9UI09	NDUFA12	44	5	5	0.887	0.0224379
Q9NX14	NDUFB11	35	3	3	0.944	0.185913
Q9Y5A7	NUB1	21	11	11	1.037	0.698658
P80303	NUCB2	45	16	16	1.165	0.22597
Q9NRP0	OSTC	12	2	2	1.027	0.77396
P29590	PML	14	11	11	1.143	0.0331477
Q9NUQ2	AGPAT5	24	7	7	1.097	0.070925
P43250	GRK6	14	5	5	1.135	0.101028
P49841	GSK3B	24	8	4	0.929	0.287199
Q8WUI4	HDAC7	19	12	11	1.502	4.71818e-06
Q9P2D3	HEATR5B	9	12	12	1.222	0.0193332
O75506	HSBP1	82	5	5	0.614	0.000671444
P52272	HNRNPM	52	31	31	1.121	0.00190172
O43390	HNRNPR	46	28	20	1.055	0.0191279
P63241	EIF5A	45	7	3	0.923	0.0420483
P23458	JAK1	9	7	6	1.119	0.0198621
Q9Y2K7	KDM2A	17	15	14	1.107	0.22233
Q9P2N6	KANSL3	4	3	3	1.618	0.195877
Q8WVC0	LEO1	14	6	6	1.023	0.525746
O14770	MEIS2	4	2	2	1.394	0.183283
Q7L9L4	MOB1B	45	8	2	0.742	0.00323118
O15439	ABCC4	17	18	18	0.995	0.833212
Q5VT25	CDC42BPA	18	22	19	1.155	0.0469335
P36957	DLST	26	9	9	1.256	3.71536e-05
O15381	NVL	18	11	11	1.077	0.0295431
P40424	PBX1	7	2	1
Q96AQ6	PBXIP1	10	7	7	1.472	0.00706892
Q9UHY7	ENOPH1	28	4	4	0.864	0.0573566
P49961	ENTPD1	4	2	2	0.68	0.133191
Q3V6T2	CCDC88A	16	26	26	0.912	0.0560736
Q9Y450	HBS1L	29	16	16	1.016	0.546176
Q99714	HSD17B10	56	10	10	1.126	0.0142305
Q9UMN6	KMT2B	4	7	5	1.255	0.00055213
Q9HCP0	CSNK1G1	9	4	1
Q8WW33	GTSF1	41	7	7	0.917	0.0243471
Q03426	MVK	28	7	7	1.025	0.678288
Q53GT1	KLHL22	5	2	2
Q9Y3D2	MSRB2	30	4	4	1.425	0.000253182
Q9Y303	AMDHD2	28	7	7	0.938	0.401623
Q9H6R4	NOL6	25	19	19	0.999	0.977244
Q9BSD7	NTPCR	43	7	7	0.694	0.000267621
Q9BV86	NTMT1	36	7	7	0.916	0.0666002
Q9Y6R0	NUMBL	15	8	3
Q9BW91	NUDT9	24	7	7	0.945	0.0760509
Q92882	OSTF1	20	3	3	1.109	0.140302
P08559	PDHA1	45	15	15	1.152	0.00101672
P42785	PRCP	27	9	9	1.174	0.0515292
Q9NWU1	OXSM	27	7	7	0.993	0.947845
Q9BSM1	PCGF1	15	3	3	0.853	0.681827
Q86U42	PABPN1	22	4	4	1.088	0.0427086
Q8N573	OXR1	4	2	2	0.925	0.303178
P61758	VBP1	40	9	9	0.854	0.00721277
Q6PCE3	PGM2L1	20	11	11	0.923	0.0759768
Q9BRX2	PELO	14	5	5	0.996	0.91103
Q53T59	HS1BP3	20	6	6	1.373	3.24144e-05
P16402	H1-3	14	4	3	0.984	0.79031
Q9P0W2	HMG20B	26	8	8	0.964	0.666479
Q15056	EIF4H	25	7	7	1.014	0.722368
Q6PI98	INO80C	9	2	2	0.788	0.00642785
O94829	IPO13	7	5	5	0.821	0.00816036
O76095	JTB	9	1	1
Q9Y597	KCTD3	9	6	4	0.885	0.80543
P04183	TK1	49	11	11	0.85	0.000304198
Q96S38	RPS6KC1	5	4	4	0.858	0.0717574
Q9BZL6	PRKD2	26	15	12	0.948	0.301168
P78368	CSNK1G2	16	6	3	1.16	0.113247
Q6ZV70	LANCL3	5	1	1
P42704	LRPPRC	58	74	74	1.071	0.000429406
P46821	MAP1B	27	46	45	0.86	0.00093507
P10620	MGST1	27	4	4	1.232	0.00213518
Q96HS1	PGAM5	38	10	10	1.011	0.763898
P57682	KLF3	7	1	1
Q68DH5	LMBRD2	6	3	3	0.518	0.00145376
Q8WVP7	LMBR1	2	1	1
Q9UDY8	MALT1	3	3	3	0.787	0.00129525
Q9NYL2	MAP3K20	17	9	9	0.963	0.587331
Q9NVC6	MED17	23	12	12	1.09	0.102904
Q8N5G2	MACO1	6	3	3	1.421	0.126014
Q96SB3	PPP1R9B	13	9	9	0.673	0.0958759
Q9Y3C1	NOP16	51	9	9	1.105	0.544992
P52849	NDST2	4	2	2	1.476	0.053397
P15559	NQO1	29	7	7	1.248	0.00034152
O60361	NME2P1	47	5	1
Q9UJA3	MCM8	2	2	1
P42679	MATK	4	2	1
Q9ULC4	MCTS1	61	10	10	0.958	0.343037
Q9GZY8	MFF	16	3	3	1.235	0.291379
Q9UNZ2	NSFL1C	48	14	14	0.914	0.288732
P46459	NSF	41	26	26	0.983	0.032678
Q13438	OS9	12	6	6	1.251	0.00629869
Q15365	PCBP1	72	17	12	0.996	0.881337
Q13310	PABPC4	47	26	20	1.034	0.0947445
Q9HBI1	PARVB	14	5	5	1.005	0.896604
O00750	PIK3C2B	4	5	5	1.259	0.0212374
Q86X29	LSR	12	7	7	1.181	0.000966892
P36776	LONP1	39	29	29	0.922	0.0406756
Q99707	MTR	28	29	29	1.085	0.055702
O75352	MPDU1	4	1	1
P30307	CDC25C	6	3	3	1.739	0.0955576
Q9ULH7	MRTFB	4	2	2	1.158	0.103568
O43439	CBFA2T2	7	3	2	1.058	0.856361
O96007	MOCS2	10	2	2	1.144	0.00529574
P15941	MUC1	2	2	2	1.645	8.31426e-05
Q13459	MYO9B	13	21	21	1.179	0.0957357
Q9UHQ1	NARF	22	8	7	0.847	0.00266015
Q8IUG5	MYO18B	2	3	3	0.914	0.325916
Q147X3	NAA30	6	2	2	0.584	0.208548
O94832	MYO1D	29	24	24	1.62	2.75884e-05
Q92542	NCSTN	17	10	10	1.165	0.0164114
P84157	MXRA7	14	2	2	0.798	0.0224352
Q9NV92	NDFIP2	6	1	1
Q12968	NFATC3	10	8	7	0.793	0.166755
P11182	DBT	27	10	10	0.672	0.012672
Q8TEW0	PARD3	7	7	7	0.881	0.563316
O94880	PHF14	8	5	5	1.46	0.0116121
Q92896	GLG1	31	29	29	0.811	0.00405658
Q8IYK4	COLGALT2	18	9	9	2.451	9.19784e-06
P51608	MECP2	23	9	9	0.789	0.00163781
P43362	MAGEA9	14	4	3	3.967	0.000787025
Q93074	MED12	9	13	13	1.262	0.000740519
P78316	NOP14	28	20	20	0.935	0.0161809
Q9UQ53	MGAT4B	5	1	1
Q9BUK6	MSTO1	14	6	6	1.063	0.12178
P53602	MVD	36	13	13	0.835	0.034307
Q6N069	NAA16	18	14	7	1.181	0.0989734
P12829	MYL4	49	7	7	0.675	0.00218595
P61599	NAA20	34	5	5	0.994	0.875536
Q99574	SERPINI1	12	4	4	0.048	2.3814e-08
Q15599	SLC9A3R2	16	4	4	1.102	0.660994
Q15155	NOMO1	29	25	25	0.998	0.871898
Q9H8H0	NOL11	32	18	18	0.967	0.37906
O43913	ORC5	46	17	17	0.946	0.0525472
Q8NC51	SERBP1	51	23	23	0.961	0.177837
O94913	PCF11	16	19	19	1.232	0.00306312
Q6ZMI0	PPP1R21	15	9	9	0.673	0.0123326
Q6NYC8	PPP1R18	14	7	7	0.933	0.650055
Q96RR4	CAMKK2	4	2	2	1.299	0.232042
Q1ED39	KNOP1	21	7	7	0.978	0.580148
Q9NR56	MBNL1	20	7	7	1.151	0.00836978
O60942	RNGTT	26	13	13	1.09	0.0207877
Q9H0U3	MAGT1	5	2	2	0.992	0.844936
O00483	NDUFA4	32	3	3	0.832	0.290872
P16083	NQO2	55	10	10	0.812	0.000137933
Q9Y2X3	NOP58	34	18	18	1.029	0.194894
P15531	NME1	70	9	5	0.943	0.034428
Q9BXD5	NPL	12	3	3	6.94	4.53791e-05
Q16718	NDUFA5	53	4	4	0.919	0.014684
Q969S2	NEIL2	6	1	1
O75608	LYPLA1	68	9	9	1.096	0.306906
P48163	ME1	35	15	15	0.584	5.2515e-05
Q16644	MAPKAPK3	25	9	5	0.932	0.201674
Q15691	MAPRE1	75	14	12	0.935	0.0783175
Q6UB28	METAP1D	13	3	3	0.766	0.00105865
Q8TDX7	NEK7	35	8	7	0.905	0.0778638
Q9P0J0	NDUFA13	44	7	7	0.917	0.0157358
Q8TCD5	NT5C	44	7	7	1.86	9.07694e-05
O14733	MAP2K7	24	8	8	0.847	0.0170058
P52701	MSH6	31	32	32	0.953	0.322516
Q9H3H1	TRIT1	38	12	12	1.163	0.00429243
Q9Y6C9	MTCH2	36	8	8	1.025	0.407623
Q68D85	NCR3LG1	12	3	3	1.297	0.0841289
Q6ZVK8	NUDT18	7	2	2	0.868	0.328438
Q8IVD9	NUDCD3	12	5	5	0.651	0.00306414
P10515	DLAT	33	18	18	0.981	0.357964
Q5VVQ6	YOD1	35	10	10	0.795	0.032591
Q86V24	ADIPOR2	4	2	2	1.042	0.634568
Q9H999	PANK3	7	2	2	1.062	0.42694
O95453	PARN	25	13	13	1.108	0.211943
Q96DH6	MSI2	15	5	5	1.013	0.720995
P00387	CYB5R3	54	13	13	0.962	0.196364
Q32MK0	MYLK3	9	6	4	0.981	0.783343
Q8WUY8	NAT14	15	3	3	1.152	0.020211
Q5VZE5	NAA35	22	11	11	1.004	0.960127
Q96H55	MYO19	13	9	9	1.046	0.596375
O15226	NKRF	33	21	21	1.039	0.255408
P55769	SNU13	44	5	5	1.065	0.0564899
Q9BYT8	NLN	36	21	21	0.93	0.0118023
Q8NCW5	NAXE	40	9	9	1.06	0.41363
Q96JN8	NEURL4	1	1	1
Q9Y314	NOSIP	51	10	10	1.077	0.0670992
Q330K2	NDUFAF6	19	4	4	0.787	0.440348
Q6P4R8	NFRKB	3	2	2	1.05	0.158416
P03905	MT-ND4	10	5	5	0.918	0.170429
P57740	NUP107	38	27	27	1.029	0.165087
Q9Y5Y2	NUBP2	31	5	5	1.057	0.24098
Q86UY8	NT5DC3	13	4	4	0.94	0.562101
Q9BZF2	OSBPL7	2	1	1
Q8N543	OGFOD1	37	15	15	0.968	0.691968
O95613	PCNT	8	20	20	1.39	0.000384122
Q9UGN5	PARP2	8	4	4	0.884	0.122386
Q9H2J4	PDCL3	55	11	11	0.758	0.018639
O95747	OXSR1	29	13	9	0.933	0.103799
P13667	PDIA4	51	31	30	1.077	0.00321221
Q9UMR5	PPT2	23	5	5	1.696	4.1307e-06
P62136	PPP1CA	58	16	3	0.988	0.775485
P46776	RPL27A	28	6	6	1.105	0.326185
P35268	RPL22	51	4	4	1.011	0.768851
Q9BUL9	RPP25	10	2	2	1.129	0.106496
P56962	STX17	9	3	3	1.292	0.590758
Q9P2W9	STX18	22	7	7	0.85	0.223221
Q15468	STIL	2	2	2	0.893	0.419797
P42226	STAT6	13	10	9	1.2	0.00131521
P61326	MAGOH	64	10	10	1.118	0.0118733
Q14680	MELK	11	5	5	0.872	0.0482464
Q9ULK4	MED23	16	18	18	0.929	0.083008
Q96BX8	MOB3A	22	3	3	0.378	0.235729
Q9HD47	RANGRF	23	3	3	0.978	0.662596
Q4G0N4	NADK2	22	9	9	1.007	0.891843
Q86UW6	N4BP2	6	6	6	0.621	0.0268728
Q96S97	MYADM	8	3	3	1.17	0.0626851
O15118	NPC1	12	12	12	1.082	0.074208
Q9BT67	NDFIP1	13	2	2	1.476	0.17408
Q8WX92	NELFB	35	15	15	0.979	0.698203
Q9NP64	ZCCHC17	10	2	2	0.877	0.0698527
P10619	CTSA	12	5	5	0.856	0.466666
P53384	NUBP1	48	9	9	0.969	0.56907
O60502	OGA	32	22	22	0.921	0.105516
Q6GQQ9	OTUD7B	8	5	5	0.976	0.650889
O15530	PDPK1	19	8	8	1.02	0.651376
P62140	PPP1CB	48	13	4	0.961	0.222031
P35998	PSMC2	63	26	26	0.978	0.231983
Q96S44	TP53RK	21	5	5	1.115	0.00111741
P21810	BGN	5	1	1
Q14651	PLS1	24	12	8	0.822	0.00806954
O00469	PLOD2	18	12	12	0.811	0.000473902
Q13526	PIN1	39	5	5	1.024	0.596131
P55786	NPEPPS	49	33	33	0.937	0.0455442
Q08752	PPID	64	22	22	0.761	1.21676e-05
O75688	PPM1B	31	10	8	1.007	0.910881
P45877	PPIC	8	2	2	0.727	0.00229537
Q99952	PTPN18	13	4	4	1.05	0.712279
Q8WUK0	PTPMT1	18	3	3	1.126	0.359344
Q8N4Q0	ZADH2	5	2	2	1.474	6.79984e-05
Q06323	PSME1	50	16	16	1.018	0.205129
P49756	RBM25	22	19	19	1.095	0.00027539
P61020	RAB5B	42	7	4	0.92	0.0808226
A0AV96	RBM47	6	3	3	2.229	0.0373761
Q9UKL0	RCOR1	31	12	8	1.095	0.0794174
Q7Z6M1	RABEPK	39	9	9	1.136	0.00492627
P15153	RAC2	24	5	1
P20936	RASA1	13	11	11	1.219	0.0234036
Q5EBL4	RILPL1	16	6	6	0.78	0.088036
Q9BWE0	REPIN1	9	5	5	1.239	0.0722557
Q9NWS8	RMND1	11	5	5	1.135	0.12375
O75116	ROCK2	30	38	32	0.929	0.0183639
Q9BV68	RNF126	29	6	6	1.001	0.985853
Q9NX20	MRPL16	39	7	7	1.102	0.00303376
Q92766	RREB1	14	15	15	0.944	0.36791
Q9UJ70	NAGK	38	8	8	1.135	0.0174548
P52298	NCBP2	12	2	2	0.873	0.0788211
O00159	MYO1C	16	14	14	1.296	0.069724
O96028	NSD2	4	4	4	0.642	0.00392153
Q8TB37	NUBPL	15	3	3	1.924	0.11535
Q8NCN5	PDPR	13	7	7	1.651	0.0245685
Q9NUX5	POT1	11	5	5	0.705	0.0766416
Q92620	DHX38	19	19	19	1.014	0.663069
O95758	PTBP3	33	11	9	0.765	0.241988
Q8TBF2	PRXL2B	24	4	4	0.557	0.0957364
P42696	RBM34	25	9	9	1.048	0.453674
Q53FA7	TP53I3	33	8	8	1.185	0.397276
Q9H5N1	RABEP2	5	3	3	1.62	0.0224266
Q08999	RBL2	3	2	2	0.831	0.536078
Q9Y4C8	RBM19	12	9	9	0.938	0.0539278
Q53QZ3	ARHGAP15	10	3	3	4.717	0.000214883
P31350	RRM2	47	15	12	1.092	0.00938102
O95202	LETM1	38	21	21	0.726	0.000215638
Q9Y546	LRRC42	10	2	2	1.852	0.059247
P20700	LMNB1	54	30	26	1.167	0.000111199
O95243	MBD4	7	4	4	1.234	0.0194323
Q99735	MGST2	18	2	2	1.098	0.244076
Q96E52	OMA1	9	4	4	0.737	0.0659117
P57721	PCBP3	21	6	1
Q9BRP1	PDCD2L	9	3	3	1.124	0.0561387
P35227	PCGF2	6	2	1
Q9Y446	PKP3	30	18	18	0.843	0.0011981
P30405	PPIF	39	6	5	1.246	0.000347022
P28074	PSMB5	46	9	9	1.091	0.125066
Q8N142	ADSS1	12	4	4	1.084	0.435987
O75127	PTCD1	13	8	8	1.396	0.00160965
Q2KHR3	QSER1	3	4	4	1.378	0.0362418
Q8WU10	PYROXD1	7	2	2	1.111	0.026299
O75943	RAD17	9	5	5	1.076	0.374272
Q9NP72	RAB18	22	5	5	0.875	0.0434013
P11234	RALB	42	9	6	1.074	0.0352586
Q96HR9	REEP6	12	3	3	0.777	0.00033435
Q13017	ARHGAP5	6	5	5	0.95	0.994468
Q9HAU5	UPF2	23	20	20	1.061	0.00782099
Q4G0A6	MINDY4	4	2	2	1.108	0.459521
Q9Y4U1	MMACHC	7	2	2	2.029	0.0033541
Q9BUR5	APOO	42	6	6	0.87	0.132519
P45985	MAP2K4	20	6	6	0.929	0.576948
Q00325	SLC25A3	43	16	16	1.003	0.90792
Q6IN84	MRM1	12	4	4	1.058	0.140238
Q8IWE2	FAM114A1	4	1	1
P31939	ATIC	53	24	24	0.916	0.00540094
P51003	PAPOLA	46	25	22	1.043	0.207015
Q6ZW49	PAXIP1	7	5	5	1.128	0.000544745
P23219	PTGS1	4	2	2	5.413	0.000267211
O15173	PGRMC2	54	13	12	1.067	0.171073
Q6XQN6	NAPRT	32	12	12	1.072	0.0130919
Q96C90	PPP1R14B	49	4	4	0.965	0.490945
Q96QC0	PPP1R10	7	6	6	1.091	0.0301311
P43378	PTPN9	11	4	4	2.08	0.0372796
Q15257	PTPA	21	8	8	1.047	0.0626922
Q12913	PTPRJ	3	2	2	0.735	0.587442
P22670	RFX1	8	6	6	0.915	0.470585
P46778	RPL21	26	5	5	1.081	0.200509
P10155	RO60	39	18	18	0.859	0.00261755
Q8TDP1	RNASEH2C	38	5	5	1.042	0.710594
Q9BYC9	MRPL20	16	3	3	1.09	0.00989222
Q05823	RNASEL	13	9	8	0.849	0.525446
Q8IXM3	MRPL41	20	3	3	1.057	0.230833
Q9NZE8	MRPL35	13	3	3	1.042	0.252471
Q68DK7	MSL1	3	1	1
Q13765	NACA	26	4	4	0.943	0.106527
O43181	NDUFS4	25	4	4	0.913	0.428517
Q96TA1	NIBAN2	37	21	21	1.072	0.0856307
Q9HC98	NEK6	10	3	2	0.867	0.4156
P15309	ACP3	6	2	2
Q9H3P2	NELFA	19	9	9	0.963	0.580598
Q96L73	NSD1	1	1	1
P49116	NR2C2	3	1	1
Q9H7Z3	NRDE2	5	4	4	1.472	0.00122684
O95989	NUDT3	49	7	6	1.013	0.762943
Q99567	NUP88	33	17	17	1.08	0.150502
Q9HCN3	PGAP6	5	4	4	1.134	0.056281
Q86UA1	PRPF39	18	10	10	1.039	0.547336
Q96T37	RBM15	15	13	11	1.107	0.00431648
Q7Z5J4	RAI1	2	3	2	1.729	0.113213
Q5UIP0	RIF1	21	40	40	1.132	0.000224292
P35251	RFC1	18	17	17	0.569	2.26374e-05
Q8TEB9	RHBDD1	5	1	1
Q8IWW6	ARHGAP12	10	5	5	0.925	0.503898
P61927	RPL37	15	2	2	1.042	0.595455
P62899	RPL31	39	5	5	0.94	0.303543
P09211	GSTP1	54	10	10	1.17	0.0311037
Q9H422	HIPK3	2	1	1
Q14568	HSP90AA2P	25	7	1
P34931	HSPA1L	29	14	1
P26583	HMGB2	49	9	8	0.932	0.234848
P30740	SERPINB1	49	17	16	1.198	0.00170343
Q9H2K0	MTIF3	3	1	1
Q01628	IFITM3	30	2	1
Q05655	PRKCD	17	8	7	0.999	0.911981
Q7Z3K6	MIER3	2	1	1
P43246	MSH2	36	29	29	0.929	0.106151
Q14149	MORC3	27	21	21	1.064	0.0442756
Q9UBK8	MTRR	9	5	5	1.041	0.732446
Q13505	MTX1	29	11	11	1.128	0.40549
Q13415	ORC1	13	9	9	0.756	0.0573593
Q15366	PCBP2	59	13	7	1.001	0.985257
P11940	PABPC1	52	27	21	1.033	0.0603812
P50542	PEX5	16	7	7	0.849	0.0127632
P62424	RPL7A	33	10	10	1.621	0.0307625
O14662	STX16	22	5	5	0.9	0.778876
O60683	PEX10	4	1	1
Q4J6C6	PREPL	24	13	13	1.045	0.169681
O00743	PPP6C	25	7	7	0.82	0.192672
P49768	PSEN1	8	3	3	0.954	0.334024
P62877	RBX1	44	2	2	1.228	0.0564072
Q9NRW1	RAB6B	36	7	2	1.32	0.190291
Q15042	RAB3GAP1	26	22	22	0.979	0.475946
Q9NTZ6	RBM12	16	13	13	1.063	0.0227707
P26374	CHML	28	14	13	0.773	0.000770695
Q13637	RAB32	38	8	7	0.88	0.0775068
P46060	RANGAP1	39	18	18	0.939	0.00040914
P98171	ARHGAP4	29	23	23	1.059	0.204766
P46779	RPL28	42	7	7	1.226	0.0577861
P19474	TRIM21	14	5	5	1.231	0.148354
Q15287	RNPS1	10	3	3	1	0.981447
Q9H920	RNF121	6	2	2	0.911	0.00671476
Q9UBS8	RNF14	4	2	2	1.15	0.609777
Q9H6Y7	RNF167	8	2	2	1.106
Q8WWY3	PRPF31	37	15	15	0.981	0.454987
Q9NW64	RBM22	31	10	10	1.02	0.677672
Q99496	RNF2	32	8	6	0.951	0.225452
Q13151	HNRNPA0	38	8	7	1.294	1.51967e-05
Q96DV4	MRPL38	39	13	13	0.991	0.799336
P19387	POLR2C	37	7	7	0.899	0.345582
Q96GC5	MRPL48	20	4	4	0.956	0.372708
Q9H1D9	POLR3F	22	5	5	0.804	0.0632846
Q15050	RRS1	33	13	13	0.917	0.231502
Q12789	GTF3C1	15	28	28	1.009	0.942691
Q08117	TLE5	13	2	2	0.69	0.318926
Q9NZ63	C9orf78	42	11	11	0.927	0.00525482
Q7L0Y3	TRMT10C	42	18	18	1.168	0.000271869
P49815	TSC2	2	3	3	0.963	0.358847
Q8N806	UBR7	26	8	8	1.138	0.0280072
P49459	UBE2A	31	3	2	0.961	0.386483
O95881	TXNDC12	63	8	8	1.03	0.157945
Q96K76	USP47	25	29	29	1.152	0.251761
Q92783	STAM	15	5	4	0.821	0.000803766
O43463	SUV39H1	2	1	1
O76094	SRP72	43	25	25	0.916	0.00855247
O75683	SURF6	23	8	8	1.056	0.234059
P35270	SPR	46	11	11	0.876	0.0130365
Q9UJZ1	STOML2	33	10	10	0.961	0.184641
O75494	SRSF10	22	7	7	0.981	0.365708
P14868	DARS1	71	32	32	0.916	0.00034212
Q15750	TAB1	29	9	9	0.966	0.450135
Q9NX61	TMEM161A	10	5	5	0.834	0.363499
P23258	TUBG1	48	15	15	0.911	0.0773114
Q9HA65	TBC1D17	2	2	1
Q9P2M4	TBC1D14	4	3	3	0.676	4.35853e-05
P37837	TALDO1	43	17	17	0.958	0.0765033
Q00059	TFAM	20	5	5	1.09	0.0663949
Q8TB96	ITFG1	2	2	2	1.08	0.519598
P11387	TOP1	35	27	23	0.964	0.216953
Q9NZR1	TMOD2	35	11	11	0.366	2.40341e-06
Q9NX01	TXNL4B	28	3	3	0.612	0.00166105
Q8NBM4	UBAC2	9	3	3	1.041	0.498464
P57075	UBASH3A	4	3	2	1.155	0.0610793
P63146	UBE2B	24	2	1
Q15836	VAMP3	33	2	1
O75063	FAM20B	28	8	8	0.862	0.0169677
Q14191	WRN	3	5	5	3.109	0.000144654
Q969X6	UTP4	33	16	16	1.087	0.127276
Q9Y4E6	WDR7	4	4	4	0.94	0.14961
O95785	WIZ	8	9	9	1.146	0.024785
Q9H269	VPS16	26	16	16	1.042	0.5189
Q9UID3	VPS51	24	15	15	1.162	0.115601
Q96JC1	VPS39	20	12	12	0.907	0.107323
Q7Z4H8	POGLUT3	35	16	16	0.91	0.0125511
P49207	RPL34	36	5	5	1.274	0.0284681
Q6DKI1	RPL7L1	34	7	7	1.191	0.00833529
Q13464	ROCK1	26	31	25	0.902	0.00726692
O15446	POLR1G	22	6	6	1.1	0.20972
Q01974	ROR2	12	8	8	1.076	0.329848
Q9NTG7	SIRT3	22	5	5	0.975	0.643112
Q9P2C4	TMEM181	4	2	2	0.808	2.35572e-05
P49903	SEPHS1	47	10	10	0.987	0.657684
Q01130	SRSF2	27	5	5	1.018	0.238433
P63165	SUMO1	33	3	3	1.052	0.127453
P53804	TTC3	3	5	5	0.726	0.000765976
Q13242	SRSF9	36	9	9	1.005	0.864532
O94874	UFL1	36	27	27	0.975	0.434611
P49427	CDC34	16	4	3	0.894	0.100164
P11441	UBL4A	45	7	7	1.019	0.686593
P60604	UBE2G2	19	2	2	0.951	0.368838
Q9UHP3	USP25	19	16	16	1.044	0.466306
Q8IYN6	UBALD2	12	1	1
Q92890	UFD1	41	10	10	0.815	3.49107e-05
Q8NEY4	ATP6V1C2	4	2	1
P67809	YBX1	56	12	8	1.012	0.756376
Q96EC8	YIPF6	5	1	1
Q86VM9	ZC3H18	16	15	15	0.933	0.113419
Q8IUH5	ZDHHC17	7	3	3	1.22	0.000241987
Q9ULP9	TBC1D24	17	7	7	0.864	0.0635098
Q9BSF4	TIMM29	42	9	9	1.055	0.642725
Q8WUH2	TGFBRAP1	14	9	9	1.027	0.779795
Q96DA6	DNAJC19	34	5	5	0.902	0.0106491
P02786	TFRC	46	31	30	1.136	2.37222e-06
Q99614	TTC1	67	17	17	1.418	0.000410928
Q9BV40	VAMP8	41	5	5	0.899	0.152578
A5D8V6	VPS37C	6	2	2	1.068	0.584149
Q8N9V3	WDSUB1	6	2	2	0.771	0.00673988
Q8N2E2	VWDE	8	8	8	1.008	0.843848
P23025	XPA	34	5	5	1.555	0.0142423
Q96QU8	XPO6	12	12	12	2.027	0.00971749
Q96P53	WDFY2	8	2	2	0.751	0.259556
O75083	WDR1	52	22	22	0.761	3.67575e-06
P07947	YES1	24	12	6	1.068	0.0901464
Q86V59	PNMA8A	12	4	4	1.27	0.0467223
Q9NRD5	PICK1	8	2	2	0.764	0.304113
Q99541	PLIN2	19	5	5	1.385	0.0544782
Q96R06	SPAG5	26	23	23	0.844	0.07558
Q9NWH9	SLTM	12	10	10	1.075	0.0291907
O14508	SOCS2	48	8	8	0.859	0.128444
Q96BR1	SGK3	6	2	2	0.451	0.0554402
Q8WXA9	SREK1	12	4	4	0.915	0.749883
Q15022	SUZ12	24	13	13	1.168	0.00285334
P84103	SRSF3	24	4	3	0.961	0.526318
Q07955	SRSF1	47	15	15	1.025	0.073454
P55072	VCP	55	35	35	1.003	0.880967
Q53H54	TRMT12	17	6	6	1.325	0.304643
P61077	UBE2D3	36	3	2	0.864	0.0861431
P45974	USP5	40	22	22	0.96	0.132658
Q9BRA2	TXNDC17	60	6	6	1.049	0.113325
Q9H061	TMEM126A	18	4	4	0.847	0.0209361
Q6NXT6	TAPT1	5	3	3	0.847	0.0037556
Q9H2K8	TAOK3	20	16	13	1.007	0.847888
Q96DN5	TBC1D31	2	1	1
Q9Y3D7	PAM16	30	3	3	0.834	0.473433
O43435	TBX1	10	3	3	1.009	0.943532
P26368	U2AF2	35	12	12	1.046	0.0411006
Q5BJH7	YIF1B	25	5	5	0.942	0.376271
O60232	ZNRD2	13	2	2	0.988	0.729991
P37275	ZEB1	2	2	2	1.023	0.838754
Q9ULD9	ZNF608	1	1	1
O15015	ZNF646	3	4	4	1.022	0.87655
Q6FIF0	ZFAND6	21	3	3	0.768	0.124983
Q7Z3T8	ZFYVE16	6	8	8	0.872	0.0524116
O95218	ZRANB2	29	7	7	0.985	0.704507
Q15031	LARS2	29	23	23	1.045	0.226725
Q86W42	THOC6	61	14	14	0.956	0.345666
Q96MH6	TMEM68	19	5	5	0.985	0.829759
Q9NQ34	TMEM9B	25	3	2	1.02	0.676111
Q9BXS4	TMEM59	3	1	1
Q9BUZ4	TRAF4	4	1	1
Q15035	TRAM2	4	1	1
Q86UE8	TLK2	17	12	5	1.025	0.51211
Q8NFQ8	TOR1AIP2	31	10	10	1.125	0.0934213
P41226	UBA7	1	1	1
Q96QD9	FYTTD1	9	3	3	1.154	0.0421581
P46939	UTRN	4	11	11	2.755	0.000473002
Q96TA2	YME1L1	12	7	7	0.991	0.812022
Q8N5A5	ZGPAT	5	3	3	0.895	0.43314
Q96PU4	UHRF2	13	7	7	1.017	0.629257
O14795	UNC13B	11	13	13	0.858	0.0368295
Q9BVJ6	UTP14A	39	26	20	1.037	0.0386012
Q6RFH5	WDR74	57	14	14	1.208	0.0310006
Q9H1Z4	WDR13	16	5	5	1.607	0.108919
O95365	ZBTB7A	6	2	2	1.39	0.000146281
Q9BYJ9	YTHDF1	13	8	3	1.039	0.275268
Q9Y4E5	ZNF451	18	15	15	0.859	0.0499916
Q8WV99	ZFAND2B	10	2	2	0.982	0.759848
Q5BKZ1	ZNF326	42	18	18	0.988	0.622781
O95405	ZFYVE9	1	1	1
Q7L2K0	TEDC2	4	1	1
Q96RS0	TGS1	16	9	9	0.997	0.930451
Q9Y4C2	TCAF1	13	12	12	1.236	0.0325643
Q8TEL6	TRPC4AP	3	2	2	1.336	0.136901
Q7Z2T5	TRMT1L	33	20	20	0.823	0.0481321
Q9BVC6	TMEM109	13	3	3	1.042	0.530308
Q9NS93	TM7SF3	2	1	1
O15050	TRANK1	1	2	2	0.917	0.00185824
Q15029	EFTUD2	65	44	43	1.04	0.144032
P63027	VAMP2	28	2	1
Q9H267	VPS33B	32	18	18	0.901	0.0169685
Q9UL54	TAOK2	6	4	2	1.178	0.120371
P36897	TGFBR1	9	3	3	0.804	0.0105689
Q15819	UBE2V2	53	7	2	0.754	0.0210651
O75385	ULK1	1	2	2	0.929	0.386827
Q3KQV9	UAP1L1	23	10	9	1.144	0.173793
O95551	TDP2	8	3	3	0.754	0.17431
Q9P0L0	VAPA	51	12	12	0.872	3.78504e-05
Q86Y07	VRK2	17	6	6	0.992	0.877912
P61964	WDR5	32	7	7	1.175	0.000858469
O95070	YIF1A	6	1	1
Q969V5	MUL1	21	5	5	1.298	0.078069
Q8NEY1	NAV1	5	7	7	2.494	3.84057e-05
P22033	MMUT	12	6	6	1.022	0.692052
Q7L592	NDUFAF7	37	13	13	0.951	0.405863
Q12986	NFX1	3	2	2	1.206	0.00103145
Q12857	NFIA	5	2	2	1.268	0.293872
Q9ULX3	NOB1	42	12	12	0.974	0.182438
Q8WTW4	NPRL2	6	1	1
P35658	NUP214	18	29	29	0.84	6.11128e-05
P85299	PRR5	5	1	1
O43847	NRDC	29	28	28	1.111	0.00031241
Q99959	PKP2	9	7	7	0.726	0.000181359
P48147	PREP	41	25	25	1.1	0.0234589
Q9UGU0	TCF20	3	4	3	0.919	0.554141
Q969P6	TOP1MT	9	5	1
P17987	TCP1	46	23	23	0.835	0.000439758
Q9UI30	TRMT112	50	4	4	0.92	0.28429
O14817	TSPAN4	20	2	2	2.315	0.0121531
O14907	TAX1BP3	15	1	1
Q712K3	UBE2R2	20	5	4	0.903	0.159509
Q9Y3A2	UTP11	23	6	6	1.086	0.413896
Q9C0E2	XPO4	22	18	18	0.98	0.765957
Q9Y3S1	WNK2	1	3	2	1.13	0.471502
Q64LD2	WDR25	4	2	2	1.977	0.00827773
Q9BV38	WDR18	27	10	10	0.949	0.300266
O00534	VWA5A	5	2	2	0.635
O15498	YKT6	53	9	9	0.864	0.00270856
P82094	TMF1	5	5	5	0.878	0.241455
O15164	TRIM24	12	11	10	1.146	0.010487
Q92547	TOPBP1	12	13	13	1.144	0.27749
P51580	TPMT	41	9	9	0.732	0.0109605
Q15629	TRAM1	9	3	3	0.973	0.516731
Q8IY95	TMEM192	17	4	4	0.854	0.00617472
Q03169	TNFAIP2	13	8	8	1.263	0.00636137
Q96EY4	TMA16	26	7	7	0.889	0.110767
P21796	VDAC1	73	16	15	0.948	0.277242
O94967	WDR47	6	3	3	0.325
Q9Y2W2	WBP11	32	16	16	1.151	0.00521208
Q9GZL7	WDR12	55	15	15	1.186	5.13764e-05
Q96S82	UBL7	16	5	5	1.364	0.0897038
P0DN76	U2AF1L5	40	8	8	1.027	0.119125
Q96AJ9	VTI1A	18	2	2	0.728	0.0387485
Q709C8	VPS13C	13	33	33	0.944	0.42103
O43592	XPOT	37	26	26	0.914	0.0178551
Q8IV63	VRK3	11	4	4	1.086	0.141885
Q96PM9	ZNF385A	20	6	6	2.181	0.00104469
A6NFI3	ZNF316	2	1	1
Q6PHR2	ULK3	15	4	4	1.106	0.136316
Q9H0D6	XRN2	34	23	23	1.152	0.000259635
O75436	VPS26A	46	12	11	0.913	0.0223566
Q9BTA9	WAC	13	5	5	1.206	0.006833
A4D1P6	WDR91	5	3	3	1.055	0.116679
Q9HAV4	XPO5	42	40	40	0.975	0.0118957
Q969M3	YIPF5	5	1	1
P40222	TXLNA	31	13	13	0.932	0.430727
Q16763	UBE2S	25	3	3	0.881	0.0675711
Q8NBZ7	UXS1	10	3	3	0.768	0.250737
P55060	CSE1L	51	40	40	0.914	0.00381298
Q5MNZ9	WIPI1	5	1	1
Q9NQW7	XPNPEP1	41	18	17	1.037	0.347515
Q3ZAQ7	VMA21	28	3	3	0.862	0.0308973
Q8TAF3	WDR48	18	9	9	1.109	0.206175
O00401	WASL	10	4	4	0.807	0.0124324
Q9Y6W5	WASF2	17	7	7	0.957	0.796931
O75554	WBP4	8	2	2	0.93	0.681086
Q8NI36	WDR36	28	23	23	0.991	0.301076
Q96JG6	VPS50	15	9	9	0.904	0.0955253
Q9UBH6	XPR1	26	16	16	0.85	0.00944215
Q9H869	YY1AP1	6	3	1
Q8NEW0	SLC30A7	11	3	3	1.115	0.0273073
Q14966	ZNF638	16	24	24	1.017	0.75095
A7E2V4	ZSWIM8	2	3	3	1	0.984272
Q86VQ6	TXNRD3	4	2	2	1.378	0.214019
Q96AE7	TTC17	3	2	2
Q9UHD9	UBQLN2	19	8	4	1.004	0.82086
Q7Z570	ZNF804A	2	2	1
Q8TF32	ZNF431	2	1	1
Q96K83	ZNF521	3	2	2	4.986	4.28839e-06
Q14694	USP10	35	20	20	0.943	0.0193145
Q9NPD8	UBE2T	44	7	7	0.891	0.0302369
Q9Y5T5	USP16	22	13	13	1.025	0.679881
Q8NFA0	USP32	9	11	11	1.104	0.104891
P51809	VAMP7	36	7	7	0.849	0.179508
O75351	VPS4B	22	9	6	0.832	0.0373628
Q6VEQ5	WASH2P	22	7	7	0.949	0.323029
O95155	UBE4B	20	19	19	1.042	0.551169
Q9BRT2	UQCC2	13	1	1
P36543	ATP6V1E1	46	11	11	1.109	0.297863
Q8TCY9	URGCP	4	4	4	1.035	0.328662
P15498	VAV1	4	3	3	11.495	0.000275962
Q7Z5K2	WAPL	21	18	18	0.972	0.623814
Q2M389	WASHC4	21	21	20	0.926	0.152223
Q9BWQ6	YIPF2	4	1	1
[truncated: 4,834 more rows]
