# Supplementary material for: Machine learning-based prediction reveals kinase MAP4K4 regulates neutrophil differentiation through phosphorylating apoptosis-related proteins
Source: PLoS Comput Biol. 2025 Mar 17;21(3):e1012877. doi: 10.1371/journal.pcbi.1012877 (PMC11957395; doi:10.1371/journal.pcbi.1012877)
Supplement: S14 Table — (XLSX) [file pcbi.1012877.s015.xlsx]

## Sheet: Sheet1
Supplementary Table 14. Protein phosphorylation level quantification by MS
Protein accession	Position	Gene name	Modified PSMs	Modifications	KO/Control Ratio	KO/Control P value
Q86YA3	793	ZGRF1	5	S3
Q96GX9	87	APIP	14	S6	0.793	0.206035
Q5XG87	539	TENT4A	6	S4
Q5XG87	157	TENT4A	6	S7
O75385	281	ULK1	7	S15
O75385	660	ULK1	15	T3	1.361	0.0775221
O75385	469	ULK1	2	S5	0.698	0.0098369
O75385	638	ULK1	8	S3	0.982	0.903862
Q06413	98	MEF2C	6	S7
Q06413	110	MEF2C	6	S19
Q06413	106	MEF2C	3	S15
Q06413	419	MEF2C	8	S6
Q06413	453	MEF2C	5	S13
Q06413	459	MEF2C	18	S19
Q06413	445	MEF2C	8	S5
Q06413	240	MEF2C	17	S1
Q9UIJ7	37	AK3	9	S3	0.902	0.540535
Q6F5E8	1315	CARMIL2	8	S12
Q6F5E8	194	CARMIL2	4	S3
Q6F5E8	1246	CARMIL2	16	S4
Q6F5E8	1381	CARMIL2	8	S4
Q6F5E8	1120	CARMIL2	3	S6
Q6F5E8	1268	CARMIL2	13	S3
Q00577	6	PURA	2	S2	0.493	0.271502
Q9C0J8	1210	WDR33	16	S14	0.72	0.670346
Q9C0J8	896	WDR33	4	S5	0.039	0.00016481
Q9C0J8	971	WDR33	5	S11	2.848	0.302636
Q9C0J8	7	WDR33	16	S7	0.764	0.000634326
Q9C0J8	42	WDR33	1	T14	1.326	0.603187
Q9C0J8	1279	WDR33	11	S3	0.614	0.59033
Q13185	176	CBX3	8	S5	1.068	0.553835
Q13185	95	CBX3	13	S3	1.272	0.145032
Q13185	97	CBX3	5	S5	1.537	0.0866656
Q15750	378	TAB1	11	S15	0.645	5.37007e-05
Q15750	7	TAB1	7	S2	0.845	0.0918947
P45974	623	USP5	7	T20	1.228	0.0873578
P04075	235	ALDOA	4	T20	3.418	0.000480374
P04075	241	ALDOA	4	T26	3.418	0.000480374
P04075	46	ALDOA	25	S3	1.365	0.00776723
P04075	9	ALDOA	8	T9	1.333	0.141741
Q71RC2	673	LARP4	16	S2	0.303	1.62038e-05
Q71RC2	583	LARP4	63	S11	1.025	0.51967
Q71RC2	722	LARP4	23	S8	0.863	0.141914
Q71RC2	618	LARP4	6	S3	0.256	3.95337e-05
Q71RC2	647	LARP4	17	S5	0.783	0.0364575
P31751	478	AKT2	9	S11	2.826	0.000596165
P31751	451	AKT2	14	T14	1.018	0.772364
Q92538	1298	GBF1	25	S10	1.139	0.290437
Q92538	1311	GBF1	8	S23	1.307	0.154956
Q92538	224	GBF1	2	S7	2.986	0.000676284
Q92538	1318	GBF1	13	S4	1.062	0.715948
Q92538	233	GBF1	4	S2	0.837	0.496336
Q92538	1337	GBF1	3	T3	4.39	0.000116307
Q92538	1773	GBF1	2	S24
O14686	1843	KMT2D	5	T3	0.631	0.0168691
O14686	1858	KMT2D	2	S18	1.028	0.736569
O14686	4738	KMT2D	16	S3	0.866	0.120476
O14686	1195	KMT2D	8	T6	0.776	0.0352121
O14686	1865	KMT2D	11	T13	0.7	0.291201
O14686	2260	KMT2D	2	S12	0.557	0.0947864
O14686	1911	KMT2D	4	T8	0.143	0.00200148
O14686	1834	KMT2D	10	S12	0.462	0.00277404
O14686	4849	KMT2D	16	S6	1.076	0.575833
O14686	2971	KMT2D	1	T18	0.841	0.499851
O14686	3130	KMT2D	25	S3	0.915	0.46951
O14686	2240	KMT2D	13	T5	0.64	0.0293449
O14686	2309	KMT2D	8	S21
O14686	48	KMT2D	7	S43	0.899	0.581871
O14686	1671	KMT2D	36	S6	1.034	0.840471
O14686	4822	KMT2D	8	S12	0.789	0.0876701
O14686	3463	KMT2D	5	S2	0.377	0.000537702
O14686	654	KMT2D	22	S2	0.974	0.879841
O14686	1606	KMT2D	13	S5	0.493	0.0004382
O14686	1180	KMT2D	7	S7	0.922	0.56822
O14686	2640	KMT2D	1	S5	0.764	0.135185
O14686	4682	KMT2D	10	T10
O14686	366	KMT2D	1	T7
O14686	3836	KMT2D	3	S3
O14686	4359	KMT2D	16	S2	0.728	0.019466
Q96FV9	542	THOC1	16	T11	1.049	0.592952
Q96FV9	560	THOC1	16	S29	1.195	0.245564
P63104	207	YWHAZ	8	S14	0.979	0.97604
P58546	31	MTPN	19	T7	0.596	0.00142024
Q53T59	302	HS1BP3	2	S3	2.078	0.00454075
Q53T59	139	HS1BP3	9	S1	0.594	0.00772904
P83436	506	COG7	3	S7	0.954	0.392344
Q9P0P8	116	MTRES1	8	S16
Q9H5N1	193	RABEP2	6	S8	1.177	0.395818
P0DPF3	879	NBPF9	1	S14
Q14C86	390	GAPVD1	8	T4	0.666	0.0260326
Q14C86	1096	GAPVD1	8	S8	1.118	0.272299
Q14C86	946	GAPVD1	10	S19	0.381	0.000139257
Q14C86	757	GAPVD1	12	S3	0.842	0.0850377
Q14C86	758	GAPVD1	11	S4	0.842	0.0850377
Q14C86	566	GAPVD1	4	S2	0.458	0.00162525
Q14C86	1019	GAPVD1	8	S9	0.568	0.00148102
Q14C86	876	GAPVD1	5	S6	1.499
Q14C86	746	GAPVD1	13	S12	0.947	0.4034
Q14C86	742	GAPVD1	10	S8	1.006	0.95874
Q14C86	740	GAPVD1	1	S6	1.05	0.876388
Q14C86	914	GAPVD1	9	S4	0.881	0.191205
Q14C86	902	GAPVD1	17	S3	1.302	0.0283377
Q14C86	908	GAPVD1	13	S7	1.302	0.0408727
Q9Y6D5	227	ARFGEF2	33	S21	1.02	0.928236
Q9Y6D5	218	ARFGEF2	4	S12	1.162	0.635588
Q9Y6D5	1511	ARFGEF2	4	S10	0.195	8.751e-06
Q9Y6D5	1513	ARFGEF2	3	S12	0.195	8.751e-06
Q9Y6D5	1015	ARFGEF2	8	S3	0.375	0.000317107
Q9P0T7	152	TMEM9	1	T3	1.559	0.212887
Q9P0T7	137	TMEM9	12	S20	0.504	0.044136
Q8IUG5	2377	MYO18B	5	S5	1.067	0.589723
Q8IUG5	2193	MYO18B	8	S8	1.226	0.169054
O75132	609	ZBED4	4	S3
O75132	459	ZBED4	6	S3
O75132	624	ZBED4	6	S11
Q9UJX6	534	ANAPC2	8	S8	1.201	0.299539
Q9UJX6	314	ANAPC2	18	S12	0.999	0.854584
Q4G0F5	319	VPS26B	8	S6	1.111	0.621221
Q4G0F5	304	VPS26B	6	S3	2.984	0.0010184
O95772	210	STARD3NL	11	S15	0.957	0.64527
O95772	214	STARD3NL	11	S19	0.957	0.64527
O95772	218	STARD3NL	11	S23	0.957	0.64527
O95772	39	STARD3NL	12	S3	0.991	0.798693
Q9BQ67	119	GRWD1	39	S12	0.938	0.612338
Q9BQ67	122	GRWD1	43	S15	0.938	0.612338
Q9BQ67	10	GRWD1	7	T3	0.725	0.0351349
Q08AM6	520	VAC14	12	T8	0.81	0.291721
P78549	22	NTHL1	11	S1
P78549	71	NTHL1	16	S6
Q86XN8	514	MEX3D	21	S2	1.791	0.000453395
Q86XN8	176	MEX3D	6	S3	1.779	0.000434437
Q6ZN04	63	MEX3B	6	S3
Q86XN8	506	MEX3D	8	S3	0.842	0.158276
Q86XN8	510	MEX3D	8	T7	0.842	0.158276
P50549	94	ETV1	11	S4
P50549	216	ETV1	16	S3
P50549	191	ETV1	11	S4
Q99729	242	HNRNPAB	18	S10	0.788	0.0240667
P27540	77	ARNT	4	S4	1.479
Q86VW2	556	ARHGEF25	5	S13
O75381	282	PEX14	10	S4	0.904	0.673302
O75381	240	PEX14	1	S3	3.851	0.00161614
O75381	247	PEX14	1	S10
O75381	249	PEX14	1	S12
O75381	232	PEX14	45	S5	0.946	0.875966
O75381	335	PEX14	9	S16	0.956	0.701769
O75381	275	PEX14	8	S29	0.853	0.356673
P10644	83	PRKAR1A	49	S9	0.993	0.964863
P51805	1606	PLXNA3	1	S3
O15498	174	YKT6	4	S8	1.884	0.00041834
O15498	114	YKT6	5	S7	1.102	0.369613
O15498	159	YKT6	5	S9	0.577	0.027191
O15498	5	YKT6	1	S5	0.184	0.0031797
O15498	7	YKT6	1	S7	0.184	0.0031797
Q8WVK2	132	SNRNP27	1	S14	1.48	0.0433148
Q9BRT3	2	MIEN1	6	S2	1.106	0.370947
P61026	73	RAB10	16	T3	1.235	0.329477
P61026	174	RAB10	10	T2	0.895	0.478128
P61026	6	RAB10	2	Y3	3.71	3.68881e-06
P61026	188	RAB10	11	S15	0.815	0.0692186
Q5SZL2	207	CEP85L	8	S10
P62633	12	CNBP	2	S1	3.196	0.145647
Q07889	1275	SOS1	17	S4	1.382	0.0214183
Q07889	1263	SOS1	3	T23
Q07889	1265	SOS1	3	S25
Q07889	1134	SOS1	19	S3	0.577	0.0330617
Q07889	1210	SOS1	8	S9	1.16	0.309107
O43815	245	STRN	101	S10	0.926	0.396428
O43815	137	STRN	20	S17	1.107	0.0622624
O76080	48	ZFAND5	8	S2
Q9BVS4	350	RIOK2	24	S6	0.956	0.611942
Q9BVS4	354	RIOK2	7	S10	0.792	0.0477612
Q9BVS4	337	RIOK2	22	S8	1.054	0.587092
Q9BVS4	335	RIOK2	8	S6
Q9BVS4	332	RIOK2	6	S3	1.141	0.330956
Q9BVS4	412	RIOK2	2	S8	0.832	0.40069
Q9BVS4	390	RIOK2	8	S1	1.051	0.596731
Q9BVS4	382	RIOK2	41	S14	0.884	0.460896
Q9BVS4	380	RIOK2	53	S12	0.819	0.267581
Q9BVS4	385	RIOK2	19	S17	1.061	0.584655
Q9BVS4	483	RIOK2	2	S3	0.676	0.037981
Q9BVS4	442	RIOK2	15	S9	1.008	0.690103
Q9UL54	473	TAOK2	9	S3	0.757	0.214814
Q15047	1025	SETDB1	1	S2	0.801	0.449515
Q15047	1066	SETDB1	8	S7	0.65	0.0210324
Q9Y496	415	KIF3A	13	S3	0.949	0.895231
P15407	101	FOSL1	20	S7
Q9H1E3	181	NUCKS1	39	S6
Q9H1E3	179	NUCKS1	21	T4
Q9H1E3	144	NUCKS1	18	S16
Q9H1E3	132	NUCKS1	16	S4
Q9H1E3	214	NUCKS1	115	S8
Q9H1E3	202	NUCKS1	18	T3
Q9H1E3	204	NUCKS1	21	S5
Q9H1E3	113	NUCKS1	5	S9
Q9H1E3	79	NUCKS1	11	S10
Q9H1E3	75	NUCKS1	4	S6
Q9H1E3	19	NUCKS1	93	S11
Q9H1E3	14	NUCKS1	3	S6
Q9H1E3	30	NUCKS1	2	S22
Q9H1E3	58	NUCKS1	1	S6
Q9H1E3	61	NUCKS1	1	S9
Q6STE5	175	SMARCD3	16	S17	1.035	0.64868
Q16587	467	ZNF74	5	S3
Q9H2S9	210	IKZF4	0	S3	0.781	0.192636
Q13422	168	IKZF1	0	S3	0.666	0.0488316
Q9UKS7	163	IKZF2	0	S3
Q16587	439	ZNF74	2	T3
Q6XZF7	359	DNMBP	11	S21
Q6XZF7	996	DNMBP	1	S5
Q12996	691	CSTF3	70	S6	1.619	0.159235
Q9BYB0	1638	SHANK3	2	S5
Q9BYB0	1634	SHANK3	2	S1
Q9BYB0	1636	SHANK3	2	S3
Q9UHQ1	451	NARF	3	S4	2.132	0.0218523
Q9UHQ1	29	NARF	1	S13	0.816	0.912887
Q9BVC4	4	MLST8	3	S4	0.458	0.0105891
Q8TBE7	409	SLC35G2	8	S10
Q99590	338	SCAF11	5	S10	0.669	0.0919293
Q99590	880	SCAF11	10	S7	0.926	0.420686
Q99590	882	SCAF11	10	S9	0.926	0.420686
Q99590	878	SCAF11	4	S5	0.926	0.420686
Q99590	796	SCAF11	54	S3	1.086	0.280486
Q99590	802	SCAF11	31	S9
Q99590	1122	SCAF11	41	S6	2.778	0.0346972
Q99590	726	SCAF11	6	S19	1.123
Q99590	816	SCAF11	17	S5	1.373	0.271912
Q99590	963	SCAF11	6	S7	0.723	0.39685
Q99590	680	SCAF11	8	S4	1.015	0.817997
Q99590	588	SCAF11	6	S5	1.259	0.0492907
Q99590	1170	SCAF11	8	S3	0.351	0.00135031
Q99590	776	SCAF11	18	S34	0.785	0.293682
Q99590	771	SCAF11	8	S29	1.024	0.781439
Q99590	1127	SCAF11	8	S3	0.519	0.00038053
Q99590	687	SCAF11	10	S8	1.647	0.00212632
Q99590	405	SCAF11	14	S6	0.945	0.482192
Q99590	413	SCAF11	1	S14	1.211	0.967341
Q99590	401	SCAF11	8	S10	0.989	0.9356
Q99590	608	SCAF11	26	S7	0.927	0.246494
Q12815	170	TROAP	3	S2
Q12815	98	TROAP	1	S9
Q12815	334	TROAP	8	S3
Q9BUH6	148	PAXX	45	S10	0.697	0.00916526
Q9BUH6	5	PAXX	4	S5	1.141	0.372897
O15530	241	PDPK1	8	S3	0.923	0.436826
O15530	37	PDPK1	1	T7
O15530	25	PDPK1	4	S22	0.412	0.000299162
O95749	203	GGPS1	7	S7	1.193	0.199483
Q6P1L5	307	FAM117B	6	S4
Q6P1L5	345	FAM117B	6	S4
Q6P1L5	136	FAM117B	4	S2
Q6P1L5	149	FAM117B	1	T15
Q6P1L5	210	FAM117B	3	S5
Q6P1L5	273	FAM117B	8	S3
Q6P1L5	220	FAM117B	2	S3
Q6P1L5	457	FAM117B	8	S4
Q9NZC9	198	SMARCAL1	1	S2	0.886	0.391962
Q9NZC9	112	SMARCAL1	8	S13	1.074	0.701272
Q9NZC9	151	SMARCAL1	8	S16	1.088	0.332316
Q8ND24	176	RNF214	9	S11	1.32	0.00803645
Q8ND24	15	RNF214	8	S15	0.965	0.527416
Q8ND24	511	RNF214	1	S2	0.831	0.239473
Q8ND24	501	RNF214	4	S19	0.577	0.00463664
Q9UPR0	584	PLCL2	8	T14
Q9UPR0	1113	PLCL2	4	S2
Q00341	944	HDLBP	2	S6	1.306	0.116866
Q00341	31	HDLBP	10	S6	1.774	0.000542912
Q96D71	709	REPS1	33	S3	0.593	0.0019924
Q96D71	392	REPS1	15	S22	0.957	0.67992
Q96D71	461	REPS1	1	S4	3.738	0.0112259
Q96D71	273	REPS1	20	S3	1.681	0.00226422
Q96D71	272	REPS1	25	S3	0.867	0.138428
Q96D71	558	REPS1	13	S24	0.679	0.00835169
Q96D71	401	REPS1	5	S1	3.4	0.00021309
Q96D71	562	REPS1	18	S3	0.763	0.0758549
Q96D71	170	REPS1	22	S18	1.203	0.0460363
Q96D71	174	REPS1	6	S22	1.203	0.0460363
Q96D71	162	REPS1	11	S10	0.902	0.247476
O94967	297	WDR47	2	S7	4.589
O94967	312	WDR47	6	S1
Q5T0F9	528	CC2D1B	1	S7	0.591	0.00384628
Q96F24	113	NRBF2	17	S28	0.607	0.372367
Q9NYZ3	303	GTSE1	2	S4	5.267	0.00402618
Q9NYZ3	477	GTSE1	2	S6	1.28
Q9NYZ3	536	GTSE1	11	S4	0.496	0.00709036
Q9NYZ3	243	GTSE1	9	S6	0.516	0.0215777
Q9NYZ3	575	GTSE1	28	S5	0.93	0.576011
Q9NYZ3	580	GTSE1	11	S10	0.892	0.464352
Q9NYZ3	435	GTSE1	7	S4	1.267	0.695917
Q9NYZ3	592	GTSE1	7	S8	1.05	0.746342
Q96N58	366	ZNF578	2	T3
Q96N58	478	ZNF578	8	T4
Q8TF32	311	ZNF431	8	T4
Q8TF32	451	ZNF431	8	T4
Q8N4W9	422	ZNF808	8	T4
Q8N4W9	870	ZNF808	8	T4
A2RRD8	184	ZNF320	8	T4
Q9NVI1	1121	FANCI	1	S14	0.481	0.000522785
Q9NVI1	407	FANCI	8	S5	0.741	0.0490505
Q12778	329	FOXO1	8	S2
Q96EQ0	75	SGTB	8	S7	3.27	0.00652
Q96EQ0	295	SGTB	9	S1
Q92733	157	PRCC	89	S11	0.749	0.041046
Q92733	159	PRCC	72	S13	0.749	0.041046
Q92733	267	PRCC	10	S9	1.928	0.040796
Q92733	438	PRCC	4	S4	3.621	0.0299036
Q92733	241	PRCC	2	S16	0.512	0.00318072
Q8TF30	606	WHAMM	1	S12
Q8TBZ3	465	WDR20	6	S5
Q8TBZ3	483	WDR20	5	S3
Q8TAE6	25	PPP1R14C	1	S5
Q9H4E7	566	DEF6	5	S7	1.066	0.726323
Q9H4E7	595	DEF6	6	T8	0.979	0.986059
Q9H4E7	597	DEF6	6	S10	0.979	0.986059
Q8IXJ9	503	ASXL1	2	S4	1.591	0.187616
Q8IXJ9	51	ASXL1	3	S4	1.364	0.365689
Q15642	302	TRIP10	7	T9	1.047	0.791441
Q15642	296	TRIP10	53	S3	0.652	0.000446973
Q15642	299	TRIP10	29	S6	0.652	0.000446973
Q15642	506	TRIP10	4	S21	1.789	0.0475796
P29692	133	EEF1D	150	S10	0.981	0.781828
P29692	162	EEF1D	194	S19	0.977	0.822088
P29692	147	EEF1D	52	T4	1.345	0.0288757
P29692	60	EEF1D	8	S1	0.876	0.100881
Q96S66	464	CLCC1	8	S11	1.17	0.214197
Q96S66	509	CLCC1	8	S25	0.85	0.276328
Q96S66	438	CLCC1	26	S7	1.45	0.0308866
Q96S66	532	CLCC1	6	S14	1.022	0.936975
P51532	613	SMARCA4	30	S25	0.98	0.760259
P51532	610	SMARCA4	29	S22
P51532	1631	SMARCA4	3	S10	0.374	0.00351081
P51532	1358	SMARCA4	5	T9	1.645	0.0210873
P51531	1295	SMARCA2	5	T9	1.847	0.0053304
P51532	1423	SMARCA4	7	T8	0.684
P51532	1382	SMARCA4	18	S7	1.85	0.00380194
P51532	1452	SMARCA4	48	S9	1.059	0.470655
P51532	695	SMARCA4	15	S7	0.824	0.195333
P51532	1570	SMARCA4	20	S7	0.973	0.917418
P51532	1575	SMARCA4	20	S12	0.973	0.917418
P51532	1586	SMARCA4	20	S23	0.973	0.917418
P51532	699	SMARCA4	2	S10
P51532	837	SMARCA4	1	S6
Q9ULM3	132	YEATS2	2	T3
Q9ULM3	1219	YEATS2	1	T5
Q9ULM3	118	YEATS2	12	S4
Q9ULM3	120	YEATS2	2	S6
Q9ULM3	124	YEATS2	1	S10
Q9ULM3	627	YEATS2	9	S8
Q9ULM3	536	YEATS2	10	S13
Q9ULM3	447	YEATS2	8	S12
Q9ULM3	519	YEATS2	3	S15
Q9ULM3	575	YEATS2	8	S3
P80370	288	DLK1	1	S5
P80370	260	DLK1	4	S3	5.726	0.000176749
Q92621	1923	NUP205	1	S17
Q92621	1153	NUP205	9	S15	2.688	0.0124631
Q92621	1939	NUP205	6	S5	1.299	0.132376
Q92621	1942	NUP205	6	S8	1.299	0.132376
Q06124	515	PTPN11	2	Y3
Q06124	580	PTPN11	2	Y2	0.551	0.0342784
P38606	136	ATP6V1A	2	T4	0.734	0.00663932
Q12929	659	EPS8	1	S3
Q9H7C4	325	SYNC	8	S3
P35658	1081	NUP214	21	S5	0.216	0.0672639
P35658	678	NUP214	18	S10	0.801	0.0307934
P35658	792	NUP214	7	S4	0.65	0.00323652
P35658	434	NUP214	4	T8
P35658	430	NUP214	8	S4	0.913	0.510459
P35658	433	NUP214	8	S7	0.913	0.510459
P35658	437	NUP214	8	T11	0.913	0.510459
P35658	956	NUP214	2	T3	1.185	0.683502
P35658	974	NUP214	3	S5	1.706	0.015655
P35658	666	NUP214	13	S16	0.846	0.38906
P35658	657	NUP214	2	S7	0.543	0.000588186
P35658	436	NUP214	2	T7	0.771	0.0689261
P35658	670	NUP214	7	T5	0.996	0.993229
P35658	646	NUP214	16	S6	0.556	0.000357122
P35658	744	NUP214	8	S3	1.388	0.0105668
P35658	1023	NUP214	8	S3	2.393	0.000340141
P35658	940	NUP214	59	S6	0.752	0.00316509
P35658	985	NUP214	11	S9	1.752	0.00393862
P35658	986	NUP214	7	S10	1.752	0.00393862
P18583	1782	SON	39	S4	0.89	0.168589
P18583	1783	SON	22	S5	1.246	0.00341816
P18583	1784	SON	13	S6	0.571	0.00426386
P18583	2129	SON	46	S13	0.959	0.488339
P18583	1556	SON	50	S13	0.905	0.0431563
P18583	1697	SON	8	S11	0.933	0.444903
P18583	2031	SON	18	S4	1.832	6.52051e-06
P18583	959	SON	9	T9	0.834	0.349115
P18583	353	SON	3	S15
P18583	2029	SON	11	S3	0.872	0.020226
P18583	1948	SON	11	S3	1.118	0.299632
P18583	1950	SON	11	S5	1.118	0.299632
P18583	1952	SON	9	S7	1.118	0.299632
P18583	2009	SON	30	S3	0.98	0.784427
P18583	2011	SON	30	S5	0.98	0.784427
P18583	2013	SON	30	S7	0.98	0.784427
P18583	1769	SON	9	S4	0.76	0.0585121
P18583	1780	SON	4	S15	1.534	0.0166886
P18583	2357	SON	8	S1	0.36	3.33016e-05
P18583	152	SON	8	S11	0.941	0.285475
P18583	1076	SON	8	S4	0.947	0.675854
P18583	1026	SON	13	S4	0.982	0.87219
P18583	1051	SON	13	S4	0.982	0.87219
P18583	2020	SON	2	S1	0.967	0.74988
P18583	2022	SON	2	T3	0.967	0.74988
P18583	142	SON	15	S3	0.893	0.0859276
O14647	1386	CHD2	13	S7	0.761	0.0367109
O14647	129	CHD2	10	S8	0.721	0.00259427
O14647	130	CHD2	10	S9	0.721	0.00259427
O14647	132	CHD2	10	S11	0.721	0.00259427
O14647	207	CHD2	1	S4
O14647	208	CHD2	1	S5
O14647	1365	CHD2	12	S11	0.736	0.00825713
O14647	1789	CHD2	13	S15	0.823	0.235225
O14647	1745	CHD2	6	S3	0.958	0.929062
O14647	1728	CHD2	17	S3	0.846	0.124913
O14647	1801	CHD2	9	S7	1.349
O14647	1807	CHD2	7	S13	0.88	0.430099
P35251	368	RFC1	2	S4	1.419	0.149088
P35251	552	RFC1	1	S8
P35251	1104	RFC1	5	S20
P35251	1106	RFC1	3	S22
P35251	190	RFC1	7	S4	1.19	0.286743
P35251	312	RFC1	5	S6	0.785	0.125937
P35251	69	RFC1	10	S5	1.109	0.107954
P35251	71	RFC1	10	S7	1.109	0.107954
P35251	156	RFC1	20	S5	1.019	0.792499
P35251	108	RFC1	15	S8	0.972	0.732392
P35251	110	RFC1	8	T10	0.972	0.732392
P35251	281	RFC1	6	S10	1.21	0.47479
P35251	283	RFC1	7	S12	1.21	0.47479
Q9HAU0	855	PLEKHA5	13	S3	1.115	0.36041
Q9HAU0	140	PLEKHA5	2	S25	0.697	0.145633
Q9HAU0	937	PLEKHA5	19	S15	0.688	0.0257012
Q9HAU0	933	PLEKHA5	26	S11	0.509	0.000187581
Q9HAU0	55	PLEKHA5	3	S3	0.625	0.0525076
Q9HAU0	607	PLEKHA5	8	S12	0.653	0.00512521
Q9HAU0	460	PLEKHA5	6	T7	0.061	5.14078e-05
P18754	104	RCC1	2	S3	0.835	0.201791
P18754	11	RCC1	54	S3	0.903	0.0574234
Q9NZV5	13	SELENON	1	S4
Q96KB5	59	PBK	16	S5	0.834	0.21557
Q96KB5	9	PBK	1	T9
Q96KB5	32	PBK	28	S14	0.868	0.0288554
O43166	1528	SIPA1L1	10	S5	1.532	0.0779364
O43166	1734	SIPA1L1	5	S3	0.791	0.366154
O43166	208	SIPA1L1	4	S4	1.065	0.516655
O43166	211	SIPA1L1	1	S7
O43166	210	SIPA1L1	1	S6
O43166	1568	SIPA1L1	29	S9	1.417	0.00159825
O43166	1573	SIPA1L1	4	T14	0.578
O43166	311	SIPA1L1	7	S8	1.012	0.873401
O43166	1087	SIPA1L1	2	S13	0.306	0.000103792
O43166	255	SIPA1L1	8	S2	1.652	0.00315082
O43166	1433	SIPA1L1	12	S4	1.701	0.00315631
O43166	1393	SIPA1L1	1	S7	2.182
O43166	1388	SIPA1L1	1	T2	2.182
O43166	1557	SIPA1L1	5	S14
O43166	1549	SIPA1L1	1	S6	2.835	0.0206969
O43166	1073	SIPA1L1	3	S3
O43166	1270	SIPA1L1	8	S8	0.965	0.642546
O43166	1632	SIPA1L1	9	S3	1.1	0.302046
O43166	1181	SIPA1L1	10	S2	1.733	0.004632
O43166	288	SIPA1L1	14	S3	1.674	0.0131717
O43166	1650	SIPA1L1	11	S12	0.705	0.0110874
O43166	1647	SIPA1L1	5	S9	0.705	0.0110874
O43166	1116	SIPA1L1	5	S3	2.978	1.86318e-05
O43166	1585	SIPA1L1	9	S3	1.592	0.00099131
O43166	1366	SIPA1L1	8	S8	2.681	2.88516e-05
O43166	1371	SIPA1L1	1	S13	1.329	0.0437675
O43166	1255	SIPA1L1	5	S8	1.201	0.135256
Q8WW12	87	PCNP	14	S5	3.8	0.00178992
Q8WW12	77	PCNP	1	S7	3.385	0.0520832
Q8WW12	156	PCNP	1	S4
Q8WW12	139	PCNP	5	T6	0.292	0.00253378
Q8WW12	119	PCNP	58	S14	1.367	0.00161124
Q86SQ7	4	SDCCAG8	8	S4	1.166	0.546164
Q86SQ7	92	SDCCAG8	6	S10	1.811
Q86SQ7	28	SDCCAG8	1	S1	1.392	0.176614
Q3MII6	506	TBC1D25	9	S3
Q3MII6	156	TBC1D25	1	S1
Q15058	2	KIF14	6	S2	1.453	0.49845
Q15058	1200	KIF14	6	S3	0.307	0.00842335
P49447	236	CYB561	1	S11
P23497	274	SP100	6	S12	1.147	0.301222
P23497	18	SP100	38	S6	1.194	0.157781
P23497	157	SP100	18	S6	1.073	0.37872
P23497	394	SP100	16	S7	2.253	0.00238431
P23497	451	SP100	8	S3	0.671	0.00712788
P23497	407	SP100	8	S10	1.401	0.0120903
P23497	409	SP100	8	S12	1.401	0.0120903
P23497	410	SP100	8	S13	1.401	0.0120903
P23497	362	SP100	5	S13	1.814	8.89162e-05
Q14703	166	MBTPS1	8	S2	0.484	0.528932
Q12769	1157	NUP160	42	S24	1.298	0.0263361
Q8NC44	385	RETREG2	8	S5	1.589
Q7Z2E3	177	APTX	1	S3	0.741	0.296128
Q7Z2E3	132	APTX	10	S1	1.072	0.764049
Q8NBU5	322	ATAD1	15	S10	1.622	0.00292294
P26373	106	RPL13	6	S3	0.555	0.00333745
O94854	181	KIAA0754	5	S5
O94854	42	KIAA0754	11	S9
O94854	122	KIAA0754	11	T5
O94854	35	KIAA0754	12	S3
O94854	666	KIAA0754	8	S3
O94854	254	KIAA0754	4	S6
O94854	220	KIAA0754	10	S10
O43422	566	THAP12	4	S8	0.557	0.00198192
O00308	211	WWP2	15	S9	0.953	0.65756
Q8N573	442	OXR1	2	T4	0.881
Q8N573	391	OXR1	1	T6	0.74	0.164712
Q12906	482	ILF3	8	S8	1.056	0.664486
Q12906	812	ILF3	6	S6	0.86	0.264017
Q12906	62	ILF3	48	S8	0.818	0.555837
Q12906	73	ILF3	19	S19	0.857	0.40238
Q12906	792	ILF3	35	S17	0.76	0.0822582
Q12906	762	ILF3	3	S29
Q12906	592	ILF3	8	T5	0.934	0.0718743
Q12906	860	ILF3	7	S11	0.659	0.0296805
Q12906	382	ILF3	6	S11	1.318	0.233242
Q12906	190	ILF3	5	S8	0.757	0.000254552
Q9HCK8	1420	CHD8	40	S8	0.586	0.00669028
Q9HCK8	1424	CHD8	26	S12	0.586	0.00669028
Q9HCK8	296	CHD8	1	S10
Q9HCK8	549	CHD8	8	S3	1.319	0.134645
Q9HCK8	562	CHD8	6	S16	0.906	0.596543
Q9HCK8	2211	CHD8	1	S30
Q9HCK8	1995	CHD8	13	S3	0.66	0.0170769
Q9HCK8	2008	CHD8	9	S16	1.925
Q9HCK8	2046	CHD8	8	S2	0.682	0.0278161
Q8IWJ2	1483	GCC2	8	S7	0.695	0.0108266
Q8IWJ2	1500	GCC2	1	T3
Q8IWJ2	1490	GCC2	2	S8	2.202	0.00058416
O75449	81	KATNA1	8	T4	0.625	0.00719268
O75449	170	KATNA1	9	S3	0.729	0.0167801
P54578	143	USP14	25	S2	1.324	0.00625984
P54578	456	USP14	6	S7	0.434	2.54875e-05
P54578	52	USP14	3	T3	0.642	0.0120063
P54578	302	USP14	5	S9	0.364	6.20402e-07
Q9UPW6	39	SATB2	8	S6	0.74	0.102133
Q9UPW6	7	SATB2	17	S4	0.983	0.941798
Q9UPW6	5	SATB2	3	S2
Q9UPW6	13	SATB2	21	S9	0.813	0.390951
Q9UPW6	467	SATB2	9	T3	1.085	0.509976
Q9BWJ5	9	SF3B5	6	S5	0.726	0.105696
Q969J2	44	ZKSCAN4	2	S4
Q969J2	343	ZKSCAN4	2	T3
Q14807	543	KIF22	3	S15	1.021	0.852177
Q14807	412	KIF22	1	S9	0.779	0.151974
Q14807	463	KIF22	4	T15	0.186	7.99799e-05
Q01432	85	AMPD3	17	S3	0.56	0.00279211
Q99961	288	SH3GL1	13	S6	1.701	0.00305508
P20020	1155	ATP2B1	35	S4	0.606	4.70703e-05
P20020	1165	ATP2B1	4	T14
P20020	17	ATP2B1	6	S2	2.003	0.000458948
Q96QD8	22	SLC38A2	1	S14
Q96QD8	55	SLC38A2	1	S17
Q06481	755	APLP2	8	Y11	0.851	0.352447
Q06481	736	APLP2	8	T17	0.848	0.190607
O00267	666	SUPT5H	16	S14	0.945	0.182969
O00267	671	SUPT5H	8	S3	0.794	0.0229711
O00267	755	SUPT5H	3	S6	1.673	0.297039
O00267	36	SUPT5H	8	S5	1.937	0.134701
O00267	32	SUPT5H	1	S1
O00267	806	SUPT5H	15	T8	0.7	0.0248666
O00267	799	SUPT5H	3	T1	0.385	0.00744982
O00267	1034	SUPT5H	7	T13	0.839	0.117183
Q9BUN5	9	CCDC28B	3	S3
Q9BUN5	46	CCDC28B	8	S21
P53701	200	HCCS	6	S3	0.701	0.12276
Q92620	1217	DHX38	2	T7	0.198	0.00137246
Q92620	117	DHX38	16	T3	0.579	0.000344948
Q8TEH3	546	DENND1A	16	S12	1.108	0.795185
Q8TEH3	619	DENND1A	4	S6	5.655	0.00355541
Q8TEH3	986	DENND1A	2	S4	1.032	0.897316
Q8TEH3	520	DENND1A	10	S3	1.329	0.602628
Q8TEH3	523	DENND1A	8	S6
Q8TEH3	592	DENND1A	0	S1	1.465	0.4216
Q9UGP5	359	POLL	0	S1
Q8TEH3	536	DENND1A	8	S5	2.102	0.0902536
Q8NHU6	319	TDRD7	8	S4	1.076	0.945562
Q9Y6M7	407	SLC4A7	5	S3
Q9Y6M7	84	SLC4A7	10	S10
Q9Y6M7	1176	SLC4A7	9	S17
Q9Y6M7	233	SLC4A7	16	S1
Q6PCT2	408	FBXL19	8	S9
O60930	74	RNASEH1	3	S2
O60930	76	RNASEH1	3	S4
Q96EB6	173	SIRT1	6	S6	1.386	0.432078
Q96EB6	174	SIRT1	6	S7	1.386	0.432078
Q96EB6	27	SIRT1	16	S5	0.835	0.872872
Q96EB6	26	SIRT1	8	S4	0.591	0.263813
Q96EB6	14	SIRT1	30	S14	1.314	0.519065
Q96EB6	47	SIRT1	9	S9	1.245	0.534736
Q96EB6	615	SIRT1	11	S2	0.68	0.469892
Q99569	273	PKP4	6	S3	0.656	0.0575728
Q99569	281	PKP4	6	S11	0.656	0.0575728
Q99569	290	PKP4	1	S3	0.379	0.101467
Q99569	1135	PKP4	10	S5	0.481	0.00057374
Q99569	406	PKP4	7	S4	0.956	0.581669
O14976	829	GAK	19	S16	0.415	0.00233152
O14976	826	GAK	13	S13	1.02	0.871294
O14976	834	GAK	4	S21	0.721	0.0912347
O14976	780	GAK	8	S24	0.782	0.185617
Q9UKV8	387	AGO2	8	S3	1.059	0.779313
O95251	162	KAT7	44	S7	0.979	0.850345
O95251	164	KAT7	32	S9	1.183	0.160793
O95251	167	KAT7	8	S12	0.754	0.00792735
O95251	178	KAT7	2	S4	1.884	0.0356557
O95251	205	KAT7	14	S3	0.902	0.3302
O95251	57	KAT7	11	S9	1.064	0.678806
O95251	124	KAT7	10	S8	1.025	0.660609
O95251	128	KAT7	8	T12	0.962	0.688548
O95251	111	KAT7	5	S13	0.938	0.451514
O95251	506	KAT7	4	S3	0.705	0.0768172
Q86VP6	558	CAND1	10	S10	0.848	0.0535134
Q08050	522	FOXM1	7	S7
Q08050	481	FOXM1	2	S3
Q8NA72	512	POC5	3	S11
Q8NA72	78	POC5	10	S15
Q8NA72	73	POC5	4	S10
Q8NA72	105	POC5	5	S5
Q9BQ04	86	RBM4B	16	S7	0.754	0.173048
Q9BQ04	338	RBM4B	1	S2	0.604	0.339092
Q9BWF3	343	RBM4	1	S2	0.922	0.711733
Q13561	198	DCTN2	19	T4	1.02	0.76612
Q13561	320	DCTN2	8	S2	1.136	0.309551
Q96IG2	417	FBXL20	14	T9	1.389	0.438817
Q96IG2	421	FBXL20	2	S13	1.573	0.311341
P48553	708	TRAPPC10	16	S4	1.674	0.00181296
P48553	1209	TRAPPC10	1	S4
P24844	19	MYL9	1	T2
P24844	20	MYL9	15	S3
Q4VC44	503	FLYWCH1	6	S2	0.633	0.137653
Q6ZW49	253	PAXIP1	9	S9	0.827	0.111498
Q6ZW49	255	PAXIP1	12	S11	0.827	0.111498
Q6ZW49	256	PAXIP1	8	S12	0.827	0.111498
Q6ZW49	252	PAXIP1	4	S10	0.789	0.0776901
Q8NDD1	86	C1orf131	6	S2	1.17	0.478108
P11388	1374	TOP2A	14	S7	1.241	0.0559006
P11388	1377	TOP2A	14	S10	1.241	0.0559006
P11388	1332	TOP2A	1	S7	0.662	0.0491673
P11388	1337	TOP2A	1	S12	0.662	0.0491673
P11388	1343	TOP2A	1	T18	0.662	0.0491673
P11388	1495	TOP2A	31	S3	1.69	0.000545281
P11388	1393	TOP2A	20	S8	1.183	0.0377019
P11388	1391	TOP2A	9	S6	1.43	0.0036169
P11388	1474	TOP2A	19	S8	0.65	0.00359077
P11388	1491	TOP2A	2	S2	1.936	0.000509969
P11388	1213	TOP2A	9	S10	0.742	0.0170304
P11388	1247	TOP2A	81	S9	0.876	0.140723
P11388	4	TOP2A	18	S4	0.946	0.872104
P11388	1449	TOP2A	6	S7	0.392	0.000257777
P11388	1469	TOP2A	18	S4	0.627	0.0156996
P11388	1471	TOP2A	11	S6	0.703	0.0464589
P11388	29	TOP2A	8	S3	0.852	0.0046447
P11388	1504	TOP2A	26	S14	0.626	5.75988e-05
P11388	1387	TOP2A	5	S14	0.942	0.733997
P11388	1106	TOP2A	58	S10	0.951	0.408534
P11388	1525	TOP2A	12	S5	1.045	0.57413
Q99717	152	SMAD5	1	S9	2.317	0.483503
Q96ES7	52	SGF29	1	S8	0.619	0.0523214
P13010	244	XRCC5	13	S2	0.89	0.410887
P13010	318	XRCC5	1	S3	0.609	0.00647885
Q9C0B1	256	FTO	16	S17	1.008	0.994438
Q9C0B1	260	FTO	3	S21
Q96KG9	741	SCYL1	1	T6
Q8WYA6	545	CTNNBL1	35	S11	0.897	0.248557
O00506	231	STK25	11	S2	1.178	0.443132
Q92750	252	TAF4B	3	S12
Q8WVV9	302	HNRNPLL	2	S15	6.758
Q8WVV9	35	HNRNPLL	21	S11	0.899	0.261766
Q8WVV9	285	HNRNPLL	1	S10
Q8WVV9	68	HNRNPLL	8	S10	0.973	0.762878
Q86W92	601	PPFIBP1	8	S3	1.518	0.492242
Q86W92	466	PPFIBP1	8	S3	3.455	0.091429
Q86W92	540	PPFIBP1	3	S3	3.04	0.0587794
O15550	814	KDM6A	1	S4
P08621	226	SNRNP70	14	S13	0.508	0.000151574
P08621	320	SNRNP70	17	S10	0.416	0.000170325
P08621	410	SNRNP70	2	S17	1.782
Q658P3	17	STEAP3	16	S17
Q658P3	20	STEAP3	2	S20	0.549	0.112183
O00116	42	AGPS	7	S3	0.679	0.107563
O95810	293	CAVIN2	7	S12	0.255	3.86334e-08
O95810	284	CAVIN2	7	S3	0.255	3.86334e-08
O95810	35	CAVIN2	9	S16	1.34	0.0216262
O95810	203	CAVIN2	9	S12
O95810	204	CAVIN2	9	S13
O95810	218	CAVIN2	8	S27	1.198	0.107123
O95810	409	CAVIN2	2	S15	1.029	0.820581
Q7Z2K8	452	GPRIN1	1	S5
Q7Z2K8	993	GPRIN1	1	S5	1.959	0.0567577
Q7Z2K8	850	GPRIN1	8	S3	0.992	0.774861
Q7Z2K8	60	GPRIN1	11	T9	0.817	0.298438
Q7Z2K8	64	GPRIN1	3	S13
Q7Z2K8	776	GPRIN1	1	S10
Q7Z2K8	95	GPRIN1	13	S7	1.606	0.0235775
Q7Z2K8	237	GPRIN1	15	S6	1.108	0.570057
Q7Z2K8	704	GPRIN1	6	S4	0.812	0.305807
Q7Z2K8	165	GPRIN1	2	S6	0.739
Q7Z2K8	471	GPRIN1	3	S9	0.986	0.973949
Q7Z2K8	75	GPRIN1	9	S3
Q7Z2K8	229	GPRIN1	7	S5	1.025	0.737585
Q7Z2K8	615	GPRIN1	10	S10	0.648	0.0715151
P15531	122	NME1	9	S8	0.209	0.000129424
P15531	94	NME1	15	T6	0.451	0.00847359
O60361	79	NME2P1	15	T6
Q8IVF7	174	FMNL3	5	S1	1.496	0.192845
O75064	942	DENND4B	8	T3	0.953	0.529707
O75064	1092	DENND4B	10	S2	0.849	0.279852
O75064	736	DENND4B	8	S5	1.325	0.223663
O75064	947	DENND4B	9	S1	1.449	0.0320113
O75064	867	DENND4B	7	T5	1.362	0.120269
P26196	475	DDX6	4	S9	1.216	0.219331
P26196	91	DDX6	9	T5	0.754	0.0168757
Q5F1R6	523	DNAJC21	4	S15	2.642	0.000349541
Q5F1R6	370	DNAJC21	14	S24	1.067	0.402575
Q7L8J4	350	SH3BP5L	9	S3
Q7L8J4	30	SH3BP5L	3	S19
Q7L8J4	362	SH3BP5L	23	S7
Q7L8J4	49	SH3BP5L	20	S2
Q7L8J4	343	SH3BP5L	15	S4
Q96BU1	187	S100PBP	22	S14
Q9BXL7	512	CARD11	15	S3	0.859	0.193177
Q9BXL7	644	CARD11	6	S3	1.434	0.0847229
Q9BXL7	925	CARD11	8	S5	0.678	0.000895887
Q9BXL7	466	CARD11	1	S15	0.721	0.00288717
Q9BXL7	515	CARD11	4	S4	2.806	0.000829055
Q9BXL7	593	CARD11	3	S9	1.29	0.00199547
Q9NRL3	276	STRN4	8	S20	1.339	0.000210557
Q9NRL3	342	STRN4	8	S7	1.069	0.545721
Q9NRL3	201	STRN4	2	S3	2.814	0.0029203
Q5VTR2	138	RNF20	21	S13	1.152	0.118858
Q5VTR2	136	RNF20	11	S11	1.81	0.00569507
P15923	379	TCF3	9	S8	1.263	0.195332
P15923	39	TCF3	8	S5	0.472	0.0184924
P15923	156	TCF3	1	S12	2.836	0.0218901
Q6ZTW0	266	TPGS1	10	S3
P52739	606	ZNF131	11	S17	1.101	0.599941
P52739	580	ZNF131	1	S3	0.849	0.579777
P52739	440	ZNF131	10	S3	1.701	0.00558773
P52739	351	ZNF131	25	T3	0.582	0.0044194
Q9UQ88	220	CDK11A	7	S5
P21127	232	CDK11B	7	S5	0.185	1.66787e-05
Q9UQ88	222	CDK11A	7	S7
P21127	234	CDK11B	7	S7	0.185	1.66787e-05
Q9UQ88	583	CDK11A	19	T3
Q9UQ88	65	CDK11A	6	S11
Q9UQ88	271	CDK11A	15	S10
P21127	283	CDK11B	15	S10	1.52	0.000746395
Q9UQ88	265	CDK11A	5	S4
P21127	277	CDK11B	5	S4	0.798	0.00818407
Q9UQ88	577	CDK11A	23	S4
P21127	589	CDK11B	8	S4	0.923	0.320277
Q9UQ88	369	CDK11A	8	S5
Q9UQ88	372	CDK11A	8	S8
Q9UQ88	383	CDK11A	8	T19
Q9UQ88	740	CDK11A	77	S3
P21127	752	CDK11B	77	S3	1.061	0.444914
Q9UQ88	739	CDK11A	44	T2
P21127	751	CDK11B	44	T2	1.106	0.187644
Q9UQ88	47	CDK11A	20	S3
P21127	47	CDK11B	20	S3	0.943	0.552211
Q9UQ88	72	CDK11A	21	S4
P21127	72	CDK11B	21	S4	0.813	0.27521
Q9UQ88	701	CDK11A	1	S3
P21127	713	CDK11B	1	S3	0.382
Q9UQ88	422	CDK11A	2	S10
P21127	434	CDK11B	2	S10
P57737	879	CORO7	1	S4	0.766	0.150671
P57737	21	CORO7	7	S3	0.993	0.851237
P02100	51	HBE1	1	S10	1.77	0.0516261
Q86V24	65	ADIPOR2	6	S8	1.425	0.248493
O00629	60	KPNA4	58	S11	1.004	0.989412
Q12986	150	NFX1	20	S3	1.62	0.0286898
Q12986	152	NFX1	7	S5
Q12986	50	NFX1	6	S4	0.7	0.0386438
Q12986	154	NFX1	5	S15	0.395	0.00222772
Q12986	95	NFX1	7	S14	0.793	0.0107723
Q5W0Q7	200	USPL1	8	S14
Q5W0Q7	909	USPL1	1	S7
Q9HCE5	72	METTL14	8	T7	0.582
O00159	408	MYO1C	12	S4	0.766	0.220726
O00159	864	MYO1C	5	S3	1.642	0.0346981
Q9Y6R9	447	CCDC61	10	S5	0.704	0.597443
Q9Y6R9	458	CCDC61	8	S16	0.704	0.597443
Q9Y6R9	336	CCDC61	13	S9	0.674	0.486413
Q9Y6R9	334	CCDC61	13	S7	0.715	0.772169
Q9Y6R9	285	CCDC61	8	T4	0.417	0.167698
Q9NZJ4	4264	SACS	8	S9
Q9NZJ4	4056	SACS	3	T4	1.25	0.668877
P12270	2331	TPR	3	T4	1.289	0.633249
P05388	304	RPLP0	177	S7	0.631	0.0844949
P05388	307	RPLP0	191	S10	1.039	0.702992
Q8IY67	463	RAVER1	29	T13	0.983	0.781713
Q8IY67	14	RAVER1	57	S14	1.054	0.373556
P49848	634	TAF6	14	S16	0.82	0.226285
P49848	626	TAF6	4	S8	0.758	0.181475
P49848	636	TAF6	4	S18	0.758	0.181475
P49848	633	TAF6	5	S15	0.758	0.181475
P49848	653	TAF6	12	S6	0.96	0.600098
P49848	660	TAF6	7	T13	0.699	0.0221538
Q9BXJ9	856	NAA15	1	S8	1.438	0.0165718
Q9BZE9	275	ASPSCR1	4	S4	0.988	0.55011
O15226	65	NKRF	1	S9	1.006	0.916732
O15226	618	NKRF	16	S3	1.169	0.196405
O15226	428	NKRF	2	S8	2.036	0.342791
Q8WUI4	185	HDAC7	3	S6	1.378	0.131079
Q8WUI4	181	HDAC7	34	S3	1.858	0.000224939
Q8WUI4	155	HDAC7	16	S4	1.115	0.231293
Q8WUI4	405	HDAC7	13	S4	5.218	2.04201e-09
Q8WUI4	358	HDAC7	13	S3	1.79	0.000398797
Q8WUI4	109	HDAC7	11	S6	0.911	0.511437
P14625	306	HSP90B1	5	S6	1.495	0.0537927
P14625	746	HSP90B1	6	S2	2.208	0.000169853
P14625	786	HSP90B1	2	T32	1.122	0.46566
Q14203	105	DCTN1	4	S15	1.57	0.235029
Q14203	1180	DCTN1	2	S1	0.949	0.553485
Q86WC4	325	OSTM1	1	S7	3.326	0.212679
Q5VUR7	689	ANKRD20A3P	1	S3
Q92540	781	SMG7	17	S8	0.678	0.0808656
Q92540	897	SMG7	7	S1	1.073	0.728325
Q9H0E9	387	BRD8	75	S3	1.164	0.248983
Q9H0E9	569	BRD8	6	T4	0.695	0.00702804
Q9H0E9	383	BRD8	15	S10	0.452	0.0202675
Q9H0E9	579	BRD8	19	S4	1.234	0.045121
Q12959	573	DLG1	4	S12	1.117	0.457504
Q12959	687	DLG1	11	S7	1.946	0.000930832
Q12959	115	DLG1	7	T6	1.014	0.88462
Q96AE4	630	FUBP1	13	S10	0.999	0.99833
Q96AE4	153	FUBP1	6	T7	0.855	0.121383
Q96AE4	99	FUBP1	1	S1	1.256	0.220488
Q14683	956	SMC1A	7	S12	0.819	0.0903443
Q14683	970	SMC1A	9	S2	0.589	0.072628
Q14683	358	SMC1A	1	S5	0.687	0.105197
Q14683	360	SMC1A	1	S7	0.687	0.105197
Q86VE0	202	MYPOP	9	S4
Q96QE3	1115	ATAD5	22	S13
Q96QE3	1116	ATAD5	22	S14
Q6PCE3	175	PGM2L1	24	S10	0.226	9.61681e-05
Q7Z7N9	214	TMEM179B	2	S15
Q7Z7N9	34	TMEM179B	4	S4
Q08495	26	DMTN	7	S7	2.781	0.00301603
Q08495	226	DMTN	8	S13	2.304	0.0137558
Q08495	372	DMTN	6	S3	1.146	0.789823
Q08495	16	DMTN	6	S10	2.357	0.012762
Q08495	14	DMTN	7	S8	2.327	0.00241518
Q08495	105	DMTN	14	S1	1.824	0.0215028
Q08495	289	DMTN	21	S3	2.231	0.00543498
Q08495	92	DMTN	12	S3	2.688	0.00366066
Q08495	96	DMTN	7	S7	3.107	0.00742771
Q08495	279	DMTN	5	S6	1.672	0.677678
Q08495	383	DMTN	3	S5	3.018	0.00394718
Q6NT76	170	HMBOX1	8	S3	1.132	0.491986
Q6NT76	148	HMBOX1	9	S3	1.081	0.543616
Q86YP4	20	GATAD2A	2	T7	0.718	0.0146397
Q86YP4	189	GATAD2A	10	T17	1.017	0.972018
Q86YP4	129	GATAD2A	6	S3	1.36	0.0328644
Q86YP4	256	GATAD2A	1	S7	2.587	0.734717
Q86YP4	49	GATAD2A	20	T16	0.935	0.272476
Q86YP4	340	GATAD2A	5	S25	0.85	0.268278
Q86YP4	548	GATAD2A	1	S9	0.191	2.41528e-05
Q86YP4	107	GATAD2A	51	S11	0.753	0.000417467
Q86YP4	100	GATAD2A	58	S4	0.809	0.00492229
Q86YP4	114	GATAD2A	33	S18	1.13	0.0697863
Q86YP4	310	GATAD2A	1	T17	0.367
Q9Y606	426	PUS1	10	T14	0.895	0.200081
P40763	727	STAT3	18	S18	0.961	0.656719
P40763	714	STAT3	3	T5	0.669	0.0211029
P40763	691	STAT3	8	S6	0.539	0.00114631
Q9Y3C5	14	RNF11	8	S8
P17152	17	TMEM11	4	S9	1.514	0.0754164
Q99684	94	GFI1	1	S12
Q15424	288	SAFB	9	S3	1.132	0.0672886
Q14151	287	SAFB2	9	S3	1.018	0.720125
Q15424	803	SAFB	3	S8
Q14151	827	SAFB2	3	S8
Q15424	832	SAFB	8	S5	0.602	0.00925337
Q15424	383	SAFB	53	S13	0.909	0.56343
Q15424	384	SAFB	33	S14	0.742	0.0530396
Q15424	373	SAFB	3	S3	0.686	0.0272094
Q15424	794	SAFB	15	S5	1.148	0.41172
Q14151	818	SAFB2	15	S5	1.029	0.887299
Q15424	275	SAFB	6	S22	0.869	0.158181
Q14151	274	SAFB2	6	S22	0.782	0.0326488
Q15424	224	SAFB	1	T8	1.331	0.513937
Q14151	223	SAFB2	1	T8	1.17	0.682834
Q15424	55	SAFB	5	S9	0.745	0.0662523
Q15424	601	SAFB	8	S2	0.247	1.35712e-05
Q15424	604	SAFB	4	S5	0.539	0.000380798
Q15424	234	SAFB	42	S8	1.234	0.00360882
Q14151	233	SAFB2	42	S8	1.111	0.0189535
Q15424	235	SAFB	9	S9	1.234	0.00156903
Q14151	234	SAFB2	9	S9	1.112	0.0276787
Q15424	247	SAFB	2	S21	0.985	0.931331
Q14151	246	SAFB2	2	S21	0.888	0.204458
Q15424	344	SAFB	8	S38	0.975	0.840647
Q14151	343	SAFB2	8	S38	0.881	0.334076
Q15424	761	SAFB	5	S5	0.269
Q9H3U1	15	UNC45A	1	T15	1.179	0.436197
Q9H3U1	4	UNC45A	1	S4	1.179	0.436197
P27816	358	MAP4	20	S2	0.744	0.0769974
P27816	384	MAP4	20	S2	0.744	0.0769974
P27816	787	MAP4	14	S2	0.543
P27816	280	MAP4	156	S4	1.239	0.129518
P27816	507	MAP4	51	S3	1.229	0.0577486
P27816	510	MAP4	19	S6	1.517	0.0173708
P27816	521	MAP4	25	T17	1.142	0.0327605
P27816	696	MAP4	39	S5	0.663	0.000339882
P27816	354	MAP4	3	T2	0.614	0.00331743
P27816	380	MAP4	3	T2	0.614	0.00331743
P27816	624	MAP4	11	S25	0.967	0.801513
P27816	636	MAP4	12	S3	0.945	0.463085
P27816	94	MAP4	1	S31	1.337	0.0595663
P27816	687	MAP4	7	T36	1.083	0.657295
P27816	1000	MAP4	8	S3	3.334	0.000737636
P27816	928	MAP4	23	S6	15.715	5.79319e-07
P27816	825	MAP4	8	S1	0.645	0.0153199
P27816	868	MAP4	1	S6	4.035	0.0586074
P27816	1073	MAP4	17	S3	0.69	0.0114914
P27816	941	MAP4	9	S3	0.494	0.00616204
Q14331	215	FRG1	6	S4	3.586	0.011203
P13984	142	GTF2F2	3	S13	0.338
Q9NSK0	590	KLC4	42	S3	1.197	0.269039
Q9NSK0	611	KLC4	7	S5	1.018	0.973351
Q9NSK0	444	KLC4	2	T6	0.881	0.769498
Q9NSK0	163	KLC4	2	S9
Q9NSK0	566	KLC4	11	S3	0.356	0.00124881
Q9NSK0	519	KLC4	3	S3
Q9NSK0	565	KLC4	14	S1	3.096	9.18833e-05
Q9NSK0	460	KLC4	3	S3	0.998
Q02952	598	AKAP12	5	S17	1.56	0.0895245
Q02952	627	AKAP12	20	S3	0.382	0.0143561
Q02952	629	AKAP12	17	S5	1.069	0.895986
Q02952	1331	AKAP12	16	S4	0.814	0.326749
Q8NF50	29	DOCK8	3	T4
Q8NF50	1145	DOCK8	2	S3	0.696	0.0019146
Q8NF50	139	DOCK8	4	S4	0.871	0.62227
Q8NF50	2082	DOCK8	4	S3	1.126	0.55841
Q8NF50	903	DOCK8	1	S4	1.115	0.514475
Q7Z2W4	335	ZC3HAV1	2	S6	0.65	0.0814011
Q7Z2W4	302	ZC3HAV1	14	S6	1.006	0.924896
Q7Z2W4	375	ZC3HAV1	1	T3	0.3	0.0763742
Q7Z2W4	590	ZC3HAV1	1	S3
Q7Z2W4	275	ZC3HAV1	25	S5	0.721	0.0231188
Q7Z2W4	273	ZC3HAV1	16	T3	0.8	0.141884
Q7Z2W4	284	ZC3HAV1	8	S14	0.644	0.0167097
Q7Z2W4	378	ZC3HAV1	28	S4	0.903	0.0272589
Q9UBU9	234	NXF1	1	S4
Q9UBU9	7	NXF1	2	S7	0.668	0.164424
Q9P035	7	HACD3	8	T7	1.135	0.152872
Q9P035	114	HACD3	8	S16	0.973	0.987926
Q9H4Z3	30	PCIF1	28	S20	1.157	0.526752
Q9H4Z3	17	PCIF1	9	S7	0.869	0.354853
Q9H4Z3	260	PCIF1	1	S15	0.548	0.00323427
Q9H4Z3	150	PCIF1	15	T21	1.097	0.175071
Q9H4Z3	144	PCIF1	41	S15	0.6	0.00491845
Q9H4Z3	140	PCIF1	3	S11	0.525	0.0115016
Q9H4Z3	159	PCIF1	3	S5	0.902	0.356466
Q99567	517	NUP88	11	S8	0.814	0.0756397
Q99567	168	NUP88	8	S5	0.731	0.0141595
Q99567	442	NUP88	7	S16	0.453	0.00353864
Q99567	655	NUP88	4	S13	0.807	0.148115
Q99567	35	NUP88	19	S3	0.967	0.814451
Q99567	50	NUP88	28	S18	0.967	0.947603
Q99567	525	NUP88	15	T5	0.69	0.0231288
Q9UNS1	281	TIMELESS	3	S4	4.321	0.01686
Q9UNS1	1149	TIMELESS	7	S6	1.245	0.201984
Q9UNS1	1087	TIMELESS	8	S6	1.032	0.804749
Q9UNS1	1173	TIMELESS	8	S5	1.035	0.760808
Q9UNS1	1121	TIMELESS	1	S7
Q8IWZ3	1538	ANKHD1	2	T6	0.832	0.481253
Q8IWZ3	1591	ANKHD1	8	S8	0.941	0.785403
Q8IWZ3	1653	ANKHD1	5	T6	0.635	0.0440835
Q8IWZ3	1679	ANKHD1	9	S5	0.77	0.0267371
Q8IWZ3	1553	ANKHD1	4	T4	0.633	0.0945323
Q8IWZ3	1670	ANKHD1	4	S8	0.319	0.00597528
Q8IWZ3	2323	ANKHD1	2	T11	0.905	0.518677
Q8IWZ3	1627	ANKHD1	3	S3	2.938	0.0445316
Q96HP0	1230	DOCK6	2	S2	0.575	0.0947942
Q96HP0	1343	DOCK6	1	S3	0.506
Q96HP0	1308	DOCK6	17	S3	1.001	0.958026
Q96HP0	2029	DOCK6	8	T8	0.84	0.323603
Q96HP0	415	DOCK6	2	S24
Q96HP0	176	DOCK6	3	S3	0.303
Q96HP0	484	DOCK6	1	S4	1.162	0.509866
Q96HP0	880	DOCK6	8	S3	0.713	0.203348
P58107	34	EPPK1	14	T10	0.765	0.0876308
P58107	1543	EPPK1	4	T2	0.983	0.947167
P58107	2709	EPPK1	8	S5	8.609	1.47969e-05
P58107	3240	EPPK1	8	S5	8.609	1.47969e-05
P58107	3774	EPPK1	8	S5	8.609	1.47969e-05
P58107	4308	EPPK1	8	S5	8.609	1.47969e-05
P58107	4841	EPPK1	8	S5	8.609	1.47969e-05
P58107	2718	EPPK1	87	S3	1.949	0.000415213
P58107	3249	EPPK1	87	S3	1.949	0.000415213
P58107	3783	EPPK1	87	S3	1.949	0.000415213
P58107	4317	EPPK1	87	S3	1.949	0.000415213
P58107	4850	EPPK1	87	S3	1.949	0.000415213
P58107	2724	EPPK1	1	T9
P58107	3255	EPPK1	1	T9
P58107	3789	EPPK1	1	T9
P58107	4323	EPPK1	1	T9
P58107	4856	EPPK1	1	T9
P58107	2725	EPPK1	1	S10
P58107	3256	EPPK1	1	S10
P58107	3790	EPPK1	1	S10
P58107	4324	EPPK1	1	S10
P58107	4857	EPPK1	1	S10
Q96C36	233	PYCR2	8	S5	1.082	0.293866
Q96C36	304	PYCR2	24	S13	1.038	0.783832
Q96C36	43	PYCR2	1	S14	1.062	0.717535
P16220	326	CREB1	2	S7
Q8IZT6	14	ASPM	7	S6	1.122	0.552165
Q8IZT6	35	ASPM	8	S10	0.999	0.990117
Q8IZT6	605	ASPM	9	S4	0.741	0.272312
Q8IZT6	367	ASPM	8	S3	1.477	0.0772396
Q8IZT6	222	ASPM	8	S4	0.818	0.197061
Q8IZT6	1103	ASPM	7	S3	0.837	0.416773
Q8IZT6	425	ASPM	23	S13	0.135
Q9UBH6	690	XPR1	10	T6	0.859	0.139153
Q9UBH6	668	XPR1	22	S6	1.168	0.181048
Q9UBH6	666	XPR1	12	S4	2.499	0.000397134
Q9BZ95	651	NSD3	1	S3	0.4	0.000282597
Q9BZ95	457	NSD3	6	S3	0.593	0.136521
Q9BZ95	150	NSD3	11	S4	0.994	0.88897
Q9BZ95	561	NSD3	4	S10	1.073	0.510559
Q9BZ95	587	NSD3	6	S3	0.421	0.00313997
Q9BZ95	590	NSD3	3	S8	0.362	0.000883273
Q9BY44	5	EIF2A	2	T5	1.003	0.953349
Q9BY44	506	EIF2A	9	S4	0.784	0.233906
Q9BQA1	5	WDR77	16	T3	0.943	0.25817
P10242	11	MYB	3	S5
P10242	12	MYB	3	S6
P10242	532	MYB	30	S7
P10242	490	MYB	5	T5
P10242	599	MYB	10	S4
O60503	1307	ADCY9	3	S5
O60503	52	ADCY9	2	S8
O60503	49	ADCY9	2	S5
O60503	55	ADCY9	2	S11
O60503	27	ADCY9	1	S27
Q9ULH1	733	ASAP1	8	S3	0.422	0.0130052
Q9ULH1	910	ASAP1	10	S6	0.481	0.0039528
Q9ULH1	525	ASAP1	5	S17	0.879
Q9ULH1	1041	ASAP1	6	S3	0.594	0.0160701
Q9ULH1	717	ASAP1	2	S7	0.809	0.290235
Q9ULH1	726	ASAP1	1	S16	0.61	0.0570214
Q9ULH1	843	ASAP1	9	S8	0.55	0.0242836
Q9ULH1	1027	ASAP1	5	S7	0.807	0.233672
Q9ULH1	738	ASAP1	13	S6	1.375	0.178889
Q9NZI8	528	IGF2BP1	8	T3	0.44	0.000419105
Q9NZI8	438	IGF2BP1	11	S5	2.452	0.141277
Q9NZI8	446	IGF2BP1	8	T6	0.671	0.00891768
Q9NZI8	311	IGF2BP1	7	T2	0.684	0.143504
Q9NZI8	181	IGF2BP1	46	S3	0.808	0.314769
Q9NZI8	73	IGF2BP1	16	S7	0.399	0.00306276
Q8TAQ2	347	SMARCC2	70	S6	0.833	0.00945183
Q8TAQ2	378	SMARCC2	5	T5	0.845	0.239315
Q8TAQ2	399	SMARCC2	8	S26	1.061	0.69156
Q8TAQ2	302	SMARCC2	32	S3	3.198
Q8TAQ2	304	SMARCC2	30	S5	0.973	0.782887
Q8TAQ2	306	SMARCC2	19	S7	0.527	0.0452293
Q8TAQ2	283	SMARCC2	39	S8	1.015	0.735623
Q8TAQ2	286	SMARCC2	17	S11	1.06	0.527726
Q8TAQ2	548	SMARCC2	7	T1	0.697	0.0140186
Q2M2I8	637	AAK1	16	S3	0.596	0.000933613
Q2M2I8	676	AAK1	2	S7	1.008
Q2M2I8	606	AAK1	1	T4	0.691	0.023306
Q16576	3	RBBP7	8	S3	0.907	0.603217
Q16576	95	RBBP7	15	S13
Q16576	99	RBBP7	7	S17	0.939	0.471752
Q8WUB8	12	PHF10	1	S12	0.219	0.238106
Q8WUB8	56	PHF10	1	S1	1.36	0.473861
Q9Y6M1	164	IGF2BP2	13	S13	1.034	0.686794
Q9Y6M1	162	IGF2BP2	16	S11	1.181	0.0422905
Q9Y6M1	11	IGF2BP2	2	S7	0.593	0.00158336
Q7Z7F0	572	KHDC4	16	S12	2.093	0.022079
Q7Z7F0	571	KHDC4	8	S11	1.185	0.314494
O94988	888	FAM13A	8	S9
O94988	652	FAM13A	8	S3
Q86YS7	852	C2CD5	8	S2	1.166	0.121386
Q86YS7	280	C2CD5	3	S14	0.789	0.0953266
Q86YS7	281	C2CD5	3	S15	0.789	0.0953266
Q86YS7	278	C2CD5	5	T12
Q86YS7	285	C2CD5	16	T19
Q86YS7	260	C2CD5	7	S13	1.153	0.280383
Q86YS7	295	C2CD5	8	S7	0.929	0.601537
Q86YS7	659	C2CD5	19	S3	0.71	0.153863
Q86YS7	661	C2CD5	9	S5	1.015	0.942624
Q86YS7	662	C2CD5	10	S6	1.704	0.0115725
Q86YS7	606	C2CD5	3	S6	6.207
Q92993	199	KAT5	1	S11
Q92993	203	KAT5	1	S15
Q92993	90	KAT5	8	S10	0.674	0.144747
Q92993	86	KAT5	7	S6	0.623	0.149501
Q92993	202	KAT5	3	S13	0.847	0.810437
P05412	243	JUN	8	S17
P05412	73	JUN	24	S3
P17535	100	JUND	24	S3	2.695	0.000134986
Q9UID3	218	VPS51	7	S13	1.304	0.454259
Q9UID3	18	VPS51	16	S18	0.696	0.0929692
Q9UID3	649	VPS51	8	S3	1.079	0.770467
Q9NRH2	518	SNRK	16	S5
Q9NRH2	351	SNRK	3	S3
Q92614	142	MYO18A	2	S4	1.182	0.0154021
Q92614	102	MYO18A	21	S15	1.537	0.0157794
Q92614	101	MYO18A	12	S14	0.739	0.0270073
Q92614	1640	MYO18A	5	S5	0.637	0.00916073
Q92614	1970	MYO18A	2	S5	1.521	0.00911078
Q92614	1974	MYO18A	2	S9	1.521	0.00911078
Q92614	29	MYO18A	4	S2	5.67
Q92614	35	MYO18A	4	S8	0.89	0.371716
Q92614	140	MYO18A	16	S3	0.798	0.188192
Q92614	1067	MYO18A	6	S3	0.732	0.234373
Q92614	2020	MYO18A	64	S7	1.065	0.663547
Q92614	145	MYO18A	8	S1	0.927	0.771193
Q92614	160	MYO18A	1	S16
Q92614	164	MYO18A	1	S20
Q92614	2007	MYO18A	10	S3	0.853	0.193982
Q92614	72	MYO18A	19	S3	0.944	0.530178
Q92614	74	MYO18A	11	S5	0.232	0.00239037
Q92614	79	MYO18A	3	T10
Q92614	83	MYO18A	12	S14
Q92614	2043	MYO18A	30	S9	0.599	0.000399174
Q92614	2041	MYO18A	20	S7	1.214	0.126667
Q13131	356	PRKAA1	7	S7	0.719	0.00124085
Q13131	496	PRKAA1	8	S3	1.552	0.0471141
Q13131	486	PRKAA1	8	S11	1.004	0.894387
Q13131	490	PRKAA1	14	T15	0.826	0.226415
Q13131	488	PRKAA1	13	T13	0.826	0.226415
Q13257	185	MAD2L1	8	S3	2.072	0.00836908
Q13257	195	MAD2L1	7	S3	2.556	0.00150609
Q9UKV3	240	ACIN1	9	S5	0.629
Q9UKV3	243	ACIN1	5	S8
Q9UKV3	490	ACIN1	42	S3	1.023	0.733853
Q9UKV3	561	ACIN1	10	S2	0.841	0.506487
Q9UKV3	414	ACIN1	15	T16	0.884	0.0155448
Q9UKV3	410	ACIN1	2	S12	1.251	0.880678
Q9UKV3	522	ACIN1	2	S6	0.57	0.00918625
Q9UKV3	682	ACIN1	32	T10	0.718	0.00024844
Q9UKV3	166	ACIN1	2	S9
Q9UKV3	169	ACIN1	2	S12
Q9UKV3	838	ACIN1	27	S7	0.572	0.00211369
Q9UKV3	132	ACIN1	1	S19
Q9UKV3	825	ACIN1	20	S3	0.882	0.426827
Q9UKV3	863	ACIN1	5	S3	0.83	0.436533
Q9UKV3	655	ACIN1	8	S2	0.745	0.0376379
Q9UKV3	657	ACIN1	8	S4	0.745	0.0376379
Q9UKV3	216	ACIN1	1	S12
Q9UKV3	208	ACIN1	1	S4
Q9UKV3	254	ACIN1	9	T16	0.654	0.000166386
Q9UKV3	269	ACIN1	8	T4	0.916	0.653994
Q9UKV3	710	ACIN1	28	S3	0.969	0.778706
Q9UKV3	714	ACIN1	5	S7	0.938
Q9UKV3	1161	ACIN1	2	S1	0.54	0.0175199
Q9UKV3	388	ACIN1	15	S5	0.632	0.0223796
Q9UKV3	386	ACIN1	14	S3	1.011	0.885232
Q9UKV3	895	ACIN1	5	S23
Q9UKV3	898	ACIN1	4	S26
Q9UKV3	210	ACIN1	9	S5	0.909	0.285342
Q9UKV3	1004	ACIN1	64	S6	0.832	0.0419108
Q9UKV3	295	ACIN1	4	S27	1.754
Q9UKV3	328	ACIN1	19	S3	1.105	0.365137
Q9UKV3	365	ACIN1	8	S3	0.778	0.22203
Q9UKV3	976	ACIN1	1	T6	0.232
Q9NPE3	36	NOP10	1	S2	1.195	0.191605
Q99832	4	CCT7	8	T4	1.273	0.387299
Q9UJX4	232	ANAPC5	8	T3	0.771	0.0737351
P51991	112	HNRNPA3	25	S3	0.232	1.13207e-05
P51991	116	HNRNPA3	10	S7	0.232	1.13207e-05
P51991	43	HNRNPA3	15	S8	0.547	0.000144202
P51991	137	HNRNPA3	6	T10	0.347	7.24418e-05
P51991	14	HNRNPA3	58	S14	0.715	0.036184
P51991	358	HNRNPA3	51	S4	0.879	0.0729422
Q9Y6D9	428	MAD1L1	6	S16
Q5EBL4	346	RILPL1	8	S2	0.979	0.891042
Q6PIY7	62	TENT2	6	S13	0.788
Q6PIY7	95	TENT2	10	S3	0.696	0.331418
Q6PIY7	116	TENT2	5	S3	0.581	0.147209
Q9BXK5	420	BCL2L13	4	S8	1.519	0.00591105
Q9BXK5	303	BCL2L13	6	S6	0.858	0.175174
Q6ZU35	1042	CRACD	9	S4
Q6ZU35	1017	CRACD	8	S4
Q5VV17	163	OTUD1	1	S3
Q9UIS9	505	MBD1	1	T3
Q9UIS9	311	MBD1	19	S5
Q9UIS9	297	MBD1	43	S15
O43432	1156	EIF4G3	8	S3	0.952	0.637265
O43432	230	EIF4G3	12	S13	0.701	0.0122347
O43432	232	EIF4G3	8	S15	0.951	0.719879
O43432	495	EIF4G3	16	S2	1.16	0.0616408
Q9Y230	342	RUVBL2	5	S6	0.687	0.00409051
Q9Y230	265	RUVBL2	4	T12	0.77	0.0646842
P38935	716	IGHMBP2	2	S16	1.144	0.627315
O14974	299	PPP1R12A	8	S4	1.794	0.0245594
O14974	445	PPP1R12A	18	S4	2.805	0.000680783
O14974	507	PPP1R12A	18	S3	0.824	0.0797647
O14974	422	PPP1R12A	10	S2	0.962	0.792208
O14974	995	PPP1R12A	2	S3	0.708	0.00595806
O14974	871	PPP1R12A	1	S21
O14974	696	PPP1R12A	6	T3	0.338	0.00232957
O14974	910	PPP1R12A	22	S3	4.511	3.26353e-06
O14974	862	PPP1R12A	13	S11	0.906	0.870824
O14974	903	PPP1R12A	10	S3	0.923	0.456727
Q9Y5S1	751	TRPV2	8	S19	0.809	0.176446
Q9NR81	47	ARHGEF3	1	S3
P17010	274	ZFX	8	S17
P17010	571	ZFX	8	T3
Q8WYB5	1502	KAT6B	4	S12
Q8WYB5	1303	KAT6B	8	S10
Q8WYB5	889	KAT6B	5	S7
Q92794	678	KAT6A	5	S7	0.624	0.0470329
Q96GA3	17	LTV1	21	S3	2.524	0.0106301
Q96GA3	355	LTV1	27	S10	2.362	0.000886998
Q96GA3	352	LTV1	43	S7	2.195	0.00391443
Q96GA3	356	LTV1	18	T11	1.284	0.0532851
Q96GA3	358	LTV1	7	S13	1.284	0.0532851
Q96GA3	244	LTV1	10	S5	0.205	0.00406214
Q96GA3	112	LTV1	1	S4	0.704	0.059012
Q96GA3	241	LTV1	2	T4	0.394	0.0103593
Q9BSU3	186	NAA11	11	S11	0.924	0.601594
Q9UH92	110	MLX	1	T15	0.364	0.0799422
Q9UH92	115	MLX	1	S20	0.364	0.0799422
Q9UH92	7	MLX	7	S7	0.845	0.941968
Q9UKV5	509	AMFR	13	S3	0.872	0.483301
Q9UKV5	542	AMFR	8	S6	1.35	0.252157
Q9UKG1	410	APPL1	11	S3	1.598	0.134562
Q9UKG1	401	APPL1	9	S12	0.147	1.04166e-07
Q96JN8	502	NEURL4	9	S3
Q96JN8	907	NEURL4	8	S6
Q01196	193	RUNX1	4	S11	1.007	0.983007
Q01196	276	RUNX1	14	S32
Q01196	249	RUNX1	8	S5	0.673	0.416264
Q01196	14	RUNX1	35	T3	0.356	0.0305148
Q01196	21	RUNX1	13	S10	0.57	0.160449
Q01196	212	RUNX1	8	S2	0.584	0.1298
P0DSO3	40	GAGE4	6	T25	1.712	0.00978105
A6NKD9	246	CCDC85C	11	S1	0.788	0.173876
A6NKD9	258	CCDC85C	2	S1	1.306
Q53RE8	153	ANKRD39	1	S13
Q9BX10	24	GTPBP2	12	T20	1.282	0.137605
Q7KZ85	1526	SUPT6H	4	S14	0.655	0.00095551
Q7KZ85	1523	SUPT6H	27	T11	1.113	0.387603
Q7KZ85	73	SUPT6H	28	S18	0.866	0.259666
Q7KZ85	75	SUPT6H	28	S20	0.866	0.259666
Q7KZ85	78	SUPT6H	28	S23	0.866	0.259666
Q7KZ85	125	SUPT6H	9	S3	1.223	0.218713
Q7KZ85	91	SUPT6H	8	S3	1.348	0.22207
Q7KZ85	267	SUPT6H	1	S1
Q7KZ85	1535	SUPT6H	34	S4	1.174	0.0435409
Q7KZ85	1539	SUPT6H	12	T8	0.404
Q7KZ85	1532	SUPT6H	19	T3	0.729	0.0159226
Q96P16	156	RPRD1A	4	S12	1.573	0.000730342
Q8NE71	287	ABCF1	2	S12
Q8NE71	254	ABCF1	2	S9	5.059	0.000287702
Q8NE71	228	ABCF1	32	S5	0.861	0.331939
Q8NE71	166	ABCF1	8	S3
Q8NE71	140	ABCF1	52	S13	0.972	0.785726
Q8NE71	109	ABCF1	109	S7	0.457	8.63406e-05
Q8NE71	108	ABCF1	94	T6	1.693	0.000355559
Q8NE71	105	ABCF1	70	S3	0.984	0.808647
Q8NE71	22	ABCF1	5	S16	1.114	0.38427
Q9NW75	195	GPATCH2	8	S6
Q9NW75	54	GPATCH2	3	S10
Q9NW75	115	GPATCH2	11	S4
Q9NW75	117	GPATCH2	9	S6
Q9NW75	146	GPATCH2	3	S7
Q9NW75	129	GPATCH2	6	S4
Q9NVG8	91	TBC1D13	1	S6
Q9NVG8	184	TBC1D13	16	S8	0.415	6.07166e-05
O43182	820	ARHGAP6	11	S3	1.189	0.294422
O43182	777	ARHGAP6	9	S12	0.945	0.642466
O43182	673	ARHGAP6	28	S13	0.708	0.177892
O43182	667	ARHGAP6	14	S7	0.853	0.389457
O43182	328	ARHGAP6	13	S3	1.014	0.760762
O43182	332	ARHGAP6	1	S7	0.587	0.0116183
O43182	363	ARHGAP6	8	S4	1.09	0.584796
O43182	662	ARHGAP6	2	S10	0.061	3.93742e-05
O43182	931	ARHGAP6	4	S7	1.082	0.563793
O43182	939	ARHGAP6	23	S14	0.512	8.32605e-06
O43182	711	ARHGAP6	2	S13	2.375	0.0348292
P19387	124	POLR2C	2	S6	0.908	0.420405
O75976	1368	CPD	29	T11	0.951	0.56034
O75976	1370	CPD	26	T13	1.044	0.519013
P63165	2	SUMO1	19	S2	0.919	0.456908
P63165	32	SUMO1	5	S7	0.499	0.000858378
Q53GS9	82	USP39	49	S8	0.791	0.0716827
Q14CS0	235	UBXN2B	10	S14
Q14CS0	231	UBXN2B	3	S10
Q6NSZ9	267	ZSCAN25	3	S22
Q6NSZ9	426	ZSCAN25	2	T3
Q9H5V7	133	IKZF5	2	T3
Q15776	485	ZKSCAN8	2	T3	0.294	0.0212612
Q9H165	400	BCL11A	2	T3
A2RRD8	240	ZNF320	2	T3
Q3ZCX4	385	ZNF568	2	T3
Q9UEG4	257	ZNF629	2	T3	0.215	0.00958458
Q99543	47	DNAJC2	48	S3	0.737	0.00781507
Q99543	49	DNAJC2	37	S5	0.766	0.0156542
Q9P2R6	642	RERE	16	S5	0.938	0.684675
Q9P2R6	571	RERE	2	S11	2.984	0.0297993
Q9P2R6	656	RERE	9	S5	0.827	0.125756
Q9P2R6	594	RERE	9	S5	1.117	0.441555
Q9P2R6	53	RERE	8	S5	0.991	0.984984
Q9P2R6	56	RERE	8	S8	0.991	0.984984
Q9P2R6	120	RERE	6	T4	0.792	0.115528
Q9P2R6	580	RERE	2	S4
Q9P2R6	679	RERE	8	S9	0.806	0.207637
Q2M389	1157	WASHC4	6	S9	0.81	0.275129
A0JLT2	226	MED19	28	S2	1.202	0.246813
P17980	376	PSMC3	4	S5	1.003	0.913399
Q9UNH5	484	CDC14A	7	S4
Q9UNH5	453	CDC14A	2	S4
Q9UNH5	476	CDC14A	5	S3
Q9UNH5	583	CDC14A	12	S1
Q9UNH5	465	CDC14A	6	S2
Q9NXE4	169	SMPD4	13	S11	1.21	0.00967507
Q9NXE4	792	SMPD4	10	S4	0.912	0.481173
Q9NXE4	285	SMPD4	9	S7	0.869	0.520269
O95292	158	VAPB	1	S3	1.775	0.00208224
O95292	160	VAPB	7	S5	2.072	3.04863e-06
O95292	150	VAPB	12	T3	1.151	0.258207
Q9NR30	71	DDX21	27	S10	0.8	0.054326
Q9NR30	513	DDX21	1	S14	0.296	0.00128364
Q9NR30	89	DDX21	22	S10	0.955	0.998866
Q9NR30	296	DDX21	5	T10	0.666	0.0933581
Q9NR30	121	DDX21	34	S5	0.771	0.0335444
Q9NR30	168	DDX21	12	S17	1.104	0.1057
Q9NR30	171	DDX21	12	S20	1.104	0.1057
Q9NR30	173	DDX21	10	S22	1.104	0.1057
Q9NR30	13	DDX21	9	S7
Q9BR77	210	CCDC77	10	S3	0.615	0.146447
Q9BZ72	867	PITPNM2	4	S10
Q9BZ72	872	PITPNM2	12	S3
P30291	150	WEE1	1	S8
P30291	139	WEE1	6	S13	0.874	0.613712
P30291	270	WEE1	5	S14	0.933	0.644031
Q5JPI9	17	EEF1AKMT2	6	S1
O00571	74	DDX3X	15	S10	3.613	0.00371454
O00571	594	DDX3X	23	S2	1.344	0.00260021
O00571	323	DDX3X	10	T8	0.579	0.000261752
O00571	83	DDX3X	6	S4	2.836	0.00228772
O00571	102	DDX3X	9	S3	3.142	0.0136387
O00571	612	DDX3X	7	S9	1.989	0.05088
O00571	82	DDX3X	1	S7	1.03	0.87466
O00571	109	DDX3X	4	S8	2.92	0.00663512
O00571	86	DDX3X	3	S5	1.72	0.0156029
O00571	90	DDX3X	5	S9	3.816	2.5718e-05
O00571	301	DDX3X	2	Y7	0.938	0.52709
O00571	131	DDX3X	1	S5	0.481	0.0449584
Q2KHR2	1069	RFX7	1	S3
Q2KHR2	1071	RFX7	1	S5
Q2KHR2	1028	RFX7	17	S13
Q2KHR2	1025	RFX7	17	T10
Q2KHR2	225	RFX7	7	S3
Q2KHR2	202	RFX7	8	S4
Q2KHR2	321	RFX7	1	S8
O96013	181	PAK4	35	S6	1.537	0.0415734
O96013	148	PAK4	11	S11	1.123	0.541463
O96013	474	PAK4	25	S2	0.878
O96013	104	PAK4	8	S3	1.248	0.236089
P04183	231	TK1	8	S11	1.101	0.137489
P04183	13	TK1	8	S13	1.038	0.802046
P08865	104	RPSA	8	T2	1.001	0.946394
Q8WWW8	371	GAB3	7	S2
Q8WWW8	344	GAB3	16	S3
Q8WWW8	482	GAB3	6	S5
P54278	523	PMS2	8	S31	1.191	0.0943811
P54278	529	PMS2	3	S37
O94864	108	SUPT7L	9	S13	1.169	0.164462
Q6XQN6	537	NAPRT	1	S13	1.251	0.162785
P18031	50	PTPN1	24	S3	0.171	1.278e-07
P18031	295	PTPN1	11	S3	1.961	0.00790414
P18031	365	PTPN1	4	S15	1.157	0.605075
P18031	118	PTPN1	12	S6	2.053	0.000537182
O60264	66	SMARCA5	22	S32	1.131	0.279533
O60264	137	SMARCA5	1	S5	0.572	0.000183752
O60264	116	SMARCA5	12	S19	1.032	0.437554
O94762	727	RECQL5	28	S14	0.929	0.664617
O94762	815	RECQL5	29	S12	0.867	0.516715
Q96BD5	478	PHF21A	4	S18	0.647	0.439932
Q96BD5	455	PHF21A	9	S22	1.026	0.480765
Q96BD5	447	PHF21A	8	S14	1.026	0.480765
Q5VT06	473	CEP350	4	S3	1.242	0.234931
Q5VT06	878	CEP350	15	T3	0.94	0.615449
Q5VT06	142	CEP350	8	S10	0.383
Q5VT06	139	CEP350	5	S7
Q5VT06	1061	CEP350	2	S2	0.791	0.145918
Q5VT06	507	CEP350	1	S5
Q5VT06	187	CEP350	2	S10
Q5VT06	186	CEP350	2	S9
Q5VT06	939	CEP350	13	S3	0.952	0.46237
O43684	127	BUB3	7	T6	1.081	0.507578
O43684	325	BUB3	1	S11	0.838	0.21893
Q9H0H5	249	RACGAP1	4	T3	0.108	0.0061605
Q9H0H5	590	RACGAP1	2	S3	1.21	0.646946
Q9H0H5	580	RACGAP1	9	T9	0.88	0.213391
Q9H0H5	588	RACGAP1	3	T17
Q92734	197	TFG	9	S18	1.577
Q9H1K0	226	RBSN	4	S19	0.813	0.136854
Q9H1K0	215	RBSN	10	S8	10.856	8.92492e-05
Q9H1K0	219	RBSN	10	S12	10.856	8.92492e-05
Q9H1K0	548	RBSN	9	S3	0.634	0.00770292
Q8IZ83	550	ALDH16A1	3	S8
Q12888	809	TP53BP1	17	S4	1.433	0.0344069
Q12888	63	TP53BP1	10	S9	1.256	0.82176
Q12888	1430	TP53BP1	16	S18	0.945	0.586843
Q12888	1426	TP53BP1	8	S14	0.99	0.939394
Q12888	580	TP53BP1	10	S22
Q12888	593	TP53BP1	5	T6	0.859	0.24772
Q12888	975	TP53BP1	1	S3	1.24	0.658019
Q12888	1362	TP53BP1	8	S7	1.014	0.953085
Q12888	1068	TP53BP1	23	S9	0.96	0.688974
Q12888	1219	TP53BP1	13	S19	1.107	0.496706
Q12888	1216	TP53BP1	10	S16	1.107	0.496706
Q12888	1214	TP53BP1	4	T14	0.959	0.670217
Q12888	222	TP53BP1	14	S5	1.651	0.00331596
Q12888	1678	TP53BP1	20	S10	0.879	0.671364
Q12888	1656	TP53BP1	3	S5	0.751
Q12888	552	TP53BP1	20	S17	1.276	0.0130985
Q12888	523	TP53BP1	6	S9	0.381	0.000669524
Q12888	525	TP53BP1	5	S11	1.644	0.0050536
Q12888	1002	TP53BP1	8	S12	0.902	0.388841
Q12888	999	TP53BP1	10	S9	2.454	0.000102066
Q12888	500	TP53BP1	16	S2	1.086	0.479831
Q12888	398	TP53BP1	23	S11	1.154	0.244938
Q12888	395	TP53BP1	3	S8	1.284	0.0095833
Q12888	1101	TP53BP1	35	S17	0.805	0.0464491
Q12888	1094	TP53BP1	79	S10	0.767	0.0764576
Q12888	1104	TP53BP1	11	S20	1.104	0.469695
Q12888	1462	TP53BP1	9	S4	0.944	0.0960003
Q12888	1481	TP53BP1	8	S23	0.944	0.0960003
Q12888	1701	TP53BP1	11	S16	1.171	0.392884
Q12888	1705	TP53BP1	2	S20	1.203	0.0575577
Q12888	265	TP53BP1	18	S7	1.143	0.166789
Q12888	1056	TP53BP1	16	T7	0.683	0.00366381
Q12888	831	TP53BP1	16	S14	1.082	0.367528
Q12888	366	TP53BP1	8	S18	0.963	0.645491
Q12888	359	TP53BP1	3	S11	1.977	0.00318214
Q12888	354	TP53BP1	5	S6	1.977	0.00318214
Q12888	1648	TP53BP1	6	T18	0.639	0.00367097
Q12888	294	TP53BP1	1	S1	1.084	0.0854135
Q12888	380	TP53BP1	8	S9	1.073	0.0834393
Q12888	1317	TP53BP1	18	S3	1.466	0.0150221
Q12888	1320	TP53BP1	9	S6	0.808	0.199113
Q12888	1319	TP53BP1	3	T5	0.808	0.199113
Q12888	119	TP53BP1	6	S3	1.476	0.00038875
Q12888	316	TP53BP1	9	S4	0.865	0.30949
Q12888	771	TP53BP1	3	S4	1.561	0.0183919
O75081	65	CBFA2T3	10	S7	0.794	0.060199
O75081	459	CBFA2T3	15	S3	0.65	0.00695392
O75081	328	CBFA2T3	8	S2	0.705	0.0504351
Q86T03	162	PIP4P1	8	S13
Q9UFD9	952	RIMBP3	1	S3
P55199	309	ELL	9	S19	1.13	0.570393
P55199	444	ELL	19	S20	0.896	0.435187
P55199	180	ELL	4	T3	0.458	0.0132957
Q6WKZ4	202	RAB11FIP1	13	S20	0.213
Q6WKZ4	190	RAB11FIP1	3	S8	0.213
Q6WKZ4	496	RAB11FIP1	5	S7	0.588	0.0188076
Q6WKZ4	345	RAB11FIP1	7	S13	1.238
Q6WKZ4	339	RAB11FIP1	4	S7	1.041	0.835057
Q6WKZ4	343	RAB11FIP1	2	S11	1.041	0.835057
Q6WKZ4	365	RAB11FIP1	8	S13	2.183	0.00946894
Q6WKZ4	357	RAB11FIP1	2	S6	1.597	0.00179338
Q6WKZ4	156	RAB11FIP1	26	S6	0.479	0.0114689
Q7L804	150	RAB11FIP2	26	S6
Q6WKZ4	435	RAB11FIP1	49	S3	0.847	0.198792
Q6WKZ4	394	RAB11FIP1	1	T3
Q6WKZ4	315	RAB11FIP1	7	S1	1.18	0.255204
Q6WKZ4	234	RAB11FIP1	5	S6	0.313	8.45348e-05
Q9H410	58	DSN1	12	S6	0.879	0.58561
Q9H410	109	DSN1	21	S3	0.414	0.00982757
Q9H410	81	DSN1	16	S5	0.939	0.734042
Q9H410	77	DSN1	15	S1	0.862	0.503192
Q9H410	125	DSN1	21	S3	0.616	0.108055
Q9H410	331	DSN1	8	S8	0.939	0.799486
Q9H410	30	DSN1	26	S11	1.186	0.557883
Q9H410	28	DSN1	10	S9	1.465	0.239074
Q9NQA3	327	WASH6P	1	S9
P18669	31	PGAM1	8	S10	1.164	0.00834185
P18669	14	PGAM1	12	S4	0.291	0.00104264
P18669	92	PGAM1	10	Y2	1.451	0.00779678
P18669	118	PGAM1	8	S2	1.217	0.0218013
Q9Y4H2	608	IRS2	7	S6
Q9Y4H2	1176	IRS2	8	S5
Q9Y4H2	1162	IRS2	12	S16
Q9Y4H2	1149	IRS2	5	S3
Q9Y4H2	594	IRS2	5	S11
Q9Y4H2	973	IRS2	8	S3
Q9Y4H2	1174	IRS2	4	S4
Q9Y4H2	560	IRS2	10	S3
Q9Y4H2	306	IRS2	8	S3
Q9Y4H2	350	IRS2	1	T7
Q9Y4H2	577	IRS2	16	S3
Q7Z333	642	SETX	3	S9	1.108	0.291412
Q7Z333	947	SETX	14	S7	1.25	0.1677
Q7Z333	950	SETX	2	S10
Q7Z333	615	SETX	6	S2	1.171	0.417003
Q7Z333	1366	SETX	24	S3	0.993	0.941438
P41208	20	CETN2	8	S4	0.618	0.0515426
P41161	94	ETV5	8	S4
O94806	731	PRKD3	10	S6	9.325	9.95819e-07
Q9BZL6	706	PRKD2	10	S6	8.452	5.62057e-07
O94806	389	PRKD3	1	T1	4.86	0.000748627
Q9NRZ9	503	HELLS	6	S6	0.537	0.00635281
Q9BZD4	247	NUF2	8	S4	1.037	0.973248
P13798	187	APEH	9	S7	0.796	0.260967
Q96EY4	97	TMA16	1	S13
Q9H0E3	465	SAP130	9	S2	0.232	0.000640765
Q9H0E3	855	SAP130	17	S18	0.354	0.0261875
Q9H0E3	856	SAP130	17	T19	0.473	0.0521415
Q9H0E3	875	SAP130	12	S2	0.526	0.0253044
Q9H0E3	355	SAP130	5	T11	0.15	0.00717544
Q9H0E3	442	SAP130	8	S10	0.469	0.00661002
Q16778	37	H2BC21	8	S3	0.576	0.00290397
Q16778	7	H2BC21	1	S7	1.412	0.235593
O60814	7	H2BC12	1	S7
Q16778	57	H2BC21	7	S10	1.95	0.0311057
O60814	57	H2BC12	7	S10
Q9H2H9	49	SLC38A1	3	S2
Q9H2H9	52	SLC38A1	3	S5
Q6NSI3	242	FAM53A	9	S14
Q6NSI3	234	FAM53A	1	T6
Q6NSI3	223	FAM53A	2	S4
Q9BZE4	558	GTPBP4	25	S5	0.608	0.00101707
Q9BZE4	563	GTPBP4	2	S10	0.449	0.00214895
A4D1P6	256	WDR91	1	S7	0.795	0.190141
A4D1P6	326	WDR91	4	S14	1.754	0.204167
Q9BYN0	32	SRXN1	5	S16
P14174	91	MIF	7	S4	0.733	0.118347
Q99459	396	CDC5L	22	T16	0.674	0.00337563
Q99459	385	CDC5L	14	T5	0.378	1.34958e-05
Q99459	303	CDC5L	6	S9	0.812	0.20229
Q99459	430	CDC5L	15	T4	1.192	0.298732
Q99459	438	CDC5L	11	T12	0.396	0.000430761
Q99459	442	CDC5L	17	T16	0.295	0.000242248
Q99459	424	CDC5L	3	T10	1.094	0.508798
P17542	122	TAL1	1	S5	0.753	0.338646
P17542	172	TAL1	16	S3	0.817	0.557629
P43487	32	RANBP1	8	S27	0.976	0.845784
P43487	188	RANBP1	23	S5	1.374	0.0257046
Q13315	1885	ATM	5	T3	1.752	0.000718048
Q96TC7	212	RMDN3	6	S3	1.217	0.576286
Q96TC7	46	RMDN3	19	S3	0.981	0.739423
Q5TEC3	22	ZNF697	8	S4
Q5TEC3	123	ZNF697	6	S9
O60658	457	PDE8A	7	S3
Q7Z4S6	524	KIF21A	6	S11	0.719	0.0535428
Q7Z4S6	1212	KIF21A	26	S5	0.83	0.0018027
Q7Z4S6	1271	KIF21A	19	S12	1.049	0.524308
Q7Z4S6	1275	KIF21A	18	S16	1.049	0.524308
Q7Z4S6	1239	KIF21A	15	S6	1.096	0.526481
Q7Z4S6	1225	KIF21A	8	S5	0.556	0.0268177
Q6ZWT7	474	MBOAT2	3	T4	1.129
Q86UX6	18	STK32C	3	S10	1.405	0.0326745
Q86UX6	71	STK32C	2	S4	1.405
O60784	355	TOM1	8	S5	1.632	0.110352
O60784	160	TOM1	2	S13
O60784	376	TOM1	6	S3	2.597	0.00956109
O60784	462	TOM1	2	S6
Q7Z2T5	612	TRMT1L	8	S3	0.953	0.608565
Q9BV40	54	VAMP8	16	T9	0.859	0.408705
Q9Y2K2	1094	SIK3	6	S28
Q9Y2K2	551	SIK3	19	S2
Q9Y2K2	978	SIK3	16	S2
Q9Y2K2	731	SIK3	21	S5
Q9Y2K2	866	SIK3	8	S3
Q9Y2K2	626	SIK3	19	S3
Q9Y2K2	469	SIK3	20	T3
Q9Y2K2	221	SIK3	5	T1
Q9BRZ2	442	TRIM56	12	T3	0.51	0.499504
Q9BRZ2	314	TRIM56	7	S4	1.719	0.0335119
O14682	406	ENC1	14	S19
Q14244	365	MAP7	30	S10	0.77	0.0513665
Q14244	282	MAP7	8	S9	2.489	0.0112054
Q14244	235	MAP7	12	S7	4.324	0.00717067
Q14244	209	MAP7	5	S11	0.991	0.890133
Q14244	219	MAP7	3	S5	0.792	0.294646
Q14244	254	MAP7	1	S15	1.172	0.347655
Q14244	183	MAP7	14	S3	1.102	0.458433
Q14244	165	MAP7	23	S6
Q14244	171	MAP7	4	S12	1.241	0.487979
Q9ULL5	340	PRR12	5	S14
Q9ULL5	1705	PRR12	2	T10
Q9ULL5	386	PRR12	9	S25
Q9ULL5	1308	PRR12	19	S14
Q9ULL5	1561	PRR12	8	T11
Q9ULL5	1568	PRR12	8	S18
Q9ULL5	1925	PRR12	12	S26
Q9ULL5	1381	PRR12	8	S9
Q9ULL5	1382	PRR12	8	S10
Q9ULL5	865	PRR12	12	S10
Q9ULL5	1135	PRR12	6	S6
Q9ULL5	651	PRR12	15	S16
Q9ULL5	1077	PRR12	8	S3
Q96QT6	880	PHF12	11	T4
Q96QT6	662	PHF12	2	S18
Q96QT6	769	PHF12	8	S4
P00390	448	GSR	10	T7	0.944	0.296494
P13674	364	P4HA1	1	T2
Q9H4X1	65	RGCC	4	S3
Q9H147	161	DNTTIP1	10	S11	1.006	0.66724
Q15464	310	SHB	5	S18
Q15464	388	SHB	8	S3
Q15464	211	SHB	4	S3
Q15393	156	SF3B3	6	S5	0.128	0.0029094
Q15393	1200	SF3B3	5	T9	1.03	0.712304
P41227	205	NAA10	10	S7	0.847	0.338827
P41227	213	NAA10	2	S15	0.551	0.00260902
P41227	216	NAA10	2	S18	0.551	0.00260902
P41227	186	NAA10	34	S3	1.112	0.655105
P41227	182	NAA10	29	S13	0.751	0.0983644
Q7Z7C8	130	TAF8	3	T14	0.676	0.309056
Q13636	35	RAB31	26	S11	1.218	0.104857
Q96S94	369	CCNL2	8	S3	0.713	0.0333158
Q96S94	330	CCNL2	10	S17	0.827	0.328622
Q96S94	348	CCNL2	18	S5	0.726	0.174572
Q96S94	338	CCNL2	10	S4	0.896	0.8106
Q96S94	345	CCNL2	2	S11
P54252	265	ATXN3	11	S3	1.159	0.545062
Q9H0K1	379	SIK2	6	S12
Q9H0K1	587	SIK2	7	S3
Q9H0K1	484	SIK2	11	T3
Q9H0K1	358	SIK2	1	S3
Q68D85	307	NCR3LG1	7	S4	1.283	0.33221
Q9Y624	284	F11R	16	S8	1.37	0.145982
Q9Y624	287	F11R	8	S11	0.456	0.0156634
Q15572	858	TAF1C	4	S11	0.1	5.5747e-07
Q96S44	8	TP53RK	6	T3	1.461	0.00187865
P18847	59	ATF3	3	S2
P21964	237	COMT	8	S3	0.866	0.0326907
Q8IWR0	210	ZC3H7A	1	T15	1.119	0.30892
Q7LG56	18	RRM2B	4	S18	1.105	0.360413
Q7LG56	20	RRM2B	2	S3	1.198
Q8WUF5	567	PPP1R13L	4	S14	1.306	0.257829
Q8WUF5	526	PPP1R13L	10	S3	0.601	0.202186
Q8WUF5	102	PPP1R13L	4	S3	1.144	0.40829
P57081	391	WDR4	2	S3	1.202	0.556215
Q6P5Z2	544	PKN3	15	S4
Q6P5Z2	548	PKN3	15	S8
Q6P5Z2	307	PKN3	4	S9	1.241	0.253741
Q6P5Z2	860	PKN3	6	T14	1.697	0.000847657
Q9Y3Z3	33	SAMHD1	13	S19
Q9Y3Z3	21	SAMHD1	13	T7
Q9Y3Z3	18	SAMHD1	12	S4	1.036	0.756199
Q9Y3Z3	592	SAMHD1	6	T16	1.271	0.45154
P49792	2005	RANBP2	23	T16	0.931	0.365455
P49792	2008	RANBP2	10	S19	0.931	0.365455
P49792	2510	RANBP2	20	S4	0.965	0.557775
P0DJD1	1527	RGPD2	20	S4
P49792	2450	RANBP2	23	T5	0.814	0.0368973
P0DJD1	1467	RGPD2	23	T5
P49792	2456	RANBP2	4	S11	0.654	0.0171198
P0DJD1	1473	RGPD2	4	S11
P49792	2457	RANBP2	6	S12	0.654	0.0171198
P0DJD1	1474	RGPD2	6	S12
P49792	2454	RANBP2	2	S9	0.804	0.0395544
P0DJD1	1471	RGPD2	2	S9
P49792	2458	RANBP2	2	T13	0.804	0.0395544
P0DJD1	1475	RGPD2	2	T13
P49792	2251	RANBP2	27	S21	1.018	0.751943
P49792	2246	RANBP2	55	S16	0.8	0.00249203
P49792	2242	RANBP2	21	S12	0.529	0.0245468
P49792	1396	RANBP2	5	T13	0.964	0.714662
P49792	1412	RANBP2	9	T5	0.324	6.41645e-06
P49792	955	RANBP2	1	S10	1	0.983495
P49792	786	RANBP2	3	S10	1.583	0.00313308
P49792	788	RANBP2	4	S12	1.583	0.00313308
P49792	779	RANBP2	3	T3	1.583	0.00313308
P49792	2583	RANBP2	8	S8	0.626	0.000161758
P0DJD1	1600	RGPD2	8	S8
P49792	1422	RANBP2	19	S8	0.995	0.871108
P49792	1613	RANBP2	3	S8	1.3	0.0154909
P49792	1672	RANBP2	3	S8	1.3	0.0154909
P49792	1731	RANBP2	3	S8	1.3	0.0154909
P49792	3207	RANBP2	15	S7	0.618	0.00210311
P49792	1509	RANBP2	16	S3	0.759	0.0133389
P49792	1249	RANBP2	3	S8
P49792	128	RANBP2	10	S5	0.981	0.788227
P0DJD1	127	RGPD2	10	S5
P49792	1981	RANBP2	8	S4	1.689	0.00501826
P49792	2153	RANBP2	2	T9	0.213	0.00628905
P0DJD1	1170	RGPD2	2	T9
P49792	2293	RANBP2	14	T10	0.819	0.00860346
P0DJD1	1310	RGPD2	14	T10
P49792	2289	RANBP2	1	T6	0.587	0.000340231
P0DJD1	1306	RGPD2	1	T6
P49792	923	RANBP2	3	T16	1.226	0.794028
P49792	2741	RANBP2	11	S11	1.431	0.0119678
P49792	781	RANBP2	8	S12	0.807	0.167743
P49792	1160	RANBP2	89	S8	0.994	0.975412
P49792	1156	RANBP2	11	T4	1.591	0.0483599
P49792	2613	RANBP2	4	T19	0.608	0.0198505
P49792	2668	RANBP2	109	S7	0.842	0.0199185
P49792	1098	RANBP2	3	T2	1.093	0.729324
P49792	1128	RANBP2	18	S2	1.28	0.191612
P49792	2276	RANBP2	11	S4	0.761	0.0058408
P49792	2280	RANBP2	8	S8	0.545	0.000975651
P49792	1456	RANBP2	2	S10	1.384	0.985804
P49792	2804	RANBP2	30	S3	4.573	2.63413e-07
P49792	2807	RANBP2	5	S6	1.876	0.000188444
P49792	2462	RANBP2	2	S7	0.588	0.0785549
P0DJD1	1479	RGPD2	2	S7
P49792	1955	RANBP2	4	S3	2.382	1.56944e-06
P0DJD1	972	RGPD2	4	S3
P49792	796	RANBP2	29	S5	0.732	0.000107706
P0DJD1	795	RGPD2	29	S5
P49792	799	RANBP2	26	T8	0.916	0.265917
P0DJD1	798	RGPD2	26	T8
P49792	792	RANBP2	10	S1	2.652	0.00124242
P0DJD1	791	RGPD2	10	S1
P49792	2447	RANBP2	5	S7	0.702	0.0018908
P0DJD1	1464	RGPD2	5	S7
P49792	2900	RANBP2	11	S8	0.843	0.31743
P49792	21	RANBP2	1	S11	0.646	0.00458234
O75940	201	SMNDC1	8	S5	0.804	0.0144297
Q8IXM6	185	NRM	12	S17	0.6	0.000476635
O95466	1031	FMNL1	22	S22	0.69	0.124445
O95466	624	FMNL1	16	S3	0.623	0.0116672
Q56NI9	75	ESCO2	13	S8
Q56NI9	312	ESCO2	8	S12
Q56NI9	512	ESCO2	8	S10
Q96F44	85	TRIM11	76	S5	1.267	0.00661095
Q16514	43	TAF12	20	T4	0.368	4.0425e-05
Q16514	51	TAF12	28	S12	1.024	0.878038
P81408	493	FAM189B	5	S3
Q96RY5	27	CRAMP1	1	S6
Q96RY5	645	CRAMP1	6	S15
Q96RY5	307	CRAMP1	10	S9
Q96RY5	848	CRAMP1	8	S3
Q9Y5N6	195	ORC6	23	T14
Q14974	12	KPNB1	2	S3	0.678	0.0108931
P50991	381	CCT4	12	S6	0.927	0.481372
Q15648	1021	MED1	45	S7	1.315	0.00290281
Q15648	1032	MED1	13	T18	0.863	0.373633
Q15648	1223	MED1	30	S3	0.97	0.763726
Q15648	953	MED1	2	S14	0.358	5.74863e-06
Q15648	588	MED1	6	S5	0.224	1.58923e-06
Q15648	1401	MED1	8	S5	0.81	0.130745
Q15648	1347	MED1	1	S4
Q15648	1215	MED1	30	T11	1.182	0.0452954
Q15648	1207	MED1	32	S3	0.749	0.0047585
Q15648	805	MED1	9	T13	0.979	0.769517
Q15648	770	MED1	1	S2	1.229	0.138073
Q15648	771	MED1	1	S3	1.229	0.138073
Q15648	784	MED1	1	S16	1.229	0.138073
Q15648	1463	MED1	2	S11	0.833	0.0546614
Q15648	1482	MED1	27	S8	1.032	0.727041
Q15648	1479	MED1	24	S5	1.361	0.00276135
Q15648	1481	MED1	12	S7	1.396	0.00102692
Q8TDH9	25	BLOC1S5	11	S4	0.962	0.560661
Q9H211	29	CDT1	11	T5
Q9H211	31	CDT1	11	S7
Q8TDZ2	818	MICAL1	6	S3	2.614	0.000378651
Q8TDZ2	617	MICAL1	6	S5	1.959	0.00115375
Q9NYY8	708	FASTKD2	5	S16	0.901	0.59196
Q9NYY8	126	FASTKD2	3	S9	1.334	0.0574623
P33240	113	CSTF2	3	S11
Q6PL18	1200	ATAD2	9	S13	0.954	0.893093
Q6PL18	1218	ATAD2	1	T31
Q6PL18	1221	ATAD2	1	S34
Q6PL18	327	ATAD2	39	S11	0.946	0.583157
Q6PL18	1149	ATAD2	6	T3	0.634	0.0184826
Q6PL18	342	ATAD2	16	S8	0.7	0.000457694
Q6PL18	1139	ATAD2	3	S11
Q6PL18	1233	ATAD2	8	S5	0.71	0.00997895
Q6PL18	1302	ATAD2	7	S2	1.037	0.693732
Q6PL18	1158	ATAD2	1	T10	0.402	0.00711909
Q8IZP0	222	ABI1	9	S3	1.141	0.526273
Q8IZP0	231	ABI1	11	S3	0.669	0.0164748
Q8IZP0	216	ABI1	29	S17	0.476	0.000225641
Q8IZP0	183	ABI1	39	S10	0.977	0.825242
P12236	42	SLC25A6	7	S9	0.755	0.193345
Q07864	20	POLE	8	S10	0.29	0.000247565
Q07864	1297	POLE	4	S3	0.524	0.00752811
Q07864	1204	POLE	5	S11
Q6AWC2	262	WWC2	5	S10
Q6AWC2	1022	WWC2	3	S3
Q6AWC2	269	WWC2	5	S8
Q6AWC2	1004	WWC2	3	T3
Q96RR4	100	CAMKK2	7	S3	0.477	0.0433528
Q96RR4	495	CAMKK2	3	S1	1.033	0.701071
Q96RR4	511	CAMKK2	8	S3	0.884	0.757557
Q9H0A0	67	NAT10	3	S6	0.408	0.000594048
Q9H0A0	934	NAT10	9	S3	0.623	0.00467009
Q86X02	304	CDR2L	2	S12
Q86X02	308	CDR2L	2	S16
Q86X02	344	CDR2L	16	S11
Q86X02	179	CDR2L	8	S4
Q86X02	154	CDR2L	7	T3
Q96Q05	953	TRAPPC9	8	S9	1.302	0.0172867
Q9NR50	197	EIF2B3	8	T3	0.412	0.000323378
P18887	241	XRCC1	8	S11	0.666	0.00181733
P18887	266	XRCC1	34	S11	0.851	0.08193
P18887	447	XRCC1	56	S11	0.71	0.0199922
P18887	453	XRCC1	41	T17	0.935	0.772767
P18887	226	XRCC1	6	S29	0.55	0.024065
O95747	310	OXSR1	7	T3	1.018	0.957392
O95747	339	OXSR1	25	S9	1.195	0.0722297
P11172	214	UMPS	3	S15	1.2	0.577482
Q96T51	74	RUFY1	1	T3	0.792	0.291067
P39687	27	ANP32A	7	S7	1.816	0.00190078
P39687	29	ANP32A	7	S9	1.816	0.00190078
P39687	77	ANP32A	1	S10	0.707	0.219504
P49069	40	CAMLG	1	S5
P49069	55	CAMLG	15	S9	1.077	0.607871
P61601	144	NCALD	1	T7
O94885	442	SASH1	3	S5
O94885	337	SASH1	4	S25
O94885	340	SASH1	1	S28
O94885	90	SASH1	11	S3
O94885	574	SASH1	7	S14
Q9NSI8	183	SAMSN1	8	S14	0.467	3.84078e-05
Q9H6R4	811	NOL6	8	S4	0.782	0.00745378
Q9NVM1	152	EVA1B	1	S15
Q8NDT2	109	RBM15B	8	S11	0.896	0.475407
Q8NDT2	113	RBM15B	8	S2	0.968
Q8NDT2	532	RBM15B	19	T3	0.99	0.951672
Q8NDT2	265	RBM15B	7	S3	1.023	0.849898
Q8NDT2	267	RBM15B	7	S5	1.023	0.849898
Q8NDT2	562	RBM15B	7	S3	1.012	0.881814
Q8NDT2	609	RBM15B	10	S4	1.049
Q9P2Q2	800	FRMD4A	3	S12
Q9P2Q2	670	FRMD4A	6	S10
Q9P2Q2	669	FRMD4A	1	S9
Q9P2Q2	694	FRMD4A	8	S5
Q9P2Q2	690	FRMD4A	1	S1
Q9P2Q2	696	FRMD4A	1	T7
Q8N0S6	53	CENPL	8	S6	0.593	0.0194579
Q8N0S6	43	CENPL	5	T8	0.399	0.0246981
Q8N0S6	39	CENPL	1	S4	0.399	0.0246981
Q9UKL6	139	PCTP	6	S3	0.525	0.00322779
Q9UPV9	200	TRAK1	12	S3
Q9UPV9	919	TRAK1	9	S3
P09382	30	LGALS1	8	S9	0.868	0.430672
P08670	459	VIM	28	S9	0.86	0.153402
P08670	205	VIM	14	S9	1.251	0.0383461
P08670	430	VIM	3	S6	4.882	8.97305e-07
P08670	438	VIM	16	S14	1.933	0.00262088
P08670	117	VIM	4	Y4	1.646	0.00160835
P08670	339	VIM	7	S5	0.859	0.2015
P08670	73	VIM	10	S4	0.677	0.0202678
P08670	420	VIM	4	S10	4.186	7.08749e-05
P08670	25	VIM	2	S12	1.958	0.00182274
P08670	26	VIM	9	S13	1.586	0.0832784
P08670	325	VIM	3	S4	0.917	0.20274
P08670	56	VIM	27	S6	0.653	0.059348
P08670	10	VIM	9	S6	1.468	0.185418
P08670	29	VIM	9	S1	1.64	0.044583
P08670	42	VIM	14	S6	0.642	0.0450058
P08670	39	VIM	3	S3
Q5THK1	1029	PRR14L	12	S16
P78364	922	PHC1	4	T11
P78364	786	PHC1	6	S27
P78364	645	PHC1	7	S4
Q8IX90	110	SKA3	3	S3	0.853	0.247843
Q8IX90	267	SKA3	5	S10	0.68	0.00538933
Q8IX90	265	SKA3	2	T8
Q8IX90	119	SKA3	8	S11	1.131	0.287674
Q8IX90	155	SKA3	27	S1	1.379	0.0271918
Q8IX90	152	SKA3	8	S21	0.807	0.0725735
Q8IX90	318	SKA3	4	S4	6.367	3.26222e-07
Q8IX90	360	SKA3	18	T3	0.774	0.0242135
Q8IX90	103	SKA3	5	S4	1.382	0.00709277
Q9Y3Q8	211	TSC22D4	16	T3	0.508	0.0106883
Q9Y3Q8	104	TSC22D4	4	S6
Q9Y3Q8	49	TSC22D4	15	S7	1.108	0.526614
Q9Y3Q8	57	TSC22D4	7	T15	0.517	0.0060758
Q9Y3Q8	264	TSC22D4	4	S21	0.509	0.00454884
Q9Y3Q8	62	TSC22D4	1	S3	0.88	0.475869
Q9Y3Q8	279	TSC22D4	8	S1	0.825	0.0469176
Q9Y3Q8	24	TSC22D4	8	S17	0.964
Q9Y3Q8	229	TSC22D4	12	T12	1.013	0.800411
O00443	1281	PIK3C2A	14	S10	6.407	6.99203e-06
O00443	60	PIK3C2A	8	S7	2.539	0.000664186
O00443	614	PIK3C2A	2	T3
O00443	329	PIK3C2A	4	S3	4.924	3.45215e-07
Q03701	34	CEBPZ	8	S21	0.817	0.126869
Q03701	629	CEBPZ	53	S9	1.001	0.973437
P09012	131	SNRPA	12	T8	0.484	4.69144e-05
O43683	655	BUB1	18	S5	1.103	0.676061
O43683	661	BUB1	8	S11	1.04	0.880744
O43683	307	BUB1	4	S8	1.856	0.0827845
O43683	525	BUB1	2	S7	0.474	0.0339743
O43683	563	BUB1	13	S3	0.673	0.0620789
O43683	672	BUB1	7	S9	0.533	0.0108736
O43683	649	BUB1	4	S18	0.128
O43683	596	BUB1	10	S1	1.298	0.112604
Q8NBZ0	98	INO80E	5	S3	1.947
Q8NBZ0	154	INO80E	4	S17
P29353	426	SHC1	6	S7	0.263	0.000793665
P29353	139	SHC1	7	S3	0.974	0.895281
Q03393	19	PTS	14	S3	0.987	0.990583
O95793	390	STAU1	2	S9	1.086	0.605268
O95793	372	STAU1	4	T5	3.074	0.0940527
O95793	278	STAU1	8	S10	1.152	0.240301
Q9H3C7	360	GGNBP2	4	S9
Q16658	39	FSCN1	2	S7	0.656	0.0258246
O14613	141	CDC42EP2	6	S9
Q9NR45	240	NANS	1	T3
Q9NR45	244	NANS	1	T7
Q9NR45	248	NANS	7	S5	1.352	0.010411
Q8TDC3	384	BRSK1	1	S3
Q9H3Q1	292	CDC42EP4	7	S24
Q9H3Q1	105	CDC42EP4	8	S5
Q9H3Q1	322	CDC42EP4	5	S17
Q9H3Q1	118	CDC42EP4	6	S4
Q9H3Q1	344	CDC42EP4	8	S7
Q9H3Q1	142	CDC42EP4	7	S5
Q9BW27	617	NUP85	16	S7	0.884	0.363017
Q9Y4P8	413	WIPI2	8	S7	1.103	0.31516
P07900	231	HSP90AA1	21	S5	0.633	0.455423
P07900	263	HSP90AA1	68	S16	0.864	0.307541
P07900	399	HSP90AA1	0	S13	1.087	0.502093
P08238	391	HSP90AB1	0	S13	1.048	0.650872
P07900	641	HSP90AA1	15	S9	0.669	0.0511228
P07900	211	HSP90AA1	4	S3	1.122
P07900	453	HSP90AA1	1	S7	0.719	0.0107403
P07900	315	HSP90AA1	2	S16	1.369	0.232536
P07900	317	HSP90AA1	12	T3	0.898	0.0775168
P08238	309	HSP90AB1	12	T3	0.865	0.0525213
P07900	63	HSP90AA1	3	S3	0.301	0.000399479
P08238	58	HSP90AB1	3	S3	0.293	0.000288962
P07900	293	HSP90AA1	13	T10	0.768	0.0458563
P08238	285	HSP90AB1	13	T10	0.74	0.0334898
Q14568	292	HSP90AA2P	13	T10
P07900	476	HSP90AA1	2	S12	0.666	0.0356312
P15976	72	GATA1	14	S8
P15976	91	GATA1	3	S27
P15976	131	GATA1	8	S4	0.572	0.0263285
P15976	116	GATA1	18	S16	1.303	0.102708
Q13885	75	TUBB2A	4	S13
P07437	75	TUBB	4	S13	1.013	0.989488
Q13885	35	TUBB2A	7	S16
Q8NCP5	194	ZBTB44	3	S10	1.402	0.0621382
Q8NCP5	186	ZBTB44	1	S3	0.608	0.123107
Q96E09	76	PABIR1	9	S8
Q96E09	147	PABIR1	13	S12
Q96E09	143	PABIR1	16	S8
Q96E09	62	PABIR1	44	S3
Q96E09	189	PABIR1	19	S4
Q96E09	187	PABIR1	13	S2
Q96E09	270	PABIR1	8	S10
Q96EY1	398	DNAJA3	7	S3	1.458	0.0130776
Q96L73	752	NSD1	7	S18
Q96L73	822	NSD1	4	S2
Q96L73	451	NSD1	1	S3
Q96L73	935	NSD1	2	S9
Q96L73	1334	NSD1	1	S6
Q96L73	486	NSD1	27	S9
Q96L73	483	NSD1	15	S6
Q96L73	2369	NSD1	8	S6
Q96L73	1509	NSD1	4	T3
Q9HC44	76	GPBP1L1	7	S3	1.192
Q9HC44	49	GPBP1L1	7	S3	0.676	0.136802
Q9HC44	123	GPBP1L1	1	S5
Q9HC44	21	GPBP1L1	12	S21	0.271	0.169913
Q05823	721	RNASEL	5	S7	1.031	0.988014
Q1ED39	185	KNOP1	1	S7	0.494	0.00358792
Q1ED39	308	KNOP1	4	T13
Q1ED39	310	KNOP1	7	T15
Q1ED39	119	KNOP1	5	S2	0.669	0.0144034
Q1ED39	238	KNOP1	2	S5	1.057	0.780877
Q1ED39	96	KNOP1	4	S4	2.442	0.00148079
Q1ED39	265	KNOP1	1	S16
Q1ED39	42	KNOP1	8	S14	0.909	0.260351
P18206	288	VCL	22	S3	1.107	0.229718
P18206	672	VCL	20	T3	0.824	0.00190539
Q9NW64	142	RBM22	8	S3	5.629	3.3466e-05
Q9NW64	102	RBM22	3	S5	8.237	0.00107249
Q14156	219	EFR3A	7	S5	1.134	0.415026
Q14156	694	EFR3A	13	S16	0.92	0.529552
P31947	64	SFN	1	S4
Q9UJV9	66	DDX41	19	S10	0.784	0.0726935
Q9UJV9	68	DDX41	19	S12	0.784	0.0726935
Q9UJV9	21	DDX41	20	S9	1.001	0.946621
Q9UJV9	23	DDX41	20	S11	1.001	0.946621
Q9UJV9	572	DDX41	3	S14	0.253	0.0024898
Q5JSH3	470	WDR44	31	S12	1.018	0.889162
Q5JSH3	471	WDR44	32	S13	1.018	0.889162
Q5JSH3	472	WDR44	31	S14	1.018	0.889162
Q5JSH3	96	WDR44	10	S9	0.798	0.191476
Q5JSH3	403	WDR44	30	S10	0.903	0.445126
Q5JSH3	219	WDR44	19	T3	0.644	0.908949
Q5JSH3	262	WDR44	8	S2	2.364	0.000459503
Q5JSH3	271	WDR44	4	T11	3.261	1.39217e-05
Q5JSH3	5	WDR44	7	S5	0.853	0.0619528
Q5JSH3	574	WDR44	1	S1	1.899	0.00302268
Q5JSH3	344	WDR44	6	S3	1.024	0.881328
Q5JSH3	50	WDR44	8	S5	0.692	0.00908722
Q5JSH3	561	WDR44	5	S2	0.981	0.817269
Q5JSH3	565	WDR44	8	S12	1.306	0.0120212
Q8WXI9	120	GATAD2B	45	T4	0.615	0.00479683
[truncated: 14,596 more rows]
