# Supplementary material for: Machine learning-based prediction reveals kinase MAP4K4 regulates neutrophil differentiation through phosphorylating apoptosis-related proteins
Source: PLoS Comput Biol. 2025 Mar 17;21(3):e1012877. doi: 10.1371/journal.pcbi.1012877 (PMC11957395; doi:10.1371/journal.pcbi.1012877)
Supplement: S15 Table — (XLSX) [file pcbi.1012877.s016.xlsx]

## Sheet: Sheet1
Supplementary Table 15. Resources and reagents
REGENT or RESOURCE	SOURCE	IDENTIFIER
Antibodies
Anti-CD11b PE (clone M1/70)	BD Biosciences	Cat# 557397, RRID:AB_396680
Anti-TER119 PE (clone TER-119)	BD Biosciences	Cat# 553673, RRID:AB_394986
Anti-TER119 PerCP Cy5.5 (clone TER-119)	BD Biosciences	Cat# 560512, RRID:AB_10561844
Anti-CD3e PE (clone 145-2C11)	BD Biosciences	Cat# 553062, RRID:AB_394595
Anti-B220 PE (clone RA3-6B2)	BioLegend	Cat# ab103208, RRID:AB_10711577
Anti-Gr-1 PE (clone RB6-8C5)	BioLegend	Cat# 108408, RRID:AB_313373
Anti-CD117 BV510 (clone 2B8)	BD Biosciences	Cat# 743384, RRID:AB_2741470
Anti-CD127 PE-Cy7 (clone A7R34)	BioLegend	Cat# 135014, RRID:AB_1937265
Anti-CD135 BV421 (clone A2F10.1)	Biolegend	Cat# 135315, RRID:AB_2571919
Anti-CD34 PerCP Cy5.5 (clone MEC14.7)	BioLegend	Cat# 119328, RRID:AB_2728137
Anti-Sca-1 BV786 (clone D7)	BD Biosciences	Cat# 563991, RRID:AB_2738528
Anti-CD71 BV605 （clone C2)	BD Biosciences	Cat# 563013, RRID:AB_2737950
Anti-CD235a-BV421 (clone GA-R2)	BD Biosciences	Cat# 562938, RRID:AB_2721016
Anti-CD3e PE-Cy5 (clone 145-2C11)	Biolegend	Cat# 100310, RRID:AB_2182686
Anti-Ly6G PE-Cy7 (clone 1A8)	Biolegend	Cat# 127618, RRID:AB_1877261
Anti-Ly6C BV605 (clone HK1.4)	Biolegend	Cat# 128036, RRID:AB_2562353
Anti-F4/80 BV421 (clone HK1.4)	Biolegend	Cat# 123137, RRID:AB_2563102
Anti-CD19 PE (clone 145-2C11)	Biolegend	Cat# 115508, RRID:AB_313643
Anti-NKp46 PE (29A1.4)	Biolegend	Cat# 137604, RRID:AB_2235755
Anti-CD117 PE (clone 2B8)	Biolegend	Cat# 105808, RRID:AB_313217
Anti-CD16/32 BV711 (clone 93)	Biolegend	Cat# 101337, RRID:AB_2565637
Anti-CD41 FITC (clone MWReg30)	BD Biosciences	Cat# 553848, RRID:AB_395085
Anti-CD11c APC (clone N418)	Biolegend	Cat# 117310, RRID:AB_313779
Anti-MHCII APC-Cy7 (clone 2B8)	Biolegend	Cat# 107628, RRID:AB_2069377
Anti-CD127 PE-CF594 (clone SB/199)	BD Biosciences	Cat# 562419, RRID:AB_11153131
Anti-CD48 PE-Cy7 (clone HM48-1)	Biolegend	Cat# 103424, RRID:AB_2075049
Anti-CD150 APC (clone TC15-12F12.2)	Biolegend	Cat# 115910, RRID:AB_493460
Anti-CD117 APC-Cy7 (clone 2B8)	Biolegend	Cat# 105826, RRID:AB_1626278
Anti-CD11b BV711 (clone M1/70)	Biolegend	Cat# 101242, RRID:AB_2563310
Anti-TER119 FITC (clone TER-119)	BD Biosciences	Cat# 557915, RRID:AB_396936
Anti-CD11b PerCP Cy5.5 (clone M1/70)	BD Biosciences	Cat# 561114, RRID:AB_2033995
Anti-GAPDH (clone 14C10)	Cell Signaling Technology	Cat# 2118, RRID:AB_561053
Anti-rabbit IgG HRP (polyclonal)	Cell Signaling Technology	Cat# 7074, RRID:AB_2099233
Anti-MAP4K4	Cell Signaling Technology	Cat# 3485, RRID:AB_2140972
Anti-STAT5(D2O6Y)	Cell Signaling Technology	Cat# 94205, RRID:AB_2737403
Anti-Phospho-STAT5 (Tyr694) (C11C5)	Cell Signaling Technology	Cat# 9359, RRID:AB_823649
Anti-STAT5a (E289)	abcam	Cat# ab32043, RRID:AB_778107
Anti-STAT5b	abcam	Cat# ab178941, RRID:AB_2885102
Anti-STAT5a (Y694)	abcam	Cat# ab30648, RRID:AB_779091
Chemicals, peptides, and recombinant proteins
poly I:C	Sigma	P1530-100MG
Fixable Viability Stain 510	BD Biosciences	564406
Fixable Viability Stain 570	BD Biosciences	564995
Fixable Viability Stain 520	BD Biosciences	564407
FoxP3 Fix/Perm Buffer Set	BioLegend	421403
IMDM	Gibco	C12440500BT
DMEM	Gibco	C11995500BT
RPMI 1640	Gibco	C11875500BT
FBS	Cell-Box	AUS-01S-02
Total RNA Isolation Kit	FORE GENE	RE-03113
RevertAid first-strand cDNA synthesis kit	Thermo	K1621
Giemsa stain	Sigma	32884
Red Blood Cell Lysis Buffer	Solarbio	R1010
70 µm Cell Strainer	biosharp	BS-70-CS
CD117 Micro Beads	Miltenyi	130-091-224
Cytofix/Cytoperm	BD Biosciences	554722
Perm/Wash buffer	BD Biosciences	554723
1× Annexin V Binding Buffer	BD Biosciences	556454
Annexin V-BV421	BD Biosciences	563973
SYTOX Green Dead Cell stain	Invitrogen	S34860
Complete EDTA-Free Protease Inhibitor Cocktail tablet	Roche	11873580001
Phosphatase inhibitors	Beyotime	P1045
Trizol LS	Invitrogen	10296028
Penicillin streptomycin	HyClone	SV30010
qPCR SYBR Master Mix	YEASEN	11184
BCA protein assay kit	ThermoFisher	23227
ECL Western blotting detection kit	Bio-Rad	1705061
BsmBI	NEW ENGLAND Biolabs	R0739L
all-trans-Retinoic acid	MedChemExpress	HY-14649
MAP4K4 inhibitors	MedChemExpress	HY-19562
CellROX Green Flow Cytometry Assay Kit	ThermoFisher	C10492
Experimental models: Cell lines
K562	ATCC	CCL-243
HEK293T	ATCC	CRL-3519
HL-60	ATCC	CCL-240
Experimental models: Organisims/strains
Mouse: C57BL/6JGpt Map4k4f/f	GemPharmatech Co.Ltd., China	T007261
Mouse: C57BL/6JGpt-Map4k4f/fMx1+/-	This study
Mouse: C57BL/6JGpt-Mx1+/-	From Cheng Chong Laboratory
Oligonucleotides
sgAASV1-F 5'-GCACAGGCCGCCAGGAACT -3'
sgAASV1-R 5'-AGTTCCTGGCGGCCTGTGC-3'
sgMAP4K4-F 5'-GAGAGTTGGTCATCATGTCC-3'
sgMAP4K4-R 5'-GGACATGATGACCAACTCTC-3'
MAP4K4-F 5'-GCACATCTCCATATTCACCACG-3'
MAP4K4-R 5'-GCGCTTACACCAAAATCAACAAG-3'
mActin-F 5'-GTCCACCCCGGGGAAGGTGA-3'
mActin-R 5'-AGGCCTCAGACCTGGGCCATT-3'
STAT5A cDNA 5'-ATGGCGGGCTGGATCCAGGCCCAGCAGCTGCAGGGAGACGCGCTGCGCCAGATGCAGGTGCTGTACGGCCAGCACTTCCCCATCGAGGTCCGGCACTACTTGGCCCAGTGGATTGAGAGCCAGCCATGGGATGCCATTGACTTGGACAATCCCCAGGACAGAGCCCAAGCCACCCAGCTCCTGGAGGGCCTGGTGCAGGAGCTGCAGAAGAAGGCGGAGCACCAGGTGGGGGAAGATGGGTTTTTACTGAAGATCAAGCTGGGGCACTACGCCACGCAGCTCCAGAAAACATATGACCGCTGCCCCCTGGAGCTGGTCCGCTGCATCCGGCACATTCTGTACAATGAACAGAGGCTGGTCCGAGAAGCCAACAATTGCAGCTCT…
STAT5B cDNA 5'-ATGGCTGTGTGGATACAAGCTCAGCAGCTCCAAGGAGAAGCCCTTCATCAGATGCAAGCGTTATATGGCCAGCATTTTCCCATTGAGGTGCGGCATTATTTATCCCAGTGGATTGAAAGCCAAGCATGGGACTCAGTAGATCTTGATAATCCACAGGAGAACATTAAGGCCACCCAGCTCCTGGAGGGCCTGGTGCAGGAGCTGCAGAAGAAGGCAGAGCACCAGGTGGGGGAAGATGGGTTTTTACTGAAGATCAAGCTGGGGCACTATGCCACACAGCTCCAGAACACGTATGACCGCTGCCCCATGGAGCTGGTCCGCTGCATCCGCCATATATTGTACAATGAACAGAGGTTGGTCCGAGAAGCCAACAATGGTAGCTCT…
Recombinant DNA
Plenti-EF1a-MCS-FLAG-6×His-CMV-mCherry-Puro	MiaoLing Biology	P59992
Plenti-EF1a-MCS-ATAT5A-CMV-mCherry-Puro	This study
Plenti-EF1a-MCS-ATAT5B-CMV-mCherry-Puro	This study
Plasmid: Plenti-CRISPR V2	From Wang Yuan Laboratory
Plasmid: V2T-sgAASV1	This study
Plasmid: V2T-sgMAP4K4	This study
Plasmid: psPAX2	Addgene	12260
Plasmid: pMD2.G	Addgene	12259
Software and algorithms
Image J software	NIH	https://imagej.nih.gov/ij/download.html
Prism 8	Graphpad Software, LLC (online download)	https://www.graphpad.com/scientificsoftware/prism/
FlowJo v10.7.1	FlowJo
Other
NanoDrop spectrophotometer	Thermo Scientific	2000C
Thermal cycler	BioRad	iQ5
BD FACSAria cell sorter	BD Biosciences	FACSAria
Flow cytometer	ThermoFisher	Attune NxT
Upright Microscope	Leica Microsystems	DM6B
Luminometer	CLINX	ChemiScope S6
Aurora CS Flow Cytometer	CYTEK	CYTEK Aurora CS
